# Supplementary material for: Design of cross-reactive antigens with machine learning and high-throughput experimental evaluation
Source: Front Bioinform. 2025 Jul 16;5:1580967. doi: 10.3389/fbinf.2025.1580967 (PMC12319226; doi:10.3389/fbinf.2025.1580967)
Supplement: Supplementary file 2 [file Table3.xlsx]

## Sheet: Round 1 Supplemental Mutants
					Response = Maximum signal from the highest concentration tested.
Construct	Concentration (µg/mL)	Antibody	Response	KD (M)	KD Error	kon(1/Ms)	kon Error	kdis(1/s)	kdis Error	Full X^2	Full R^2	Sequence
fHbp v1.1	839.3	hJAR5	0.2657	7.977e-10	3.827e-12	773000	2600	0.0006166	2.109e-06	0.0795	0.9961
fHbp CC1	416.3	hJAR5	0.2829	3.864e-09	2.995e-11	693400	5045	0.002679	7.166e-06	0.1308	0.9914	MGPDSDRLQQRRVAADIGTGLADALTAPLDHKDKGLKSLTLEDSIPQNGTLTLSAQGAEKTFKAGDKDNSLNTGKLKNDKISRFDFVQKIEVDGQTITLASGEFQIYKQNHSAVVALQIEKIQNSDHTGKLINQRSFLVSGLGGEHTAFNQLPGGKAEYHGKAFSSDDPNGRLHYSIDFTKKQGYGRIEHLKTLEQNVELAAAELKADEKSHAVILGDTRYGSEEKGTYHLALFGDRAQEIAGSATVKIGEKVHEIGIAGKQLEHHHHHH
fHbp CC2	335.8	hJAR5	0.29	4.255e-10	3.738e-12	625200	2134	0.000266	2.153e-06	0.0518	0.9979	MGPDSDRLQQRRVAADIGTGLADALTAPLDHKDKGLKSLTLEDSIPQNGTLTLSAQGAEKTFKAGDKDNSLNTGKLKNDKISRFDFVQKIEVDGQTITLASGEFQIYKQNHSAVVALQIEKIQDSEHSGKLINQRSFLVSGLGGEHTAFNQLPGGKAEYHGKAFSSDDPNGRLHYSIDFTKKQGYGRIEHLKTLEQNVELAAAELKADEKSHAVILGDTRYGSEEKGTYHLALFGDRAQEIAGSATVKIGEKVHEIGIAGKQLEHHHHHH
fHbp CC3	767	hJAR5	0.2399	1.2e-09	4.178e-11	2006000	65580	0.002407	2.884e-05	0.4205	0.8741	MGPDSDRLQQRRVAADIGTGLADALTAPLDHKDKGLKSLTLEDSIPQNGTLTLSAQGAEKTFKAGDKDNSLNTGKLKNDKISRFDFVQKIEVDGQTITLASGEFQIYKQNHSAVVALQIEKIQNSDKTGKLINQRSFLVSGLGGEHTAFNQLPGGKAEYHGKAFSSDDPNGRLHYSIDFTKKQGYGRIEHLKTLEQNVELAAAELKADEKSHAVILGDTRYGSEEKGTYHLALFGDRAQEIAGSATVKIGEKVHEIGIAGKQLEHHHHHH
fHbp CC4	519.7	hJAR5	0.2485	6.916e-09	1.832e-10	811100	20470	0.00561	4.527e-05	0.2073	0.9541	MGPDSDRLQQRRVAADIGTGLADALTAPLDHKDKGLKSLTLEDSIPQNGTLTLSAQGAEKTFKAGDKDNSLNTGKLKNDKISRFDFVQKIEVDGQTITLASGEFQIYKQNHSAVVALQIEKIQNPDHTGKLINQRSFLVSGLGGEHTAFNQLPGGKAEYHGKAFSSDDPNGRLHYSIDFTKKQGYGRIEHLKTLEQNVELAAAELKADEKSHAVILGDTRYGSEEKGTYHLALFGDRAQEIAGSATVKIGEKVHEIGIAGKQLEHHHHHH
fHbp CC5	450.9	hJAR5	0.2544	6.489e-09	9.616e-11	687300	9726	0.004459	1.964e-05	0.1217	0.9814	MGPDSDRLQQRRVAADIGTGLADALTAPLDHKDKGLKSLTLEDSIPQNGTLTLSAQGAEKTFKAGDKDNSLNTGKLKNDKISRFDFVQKIEVDGQTITLASGEFQIYKQNHSAVVALQIEKINNSDHTGKLINQRSFLVSGLGGEHTAFNQLPGGKAEYHGKAFSSDDPNGRLHYSIDFTKKQGYGRIEHLKTLEQNVELAAAELKADEKSHAVILGDTRYGSEEKGTYHLALFGDRAQEIAGSATVKIGEKVHEIGIAGKQLEHHHHHH
fHbp CC6	461.2	hJAR5	No Binding									MGPDSDRLQQRRVAADIGTGLADALTAPLDHKDKGLKSLTLEDSIPQNGTLTLSAQGAEKTFKAGDKDNSLNTGKLKNDKISRFDFVQKIEVDGQTITLASGEFQIYKQNHSAVVALQIEKIQNPDKTDKLINQRSFLVSGLGGEHTAFNQLPGGKAEYHGKAFSSDDPNGRLHYSIDFTKKQGYGRIEHLKTLEQNVELAAAELKADEKSHAVILGDTRYGSEEKGTYHLALFGDRAQEIAGSATVKIGEKVHEIGIAGKQLEHHHHHH
fHbp CC7	472.2	hJAR5	No Binding									MGPDSDRLQQRRVAADIGTGLADALTAPLDHKDKGLKSLTLEDSIPQNGTLTLSAQGAEKTFKAGDKDNSLNTGKLKNDKISRFDFVQKIEVDGQTITLASGEFQIYKQNHSAVVALQIEKIQNPDKTGKLINQRSFLVSGLGGEHTAFNQLPGGKAEYHGKAFSSDDPNGRLHYSIDFTKKQGYGRIEHLKTLEQNVELAAAELKADEKSHAVILGDTRYGSEEKGTYHLALFGDRAQEIAGSATVKIGEKVHEIGIAGKQLEHHHHHH
fHbp CC8	395.9	hJAR5	0.1841	3.584e-09	1.653e-10	558400	24160	0.002001	3.189e-05	0.6901	0.8245	MGPDSDRLQQRRVAADIGTGLADALTAPLDHKDKGLKSLTLEDSIPQNGTLTLSAQGAEKTFKAGDKDNSLNTGKLKNDKISRFDFVQKIEVDGQTITLASGEFQIYKQNHSAVVALQIEKINNSDKTGKLINQRSFLVSGLGGEHTAFNQLPGGKAEYHGKAFSSDDPNGRLHYSIDFTKKQGYGRIEHLKTLEQNVELAAAELKADEKSHAVILGDTRYGSEEKGTYHLALFGDRAQEIAGSATVKIGEKVHEIGIAGKQLEHHHHHH
fHbp CC9	514.9	hJAR5	0.1168	7.663e-09	1.54e-10	154500	2559	0.001184	1.348e-05	0.0584	0.9563	MGPDSDRLQQRRVAADIGTGLADALTAPLDHKDKGLKSLTLEDSIPQNGTLTLSAQGAEKTFKAGDKDNSLNTGKLKNDKISRFDFVQKIEVDGQTITLASGEFQIYKQNHSAVVALQIEKINNPDHTGKLINQRSFLVSGLGGEHTAFNQLPGGKAEYHGKAFSSDDPNGRLHYSIDFTKKQGYGRIEHLKTLEQNVELAAAELKADEKSHAVILGDTRYGSEEKGTYHLALFGDRAQEIAGSATVKIGEKVHEIGIAGKQLEHHHHHH
fHbp v1.1	1024	h12C1	0.2645	3.908e-10	2.735e-12	697400	1921	0.0002725	1.754e-06	0.0246	0.9988
fHbp CC11	296.7	h12C1	No Binding									MGPDSDRLQQRRVAADIGTGLADALTAPLDHKDKGLKSLTLEDSIPQNGTLTLSAQGAEKTFKAGDKDNSLNTGKLKNDKISRFDFVQKIEVDGQTITLASGEFQIYKQNHSAVVALQIEKINNPDKTDSLINQRQFRVSGLGGEHTAFNQLPGGKAEYHGKAFSSDDPNGRLHYSIDFTKKQGYGRIEHLKTLEQNVELAAAELKADEKSHAVILGDTRYGSAEKGTYHLALFGDRAQEIAGSATVKIGEGVHEIGIAGKQLEHHHHHH
fHbp CC12	255.1	h12C1	No Binding									MGPDSDRLQQRRVAADIGTGLADALTAPLDHKDKGLKSLTLEDSIPQNGTLTLSAQGAEKTFKAGDKDNSLNTGKLKNDKISRFDFVQKIEVDGQTITLASGEFQIYKQNHSAVVALQIEKINNPDKTDSLINKRQFRVSGLGGEHTAFNQLPGGKAEYHGKAFSSDDPNGRLHYSIDFTKKQGYGRIEHLKTLEQNVELAAAELKADEKSHAVILGDTRYGSAEKGTYHLALFGDRAQEIAGSATVKIGEGVHEIGIAGKQLEHHHHHH
fHbp CC13	32.6	h12C1	No Binding									MGPDSDRLQQRRVAADIGTGLADALTAPLDHKDKGLKSLTLEDSIPQNGTLTLSAQGAEKTFKAGDKDNSLNTGKLKNDKISRFDFVQKIEVDGQTITLASGEFQIYKQNHSAVVALQIEKINNPDKTDSLINKRQFRVSGLGGEHTAFNQLPGGKAEYHGKAFSSDDPNGRLHYSIDFTKKQGYGRIEHLKTLEQNVELAAAELKADEKSHAVILGDTRYGSAEKGTYHLALFGDRAQEIAGSATVKIVEGVHEIGIAGKQLEHHHHHH
fHbp CC14	239.7	h12C1	No Binding									MGPDSDRLQQRRVAADIGTGLADALTAPLDHKDKGLKSLTLEDSIRQNGTLTLSAQGAEKTFKAGDKDNSLNTGKLKNDKISRFDFVQKIEVDGQTITLASGEFQIYKQNHSAVVALQIEKINNPDKTDSLINKRQFRVSGLGGEHTAFNQLPGGKAEYHGKAFSSDDPNGRLHYSIDFTKKQGYGRIEHLKTLEQNVELAAAELKADEKSHAVILGDTRYGSAEKGTYHLALFGDRAQEIAGSATVKIGEGVHEIGIAGKQLEHHHHHH
fHbp CC15	TOO LOW											MGPDSDRLQQRRVAADIGTGLADALTAPLDHKDKGLKSLTLEDSIPQNGTLTLSAQGAEKTFKAGDKDNSLNTGKLKNDKISRFDFVQKIEVDGQTITLASGEFQIYKQNHSAVVALQIEKINNPDKTDSLINKRQFRVSGLGGEHTAFNQLPGGKAEYHGKAFSSDDPNGRLHYSIDFTKKQGYGRIEHLKTLEQNVELAAAELKADEKSHAVILGDTRYGSAEKGTYHLALFGDRAQEIAGSAFVKIVNGIHHIGIAGKQLEHHHHHH
fHbp CC16	71.8	h12C1	No Binding									MGPDSDRLQQRRVAADIGTGLADALTAPLDHKDKGLKSLTLEDSIPQNGTLTLSAQGAEKTFKAGDKDNSLNTGKLKNDKISRFDFVQKIEVDGQTITLASGEFQIYKQNHSAVVALQIEKINNPDKTDSLINKRQFRVSGLGGEHTAFNQLPGGKAEYHGKAFSSDDPNGRLHYSIDFTKKQGYGRIEHLKTLEQNVELAAAELKADEKSHAVILGDTRYNSAEKGTYHLALFGDRAQEIAGSATVKIGEGVHEIGIAGKQLEHHHHHH
fHbp CC17	TOO LOW											MGPDSDRLQQRRVAADIGTGLADALTAPLDHKDKGLKSLTLEDSIRQNGTLTLSAQGAEKTFKAGDKDNSLNTGKLKNDKISRFDFVQKIEVDGQTITLASGEFQIYKQNHSAVVALQIEKINNPDKTDSLINKRQFRVSGLGGEHTAFNQLPGGKAEYHGKAFSSDDPNGRLHYSIDFTKKQGYGRIEHLKTLEQNVELAAAELKADEKSHAVILGDTRYNSAEKGTYHLALFGDRAQEIAGSAFVKIVNGIHHIGIAGKQLEHHHHHH
																						33
																						6
