# Supplementary material for: Design of cross-reactive antigens with machine learning and high-throughput experimental evaluation
Source: Front Bioinform. 2025 Jul 16;5:1580967. doi: 10.3389/fbinf.2025.1580967 (PMC12319226; doi:10.3389/fbinf.2025.1580967)
Supplement: Supplementary file 6 [file Table4.xlsx]

## Sheet: Data Sheet 1 (1)
	Construct	Concentration (ug/mL)	Qualitative	Response	Binding	KD (M)	KD Error	kon(1/Ms)	kon Error	kdis(1/s)	kdis Error	Full X^2	Full R^2	repeat	AntigenID	MasterAntigenID	AntigenSequence	AntibodyID	Mutation	MasterAntigenKD	ddG(kcal/mol)	statium_ddG	foldx_interface_ddg	StudyType
0	m002251	94.9		0.2207	1	1.00E-12	8.59E-10	16600	1260	<1.0E-07		0.0975	0.9912	1	m002251	m0006	MGPDSDRLQQRRVAADIGTGLADALTAPLDHKDKGLKSLTLEDSIRQNGTLTLSAQGAEKTFKAGDKDNSLNTGKLKNDKISRFDFVQKIEVDGQTITLASGEFQIYKQNHSAVVALQIEKIQDSEHSGKLVNKRQFRISGLGGEHTAFNQLPGGKAEYHGKAFSSDDPNGRLHYSIDFTKKQGYGRIEHLKTLEQNVELAAAELKADEKSHAVILGDTRYNQAEKGSYHLALFGDRAQEIAGSAEVKTVEGIHHIGIAGKQLEHHHHHH	1000000	(A,210,G,N),(A,211,S,Q),(A,238,G,V)	8.71E-11		-8023		statium
0	m002251	94.9		0.2207	1	1.00E-12	8.59E-10	16600	1260	<1.0E-07		0.0975	0.9912	1	m002251	m0006	MGPDSDRLQQRRVAADIGTGLADALTAPLDHKDKGLKSLTLEDSIRQNGTLTLSAQGAEKTFKAGDKDNSLNTGKLKNDKISRFDFVQKIEVDGQTITLASGEFQIYKQNHSAVVALQIEKIQDSEHSGKLVNKRQFRISGLGGEHTAFNQLPGGKAEYHGKAFSSDDPNGRLHYSIDFTKKQGYGRIEHLKTLEQNVELAAAELKADEKSHAVILGDTRYNQAEKGSYHLALFGDRAQEIAGSAEVKTVEGIHHIGIAGKQLEHHHHHH	1000000	(A,210,G,N),(A,211,S,Q),(A,238,G,V)	8.71E-11			0	foldx_interface
0	m002251	94.9		0.2207	1	1.00E-12	8.59E-10	16600	1260	<1.0E-07		0.0975	0.9912	1	m002251	m0006	MGPDSDRLQQRRVAADIGTGLADALTAPLDHKDKGLKSLTLEDSIRQNGTLTLSAQGAEKTFKAGDKDNSLNTGKLKNDKISRFDFVQKIEVDGQTITLASGEFQIYKQNHSAVVALQIEKIQDSEHSGKLVNKRQFRISGLGGEHTAFNQLPGGKAEYHGKAFSSDDPNGRLHYSIDFTKKQGYGRIEHLKTLEQNVELAAAELKADEKSHAVILGDTRYNQAEKGSYHLALFGDRAQEIAGSAEVKTVEGIHHIGIAGKQLEHHHHHH	1000000	(A,210,G,N),(A,211,S,Q),(A,238,G,V)	8.71E-11	-2691047854			octet_ddg
1	m002252		Excellent	0.2864	1	1.00E-12	7.63E-11	127000	1720	<1.0E-07		0.1214	0.9944	0	m002252	m0006	MGPDSDRLQQRRVAADIGTGLADALTAPLDHKDKGLKSLTLEDSIRQNGTLTLSAQGAEKTFKAGDKDNSLNTGKLKNDKISRFDFVQKIEVDGQTITLASGEFQIYKQNHSAVVALQIEKIQDSEHSGKLVNKRQFRISGLGGEHTAFNQLPGGKAEYHGKAFSSDDPNGRLHYSIDFTKKQGYGRIEHLKTLEQNVELAAAELKADEKSHAVILGDTRYNQAEKGSYHLALFGDRAQEIAGSAEVKTVESIHHIGIAGKQLEHHHHHH	1000000	(A,210,G,N),(A,211,S,Q),(A,238,G,V),(A,240,G,S)	8.71E-11		-9563		statium
1	m002252		Excellent	0.2864	1	1.00E-12	7.63E-11	127000	1720	<1.0E-07		0.1214	0.9944	0	m002252	m0006	MGPDSDRLQQRRVAADIGTGLADALTAPLDHKDKGLKSLTLEDSIRQNGTLTLSAQGAEKTFKAGDKDNSLNTGKLKNDKISRFDFVQKIEVDGQTITLASGEFQIYKQNHSAVVALQIEKIQDSEHSGKLVNKRQFRISGLGGEHTAFNQLPGGKAEYHGKAFSSDDPNGRLHYSIDFTKKQGYGRIEHLKTLEQNVELAAAELKADEKSHAVILGDTRYNQAEKGSYHLALFGDRAQEIAGSAEVKTVESIHHIGIAGKQLEHHHHHH	1000000	(A,210,G,N),(A,211,S,Q),(A,238,G,V),(A,240,G,S)	8.71E-11			0	foldx_interface
1	m002252		Excellent	0.2864	1	1.00E-12	7.63E-11	127000	1720	<1.0E-07		0.1214	0.9944	0	m002252	m0006	MGPDSDRLQQRRVAADIGTGLADALTAPLDHKDKGLKSLTLEDSIRQNGTLTLSAQGAEKTFKAGDKDNSLNTGKLKNDKISRFDFVQKIEVDGQTITLASGEFQIYKQNHSAVVALQIEKIQDSEHSGKLVNKRQFRISGLGGEHTAFNQLPGGKAEYHGKAFSSDDPNGRLHYSIDFTKKQGYGRIEHLKTLEQNVELAAAELKADEKSHAVILGDTRYNQAEKGSYHLALFGDRAQEIAGSAEVKTVESIHHIGIAGKQLEHHHHHH	1000000	(A,210,G,N),(A,211,S,Q),(A,238,G,V),(A,240,G,S)	8.71E-11	-2691047854			octet_ddg
2	m002252	37.8	Excellent	0.2921	1	1.33E-10	2.55E-11	305000	2710	4.06E-05	7.75E-06	0.0997	0.9965	0	m002252	m0006	MGPDSDRLQQRRVAADIGTGLADALTAPLDHKDKGLKSLTLEDSIRQNGTLTLSAQGAEKTFKAGDKDNSLNTGKLKNDKISRFDFVQKIEVDGQTITLASGEFQIYKQNHSAVVALQIEKIQDSEHSGKLVNKRQFRISGLGGEHTAFNQLPGGKAEYHGKAFSSDDPNGRLHYSIDFTKKQGYGRIEHLKTLEQNVELAAAELKADEKSHAVILGDTRYNQAEKGSYHLALFGDRAQEIAGSAEVKTVESIHHIGIAGKQLEHHHHHH	1000000	(A,210,G,N),(A,211,S,Q),(A,238,G,V),(A,240,G,S)	8.71E-11		-9563		statium
2	m002252	37.8	Excellent	0.2921	1	1.33E-10	2.55E-11	305000	2710	4.06E-05	7.75E-06	0.0997	0.9965	0	m002252	m0006	MGPDSDRLQQRRVAADIGTGLADALTAPLDHKDKGLKSLTLEDSIRQNGTLTLSAQGAEKTFKAGDKDNSLNTGKLKNDKISRFDFVQKIEVDGQTITLASGEFQIYKQNHSAVVALQIEKIQDSEHSGKLVNKRQFRISGLGGEHTAFNQLPGGKAEYHGKAFSSDDPNGRLHYSIDFTKKQGYGRIEHLKTLEQNVELAAAELKADEKSHAVILGDTRYNQAEKGSYHLALFGDRAQEIAGSAEVKTVESIHHIGIAGKQLEHHHHHH	1000000	(A,210,G,N),(A,211,S,Q),(A,238,G,V),(A,240,G,S)	8.71E-11			0	foldx_interface
2	m002252	37.8	Excellent	0.2921	1	1.33E-10	2.55E-11	305000	2710	4.06E-05	7.75E-06	0.0997	0.9965	0	m002252	m0006	MGPDSDRLQQRRVAADIGTGLADALTAPLDHKDKGLKSLTLEDSIRQNGTLTLSAQGAEKTFKAGDKDNSLNTGKLKNDKISRFDFVQKIEVDGQTITLASGEFQIYKQNHSAVVALQIEKIQDSEHSGKLVNKRQFRISGLGGEHTAFNQLPGGKAEYHGKAFSSDDPNGRLHYSIDFTKKQGYGRIEHLKTLEQNVELAAAELKADEKSHAVILGDTRYNQAEKGSYHLALFGDRAQEIAGSAEVKTVESIHHIGIAGKQLEHHHHHH	1000000	(A,210,G,N),(A,211,S,Q),(A,238,G,V),(A,240,G,S)	8.71E-11	0.25500004			octet_ddg
3	m002336	11.9	Excellent	0.2979	1	1.00E-12	8.16E-12	676000	4120	<1.0E-07		0.0683	0.9976	0	m002336	m0006	MGPDSDRLQQRRVAADIGTGLADALTAPLDHKDKGLKSLTLEDSIRQNGTLTLSAQGAEKTFKAGDKDNSLNTGKLKNDKISRFDFVQKIEVDGQTITLASGEFQIYKQNHSAVVALQIEKIQDSEHSGKLVNKRQFRISGLGGEHTAFNQLPGGKAEYHGKAFSSDDPNGRLHYSIDFTKKQGYGRIEHLKTLEQNVELAAAELKADEKSHAVILGDTRYNSAEKGSYHLALFGDRAQEIAGSAEVKTVNSIHHIGIAGKQLEHHHHHH	1000000	(A,210,G,N),(A,238,G,V),(A,239,E,N),(A,240,G,S)	8.71E-11		-8023		statium
3	m002336	11.9	Excellent	0.2979	1	1.00E-12	8.16E-12	676000	4120	<1.0E-07		0.0683	0.9976	0	m002336	m0006	MGPDSDRLQQRRVAADIGTGLADALTAPLDHKDKGLKSLTLEDSIRQNGTLTLSAQGAEKTFKAGDKDNSLNTGKLKNDKISRFDFVQKIEVDGQTITLASGEFQIYKQNHSAVVALQIEKIQDSEHSGKLVNKRQFRISGLGGEHTAFNQLPGGKAEYHGKAFSSDDPNGRLHYSIDFTKKQGYGRIEHLKTLEQNVELAAAELKADEKSHAVILGDTRYNSAEKGSYHLALFGDRAQEIAGSAEVKTVNSIHHIGIAGKQLEHHHHHH	1000000	(A,210,G,N),(A,238,G,V),(A,239,E,N),(A,240,G,S)	8.71E-11			0	foldx_interface
3	m002336	11.9	Excellent	0.2979	1	1.00E-12	8.16E-12	676000	4120	<1.0E-07		0.0683	0.9976	0	m002336	m0006	MGPDSDRLQQRRVAADIGTGLADALTAPLDHKDKGLKSLTLEDSIRQNGTLTLSAQGAEKTFKAGDKDNSLNTGKLKNDKISRFDFVQKIEVDGQTITLASGEFQIYKQNHSAVVALQIEKIQDSEHSGKLVNKRQFRISGLGGEHTAFNQLPGGKAEYHGKAFSSDDPNGRLHYSIDFTKKQGYGRIEHLKTLEQNVELAAAELKADEKSHAVILGDTRYNSAEKGSYHLALFGDRAQEIAGSAEVKTVNSIHHIGIAGKQLEHHHHHH	1000000	(A,210,G,N),(A,238,G,V),(A,239,E,N),(A,240,G,S)	8.71E-11	-2691047854			octet_ddg
4	m002252		Bad	0.1313	1	1.54E-07	1.10E-09	24700	3460	<1.0E-07	0.1158	0.973		0	m002252	m0006	MGPDSDRLQQRRVAADIGTGLADALTAPLDHKDKGLKSLTLEDSIRQNGTLTLSAQGAEKTFKAGDKDNSLNTGKLKNDKISRFDFVQKIEVDGQTITLASGEFQIYKQNHSAVVALQIEKIQDSEHSGKLVNKRQFRISGLGGEHTAFNQLPGGKAEYHGKAFSSDDPNGRLHYSIDFTKKQGYGRIEHLKTLEQNVELAAAELKADEKSHAVILGDTRYNQAEKGSYHLALFGDRAQEIAGSAEVKTVESIHHIGIAGKQLEHHHHHH	1A12	(A,210,G,N),(A,211,S,Q),(A,238,G,V),(A,240,G,S)	1.76E-06		-18569		statium
4	m002252		Bad	0.1313	1	1.54E-07	1.10E-09	24700	3460	<1.0E-07	0.1158	0.973		0	m002252	m0006	MGPDSDRLQQRRVAADIGTGLADALTAPLDHKDKGLKSLTLEDSIRQNGTLTLSAQGAEKTFKAGDKDNSLNTGKLKNDKISRFDFVQKIEVDGQTITLASGEFQIYKQNHSAVVALQIEKIQDSEHSGKLVNKRQFRISGLGGEHTAFNQLPGGKAEYHGKAFSSDDPNGRLHYSIDFTKKQGYGRIEHLKTLEQNVELAAAELKADEKSHAVILGDTRYNQAEKGSYHLALFGDRAQEIAGSAEVKTVESIHHIGIAGKQLEHHHHHH	1A12	(A,210,G,N),(A,211,S,Q),(A,238,G,V),(A,240,G,S)	1.76E-06			-0.36866	foldx_interface
4	m002252		Bad	0.1313	1	1.54E-07	1.10E-09	24700	3460	<1.0E-07	0.1158	0.973		0	m002252	m0006	MGPDSDRLQQRRVAADIGTGLADALTAPLDHKDKGLKSLTLEDSIRQNGTLTLSAQGAEKTFKAGDKDNSLNTGKLKNDKISRFDFVQKIEVDGQTITLASGEFQIYKQNHSAVVALQIEKIQDSEHSGKLVNKRQFRISGLGGEHTAFNQLPGGKAEYHGKAFSSDDPNGRLHYSIDFTKKQGYGRIEHLKTLEQNVELAAAELKADEKSHAVILGDTRYNQAEKGSYHLALFGDRAQEIAGSAEVKTVESIHHIGIAGKQLEHHHHHH	1A12	(A,210,G,N),(A,211,S,Q),(A,238,G,V),(A,240,G,S)	1.76E-06	-1467567172			octet_ddg
5	m002252	37.8	Good	0.2317	1	5.95E-09	8.68E-11	93600	829	5.57E-04	6.46E-06	0.0215	0.9977	0	m002252	m0006	MGPDSDRLQQRRVAADIGTGLADALTAPLDHKDKGLKSLTLEDSIRQNGTLTLSAQGAEKTFKAGDKDNSLNTGKLKNDKISRFDFVQKIEVDGQTITLASGEFQIYKQNHSAVVALQIEKIQDSEHSGKLVNKRQFRISGLGGEHTAFNQLPGGKAEYHGKAFSSDDPNGRLHYSIDFTKKQGYGRIEHLKTLEQNVELAAAELKADEKSHAVILGDTRYNQAEKGSYHLALFGDRAQEIAGSAEVKTVESIHHIGIAGKQLEHHHHHH	1A12	(A,210,G,N),(A,211,S,Q),(A,238,G,V),(A,240,G,S)	1.76E-06		-18569		statium
5	m002252	37.8	Good	0.2317	1	5.95E-09	8.68E-11	93600	829	5.57E-04	6.46E-06	0.0215	0.9977	0	m002252	m0006	MGPDSDRLQQRRVAADIGTGLADALTAPLDHKDKGLKSLTLEDSIRQNGTLTLSAQGAEKTFKAGDKDNSLNTGKLKNDKISRFDFVQKIEVDGQTITLASGEFQIYKQNHSAVVALQIEKIQDSEHSGKLVNKRQFRISGLGGEHTAFNQLPGGKAEYHGKAFSSDDPNGRLHYSIDFTKKQGYGRIEHLKTLEQNVELAAAELKADEKSHAVILGDTRYNQAEKGSYHLALFGDRAQEIAGSAEVKTVESIHHIGIAGKQLEHHHHHH	1A12	(A,210,G,N),(A,211,S,Q),(A,238,G,V),(A,240,G,S)	1.76E-06			-0.36866	foldx_interface
5	m002252	37.8	Good	0.2317	1	5.95E-09	8.68E-11	93600	829	5.57E-04	6.46E-06	0.0215	0.9977	0	m002252	m0006	MGPDSDRLQQRRVAADIGTGLADALTAPLDHKDKGLKSLTLEDSIRQNGTLTLSAQGAEKTFKAGDKDNSLNTGKLKNDKISRFDFVQKIEVDGQTITLASGEFQIYKQNHSAVVALQIEKIQDSEHSGKLVNKRQFRISGLGGEHTAFNQLPGGKAEYHGKAFSSDDPNGRLHYSIDFTKKQGYGRIEHLKTLEQNVELAAAELKADEKSHAVILGDTRYNQAEKGSYHLALFGDRAQEIAGSAEVKTVESIHHIGIAGKQLEHHHHHH	1A12	(A,210,G,N),(A,211,S,Q),(A,238,G,V),(A,240,G,S)	1.76E-06	-342758013			octet_ddg
6	m002367	9.12	Bad	0.0479	1	1.54E-07	<1.0E-12	120000	1.25E-65	<1.0E-07		0.0071	0.947	1	m002367	m0006	MGPDSDRLQQRRVAADIGTGLADALTAPLDHKDKGLKSLTLEDSIRQNGTLTLSAQGAEKTFKAGDKDNSLNTGKLKNDKISRFDFVQKIEVDGQTITLASGEFQIYKQNHSAVVALQIEKIQDSEHSGKLVNKRQFRISGLGGEHTAFNQLPGGKAEYHGKAFSSDDPNGRLHYSIDFTKKQGYGRIEHLKTLEQNVELAAAELKADEKSHAVILGDTRYNSAEKGSYHLALFGDRAQEIAGSAEVKIVVAIHHIGIAGKQLEHHHHHH	1A12	(A,210,G,N),(A,237,T,I),(A,238,G,V),(A,239,E,V),(A,240,G,A)	1.76E-06		-18782		statium
6	m002367	9.12	Bad	0.0479	1	1.54E-07	<1.0E-12	120000	1.25E-65	<1.0E-07		0.0071	0.947	1	m002367	m0006	MGPDSDRLQQRRVAADIGTGLADALTAPLDHKDKGLKSLTLEDSIRQNGTLTLSAQGAEKTFKAGDKDNSLNTGKLKNDKISRFDFVQKIEVDGQTITLASGEFQIYKQNHSAVVALQIEKIQDSEHSGKLVNKRQFRISGLGGEHTAFNQLPGGKAEYHGKAFSSDDPNGRLHYSIDFTKKQGYGRIEHLKTLEQNVELAAAELKADEKSHAVILGDTRYNSAEKGSYHLALFGDRAQEIAGSAEVKIVVAIHHIGIAGKQLEHHHHHH	1A12	(A,210,G,N),(A,237,T,I),(A,238,G,V),(A,239,E,V),(A,240,G,A)	1.76E-06			-124299	foldx_interface
6	m002367	9.12	Bad	0.0479	1	1.54E-07	<1.0E-12	120000	1.25E-65	<1.0E-07		0.0071	0.947	1	m002367	m0006	MGPDSDRLQQRRVAADIGTGLADALTAPLDHKDKGLKSLTLEDSIRQNGTLTLSAQGAEKTFKAGDKDNSLNTGKLKNDKISRFDFVQKIEVDGQTITLASGEFQIYKQNHSAVVALQIEKIQDSEHSGKLVNKRQFRISGLGGEHTAFNQLPGGKAEYHGKAFSSDDPNGRLHYSIDFTKKQGYGRIEHLKTLEQNVELAAAELKADEKSHAVILGDTRYNSAEKGSYHLALFGDRAQEIAGSAEVKIVVAIHHIGIAGKQLEHHHHHH	1A12	(A,210,G,N),(A,237,T,I),(A,238,G,V),(A,239,E,V),(A,240,G,A)	1.76E-06	-1467567172			octet_ddg
7	m001605	24.2	Bad	0.1096	1	1.54E-07	5.65E-09	5980	5490	<1.0E-07		0.0946	0.9617	0	m001605	m0006	MGPDSDRLQQRRVAADIGTGLADALTAPLDHKDKGLKSLTLEDSIRQNGTLTLSAQGAEKTFKAGDKDNSLNTGKLKNDKISRFDFVQKIEVDGQTITLASGEFQIYKQNHSAVVALQIEKIQDSEHSGKLVNKRQFRISGLGGEHTAFNQLPGGKAEYHGKAFSSDDPNGRLHYSIDFTKKQGYGRIEHLKTLEQNVELAAAELKADEKSHAVILGDTRLNSAEKGSYHLALFGDRAQEIAGSAEVKTVESIHHIGIAGKQLEHHHHHH	12C1	(A,209,Y,L),(A,210,G,N),(A,238,G,V),(A,240,G,S)	1.11E-05		-19287		statium
7	m001605	24.2	Bad	0.1096	1	1.54E-07	5.65E-09	5980	5490	<1.0E-07		0.0946	0.9617	0	m001605	m0006	MGPDSDRLQQRRVAADIGTGLADALTAPLDHKDKGLKSLTLEDSIRQNGTLTLSAQGAEKTFKAGDKDNSLNTGKLKNDKISRFDFVQKIEVDGQTITLASGEFQIYKQNHSAVVALQIEKIQDSEHSGKLVNKRQFRISGLGGEHTAFNQLPGGKAEYHGKAFSSDDPNGRLHYSIDFTKKQGYGRIEHLKTLEQNVELAAAELKADEKSHAVILGDTRLNSAEKGSYHLALFGDRAQEIAGSAEVKTVESIHHIGIAGKQLEHHHHHH	12C1	(A,209,Y,L),(A,210,G,N),(A,238,G,V),(A,240,G,S)	1.11E-05			-269907	foldx_interface
7	m001605	24.2	Bad	0.1096	1	1.54E-07	5.65E-09	5980	5490	<1.0E-07		0.0946	0.9617	0	m001605	m0006	MGPDSDRLQQRRVAADIGTGLADALTAPLDHKDKGLKSLTLEDSIRQNGTLTLSAQGAEKTFKAGDKDNSLNTGKLKNDKISRFDFVQKIEVDGQTITLASGEFQIYKQNHSAVVALQIEKIQDSEHSGKLVNKRQFRISGLGGEHTAFNQLPGGKAEYHGKAFSSDDPNGRLHYSIDFTKKQGYGRIEHLKTLEQNVELAAAELKADEKSHAVILGDTRLNSAEKGSYHLALFGDRAQEIAGSAEVKTVESIHHIGIAGKQLEHHHHHH	12C1	(A,209,Y,L),(A,210,G,N),(A,238,G,V),(A,240,G,S)	1.11E-05	-257700412			octet_ddg
8	m002333	23.5	Excellent	0.2902	1	2.67E-11	3.25E-11	231000	2110	6.18E-06	7.51E-06	0.098	0.9964	1	m002333	m0006	MGPDSDRLQQRRVAADIGTGLADALTAPLDHKDKGLKSLTLEDSIRQNGTLTLSAQGAEKTFKAGDKDNSLNTGKLKNDKISRFDFVQKIEVDGQTITLASGEFQIYKQNHSAVVALQIEKIQDSEHSGKLVNKRQFRISGLGGEHTAFNQLPGGKAEYHGKAFSSDDPNGRLHYSIDFTKKQGYGRIEHLKTLEQNVELAAAELKADEKSHAVILGDTRYNSAEKGSYHLALFGDRAQEIAGSAEVKTVESIHHIGIAGKQLEHHHHHH	1000000	(A,210,G,N),(A,238,G,V),(A,240,G,S)	8.71E-11		-8023		statium
8	m002333	23.5	Excellent	0.2902	1	2.67E-11	3.25E-11	231000	2110	6.18E-06	7.51E-06	0.098	0.9964	1	m002333	m0006	MGPDSDRLQQRRVAADIGTGLADALTAPLDHKDKGLKSLTLEDSIRQNGTLTLSAQGAEKTFKAGDKDNSLNTGKLKNDKISRFDFVQKIEVDGQTITLASGEFQIYKQNHSAVVALQIEKIQDSEHSGKLVNKRQFRISGLGGEHTAFNQLPGGKAEYHGKAFSSDDPNGRLHYSIDFTKKQGYGRIEHLKTLEQNVELAAAELKADEKSHAVILGDTRYNSAEKGSYHLALFGDRAQEIAGSAEVKTVESIHHIGIAGKQLEHHHHHH	1000000	(A,210,G,N),(A,238,G,V),(A,240,G,S)	8.71E-11			0	foldx_interface
8	m002333	23.5	Excellent	0.2902	1	2.67E-11	3.25E-11	231000	2110	6.18E-06	7.51E-06	0.098	0.9964	1	m002333	m0006	MGPDSDRLQQRRVAADIGTGLADALTAPLDHKDKGLKSLTLEDSIRQNGTLTLSAQGAEKTFKAGDKDNSLNTGKLKNDKISRFDFVQKIEVDGQTITLASGEFQIYKQNHSAVVALQIEKIQDSEHSGKLVNKRQFRISGLGGEHTAFNQLPGGKAEYHGKAFSSDDPNGRLHYSIDFTKKQGYGRIEHLKTLEQNVELAAAELKADEKSHAVILGDTRYNSAEKGSYHLALFGDRAQEIAGSAEVKTVESIHHIGIAGKQLEHHHHHH	1000000	(A,210,G,N),(A,238,G,V),(A,240,G,S)	8.71E-11	-0.712298295			octet_ddg
9	m0006	47	Excellent	0.3365	1	8.71E-11	1.11E-11	430000	2170	3.74E-05	4.76E-06	0.0681	0.9981	1	m0006	m0006	MGPDSDRLQQRRVAADIGTGLADALTAPLDHKDKGLKSLTLEDSIRQNGTLTLSAQGAEKTFKAGDKDNSLNTGKLKNDKISRFDFVQKIEVDGQTITLASGEFQIYKQNHSAVVALQIEKIQDSEHSGKLVNKRQFRISGLGGEHTAFNQLPGGKAEYHGKAFSSDDPNGRLHYSIDFTKKQGYGRIEHLKTLEQNVELAAAELKADEKSHAVILGDTRYGSAEKGSYHLALFGDRAQEIAGSAEVKTGEGIHHIGIAGKQLEHHHHHH	1000000		8.71E-11		0		statium
9	m0006	47	Excellent	0.3365	1	8.71E-11	1.11E-11	430000	2170	3.74E-05	4.76E-06	0.0681	0.9981	1	m0006	m0006	MGPDSDRLQQRRVAADIGTGLADALTAPLDHKDKGLKSLTLEDSIRQNGTLTLSAQGAEKTFKAGDKDNSLNTGKLKNDKISRFDFVQKIEVDGQTITLASGEFQIYKQNHSAVVALQIEKIQDSEHSGKLVNKRQFRISGLGGEHTAFNQLPGGKAEYHGKAFSSDDPNGRLHYSIDFTKKQGYGRIEHLKTLEQNVELAAAELKADEKSHAVILGDTRYGSAEKGSYHLALFGDRAQEIAGSAEVKTGEGIHHIGIAGKQLEHHHHHH	1000000		8.71E-11			0	foldx_interface
9	m0006	47	Excellent	0.3365	1	8.71E-11	1.11E-11	430000	2170	3.74E-05	4.76E-06	0.0681	0.9981	1	m0006	m0006	MGPDSDRLQQRRVAADIGTGLADALTAPLDHKDKGLKSLTLEDSIRQNGTLTLSAQGAEKTFKAGDKDNSLNTGKLKNDKISRFDFVQKIEVDGQTITLASGEFQIYKQNHSAVVALQIEKIQDSEHSGKLVNKRQFRISGLGGEHTAFNQLPGGKAEYHGKAFSSDDPNGRLHYSIDFTKKQGYGRIEHLKTLEQNVELAAAELKADEKSHAVILGDTRYGSAEKGSYHLALFGDRAQEIAGSAEVKTGEGIHHIGIAGKQLEHHHHHH	1000000		8.71E-11	0			octet_ddg
10	m002421	30.3	Excellent	0.2894	1	1.31E-10	1.50E-11	424000	3050	5.56E-05	6.37E-06	0.0626	0.997	1	m002421	m0006	MGPDSDRLQQRRVAADIGTGLADALTAPLDHKDKGLKSLTLEDSIRQNGTLTLSAQGAEKTFKAGDKDNSLNTGKLKNDKISRFDFVQKIEVDGQTITLASGEFQIYKQNHSAVVALQIEKIQDSEHSGKLVNKRQFRISGLGGEHTAFNQLPGGKAEYHGKAFSSDDPNGRLHYSIDFTKKQGYGRIEHLKTLEQNVELAAAELKADEKSHAVILGDTRYNGAEKGSYHLALFGDRAQEIAGSAEVKTVVAIHHIGIAGKQLEHHHHHH	1000000	(A,210,G,N),(A,211,S,G),(A,238,G,V),(A,239,E,V),(A,240,G,A)	8.71E-11		-12529		statium
10	m002421	30.3	Excellent	0.2894	1	1.31E-10	1.50E-11	424000	3050	5.56E-05	6.37E-06	0.0626	0.997	1	m002421	m0006	MGPDSDRLQQRRVAADIGTGLADALTAPLDHKDKGLKSLTLEDSIRQNGTLTLSAQGAEKTFKAGDKDNSLNTGKLKNDKISRFDFVQKIEVDGQTITLASGEFQIYKQNHSAVVALQIEKIQDSEHSGKLVNKRQFRISGLGGEHTAFNQLPGGKAEYHGKAFSSDDPNGRLHYSIDFTKKQGYGRIEHLKTLEQNVELAAAELKADEKSHAVILGDTRYNGAEKGSYHLALFGDRAQEIAGSAEVKTVVAIHHIGIAGKQLEHHHHHH	1000000	(A,210,G,N),(A,211,S,G),(A,238,G,V),(A,239,E,V),(A,240,G,A)	8.71E-11			0	foldx_interface
10	m002421	30.3	Excellent	0.2894	1	1.31E-10	1.50E-11	424000	3050	5.56E-05	6.37E-06	0.0626	0.997	1	m002421	m0006	MGPDSDRLQQRRVAADIGTGLADALTAPLDHKDKGLKSLTLEDSIRQNGTLTLSAQGAEKTFKAGDKDNSLNTGKLKNDKISRFDFVQKIEVDGQTITLASGEFQIYKQNHSAVVALQIEKIQDSEHSGKLVNKRQFRISGLGGEHTAFNQLPGGKAEYHGKAFSSDDPNGRLHYSIDFTKKQGYGRIEHLKTLEQNVELAAAELKADEKSHAVILGDTRYNGAEKGSYHLALFGDRAQEIAGSAEVKTVVAIHHIGIAGKQLEHHHHHH	1000000	(A,210,G,N),(A,211,S,G),(A,238,G,V),(A,239,E,V),(A,240,G,A)	8.71E-11	0.245872278			octet_ddg
11	m001767	58.8	Excellent	0.3185	1	1.31E-10	1.39E-11	358000	2140	4.68E-05	4.97E-06	0.0472	0.9985	0	m001767	m0006	MGPDSDRLQQRRVAADIGTGLADALTAPLDHKDKGLKSLTLEDSIRQNGTLTLSAQGAEKTFKAGDKDNSLNTGKLKNDKISRFDFVQKIEVDGQTITLASGEFQIYKQNHSAVVALQIEKIQDSEHSGKLVNKRQFRISGLGGEHTAFNQLPGGKAEYHGKAFSSDDPNGRLHYSIDFTKKQGYGRIEHLKTLEQNVELAAAELKADEKSHAVILGDTRYGQAEKGSYHLALFGDRAQEIAGSAEVKTVESIHHIGIAGKQLEHHHHHH	1000000	(A,211,S,Q),(A,238,G,V),(A,240,G,S)	8.71E-11		-8432		statium
11	m001767	58.8	Excellent	0.3185	1	1.31E-10	1.39E-11	358000	2140	4.68E-05	4.97E-06	0.0472	0.9985	0	m001767	m0006	MGPDSDRLQQRRVAADIGTGLADALTAPLDHKDKGLKSLTLEDSIRQNGTLTLSAQGAEKTFKAGDKDNSLNTGKLKNDKISRFDFVQKIEVDGQTITLASGEFQIYKQNHSAVVALQIEKIQDSEHSGKLVNKRQFRISGLGGEHTAFNQLPGGKAEYHGKAFSSDDPNGRLHYSIDFTKKQGYGRIEHLKTLEQNVELAAAELKADEKSHAVILGDTRYGQAEKGSYHLALFGDRAQEIAGSAEVKTVESIHHIGIAGKQLEHHHHHH	1000000	(A,211,S,Q),(A,238,G,V),(A,240,G,S)	8.71E-11			0	foldx_interface
11	m001767	58.8	Excellent	0.3185	1	1.31E-10	1.39E-11	358000	2140	4.68E-05	4.97E-06	0.0472	0.9985	0	m001767	m0006	MGPDSDRLQQRRVAADIGTGLADALTAPLDHKDKGLKSLTLEDSIRQNGTLTLSAQGAEKTFKAGDKDNSLNTGKLKNDKISRFDFVQKIEVDGQTITLASGEFQIYKQNHSAVVALQIEKIQDSEHSGKLVNKRQFRISGLGGEHTAFNQLPGGKAEYHGKAFSSDDPNGRLHYSIDFTKKQGYGRIEHLKTLEQNVELAAAELKADEKSHAVILGDTRYGQAEKGSYHLALFGDRAQEIAGSAEVKTVESIHHIGIAGKQLEHHHHHH	1000000	(A,211,S,Q),(A,238,G,V),(A,240,G,S)	8.71E-11	0.245872278			octet_ddg
12	m001935	23.8	Excellent	0.3078	1	1.31E-10	1.28E-11	413000	2300	5.40E-05	5.26E-06	0.0777	0.9979	0	m001935	m0006	MGPDSDRLQQRRVAADIGTGLADALTAPLDHKDKGLKSLTLEDSIRQNGTLTLSAQGAEKTFKAGDKDNSLNTGKLKNDKISRFDFVQKIEVDGQTITLASGEFQIYKQNHSAVVALQIEKIQDSEHSGKLVNKRQFRISGLGGEHTAFNQLPGGKAEYHGKAFSSDDPNGRLHYSIDFTKKQGYGRIEHLKTLEQNVELAAAELKADEKSHAVILGDTRYGGAEKGSYHLALFGDRAQEIAGSAEVKTVVAIHHIGIAGKQLEHHHHHH	1000000	(A,211,S,G),(A,238,G,V),(A,239,E,V),(A,240,G,A)	8.71E-11		-8897		statium
12	m001935	23.8	Excellent	0.3078	1	1.31E-10	1.28E-11	413000	2300	5.40E-05	5.26E-06	0.0777	0.9979	0	m001935	m0006	MGPDSDRLQQRRVAADIGTGLADALTAPLDHKDKGLKSLTLEDSIRQNGTLTLSAQGAEKTFKAGDKDNSLNTGKLKNDKISRFDFVQKIEVDGQTITLASGEFQIYKQNHSAVVALQIEKIQDSEHSGKLVNKRQFRISGLGGEHTAFNQLPGGKAEYHGKAFSSDDPNGRLHYSIDFTKKQGYGRIEHLKTLEQNVELAAAELKADEKSHAVILGDTRYGGAEKGSYHLALFGDRAQEIAGSAEVKTVVAIHHIGIAGKQLEHHHHHH	1000000	(A,211,S,G),(A,238,G,V),(A,239,E,V),(A,240,G,A)	8.71E-11			0	foldx_interface
12	m001935	23.8	Excellent	0.3078	1	1.31E-10	1.28E-11	413000	2300	5.40E-05	5.26E-06	0.0777	0.9979	0	m001935	m0006	MGPDSDRLQQRRVAADIGTGLADALTAPLDHKDKGLKSLTLEDSIRQNGTLTLSAQGAEKTFKAGDKDNSLNTGKLKNDKISRFDFVQKIEVDGQTITLASGEFQIYKQNHSAVVALQIEKIQDSEHSGKLVNKRQFRISGLGGEHTAFNQLPGGKAEYHGKAFSSDDPNGRLHYSIDFTKKQGYGRIEHLKTLEQNVELAAAELKADEKSHAVILGDTRYGGAEKGSYHLALFGDRAQEIAGSAEVKTVVAIHHIGIAGKQLEHHHHHH	1000000	(A,211,S,G),(A,238,G,V),(A,239,E,V),(A,240,G,A)	8.71E-11	0.245872278			octet_ddg
13	m001582	20.7	Excellent	0.2544	1	1.57E-10	3.48E-11	234000	3720	3.68E-05	8.12E-06	0.0685	0.9967	0	m001582	m0006	MGPDSDRLQQRRVAADIGTGLADALTAPLDHKDKGLKSLTLEDSIRQNGTLTLSAQGAEKTFKAGDKDNSLNTGKLKNDKISRFDFVQKIEVDGQTITLASGEFQIYKQNHSAVVALQIEKIQDSEHSGKLVNKRQFRISGLGGEHTAFNQLPGGKAEYHGKAFSSDDPNGRLHYSIDFTKKQGYGRIEHLKTLEQNVELAAAELKADEKSHAVILGDTRLNSAEKGSYHLALFGDRAQEIAGSAEVKSVNAIHHIGIAGKQLEHHHHHH	1000000	(A,209,Y,L),(A,210,G,N),(A,237,T,S),(A,238,G,V),(A,239,E,N),(A,240,G,A)	8.71E-11		-8023		statium
13	m001582	20.7	Excellent	0.2544	1	1.57E-10	3.48E-11	234000	3720	3.68E-05	8.12E-06	0.0685	0.9967	0	m001582	m0006	MGPDSDRLQQRRVAADIGTGLADALTAPLDHKDKGLKSLTLEDSIRQNGTLTLSAQGAEKTFKAGDKDNSLNTGKLKNDKISRFDFVQKIEVDGQTITLASGEFQIYKQNHSAVVALQIEKIQDSEHSGKLVNKRQFRISGLGGEHTAFNQLPGGKAEYHGKAFSSDDPNGRLHYSIDFTKKQGYGRIEHLKTLEQNVELAAAELKADEKSHAVILGDTRLNSAEKGSYHLALFGDRAQEIAGSAEVKSVNAIHHIGIAGKQLEHHHHHH	1000000	(A,209,Y,L),(A,210,G,N),(A,237,T,S),(A,238,G,V),(A,239,E,N),(A,240,G,A)	8.71E-11			0	foldx_interface
13	m001582	20.7	Excellent	0.2544	1	1.57E-10	3.48E-11	234000	3720	3.68E-05	8.12E-06	0.0685	0.9967	0	m001582	m0006	MGPDSDRLQQRRVAADIGTGLADALTAPLDHKDKGLKSLTLEDSIRQNGTLTLSAQGAEKTFKAGDKDNSLNTGKLKNDKISRFDFVQKIEVDGQTITLASGEFQIYKQNHSAVVALQIEKIQDSEHSGKLVNKRQFRISGLGGEHTAFNQLPGGKAEYHGKAFSSDDPNGRLHYSIDFTKKQGYGRIEHLKTLEQNVELAAAELKADEKSHAVILGDTRLNSAEKGSYHLALFGDRAQEIAGSAEVKSVNAIHHIGIAGKQLEHHHHHH	1000000	(A,209,Y,L),(A,210,G,N),(A,237,T,S),(A,238,G,V),(A,239,E,N),(A,240,G,A)	8.71E-11	0.354939645			octet_ddg
14	m002335	83	Excellent	0.3267	1	1.37E-10	5.59E-12	744000	3230	1.02E-04	4.13E-06	0.0581	0.9981	1	m002335	m0006	MGPDSDRLQQRRVAADIGTGLADALTAPLDHKDKGLKSLTLEDSIRQNGTLTLSAQGAEKTFKAGDKDNSLNTGKLKNDKISRFDFVQKIEVDGQTITLASGEFQIYKQNHSAVVALQIEKIQDSEHSGKLVNKRQFRISGLGGEHTAFNQLPGGKAEYHGKAFSSDDPNGRLHYSIDFTKKQGYGRIEHLKTLEQNVELAAAELKADEKSHAVILGDTRYNSAEKGSYHLALFGDRAQEIAGSAEVKTVNGIHHIGIAGKQLEHHHHHH	1000000	(A,210,G,N),(A,238,G,V),(A,239,E,N)	8.71E-11		-8897		statium
14	m002335	83	Excellent	0.3267	1	1.37E-10	5.59E-12	744000	3230	1.02E-04	4.13E-06	0.0581	0.9981	1	m002335	m0006	MGPDSDRLQQRRVAADIGTGLADALTAPLDHKDKGLKSLTLEDSIRQNGTLTLSAQGAEKTFKAGDKDNSLNTGKLKNDKISRFDFVQKIEVDGQTITLASGEFQIYKQNHSAVVALQIEKIQDSEHSGKLVNKRQFRISGLGGEHTAFNQLPGGKAEYHGKAFSSDDPNGRLHYSIDFTKKQGYGRIEHLKTLEQNVELAAAELKADEKSHAVILGDTRYNSAEKGSYHLALFGDRAQEIAGSAEVKTVNGIHHIGIAGKQLEHHHHHH	1000000	(A,210,G,N),(A,238,G,V),(A,239,E,N)	8.71E-11			0	foldx_interface
14	m002335	83	Excellent	0.3267	1	1.37E-10	5.59E-12	744000	3230	1.02E-04	4.13E-06	0.0581	0.9981	1	m002335	m0006	MGPDSDRLQQRRVAADIGTGLADALTAPLDHKDKGLKSLTLEDSIRQNGTLTLSAQGAEKTFKAGDKDNSLNTGKLKNDKISRFDFVQKIEVDGQTITLASGEFQIYKQNHSAVVALQIEKIQDSEHSGKLVNKRQFRISGLGGEHTAFNQLPGGKAEYHGKAFSSDDPNGRLHYSIDFTKKQGYGRIEHLKTLEQNVELAAAELKADEKSHAVILGDTRYNSAEKGSYHLALFGDRAQEIAGSAEVKTVNGIHHIGIAGKQLEHHHHHH	1000000	(A,210,G,N),(A,238,G,V),(A,239,E,N)	8.71E-11	0.272850851			octet_ddg
15	m001608	26.8	Excellent	0.3273	1	1.54E-10	6.35E-12	538000	1940	8.28E-05	3.40E-06	0.045	0.9989	0	m001608	m0006	MGPDSDRLQQRRVAADIGTGLADALTAPLDHKDKGLKSLTLEDSIRQNGTLTLSAQGAEKTFKAGDKDNSLNTGKLKNDKISRFDFVQKIEVDGQTITLASGEFQIYKQNHSAVVALQIEKIQDSEHSGKLVNKRQFRISGLGGEHTAFNQLPGGKAEYHGKAFSSDDPNGRLHYSIDFTKKQGYGRIEHLKTLEQNVELAAAELKADEKSHAVILGDTRLNSAEKGSYHLALFGDRAQEIAGSAEVKTVNSIHHIGIAGKQLEHHHHHH	1000000	(A,209,Y,L),(A,210,G,N),(A,238,G,V),(A,239,E,N),(A,240,G,S)	8.71E-11		-10.04		statium
15	m001608	26.8	Excellent	0.3273	1	1.54E-10	6.35E-12	538000	1940	8.28E-05	3.40E-06	0.045	0.9989	0	m001608	m0006	MGPDSDRLQQRRVAADIGTGLADALTAPLDHKDKGLKSLTLEDSIRQNGTLTLSAQGAEKTFKAGDKDNSLNTGKLKNDKISRFDFVQKIEVDGQTITLASGEFQIYKQNHSAVVALQIEKIQDSEHSGKLVNKRQFRISGLGGEHTAFNQLPGGKAEYHGKAFSSDDPNGRLHYSIDFTKKQGYGRIEHLKTLEQNVELAAAELKADEKSHAVILGDTRLNSAEKGSYHLALFGDRAQEIAGSAEVKTVNSIHHIGIAGKQLEHHHHHH	1000000	(A,209,Y,L),(A,210,G,N),(A,238,G,V),(A,239,E,N),(A,240,G,S)	8.71E-11			0	foldx_interface
15	m001608	26.8	Excellent	0.3273	1	1.54E-10	6.35E-12	538000	1940	8.28E-05	3.40E-06	0.045	0.9989	0	m001608	m0006	MGPDSDRLQQRRVAADIGTGLADALTAPLDHKDKGLKSLTLEDSIRQNGTLTLSAQGAEKTFKAGDKDNSLNTGKLKNDKISRFDFVQKIEVDGQTITLASGEFQIYKQNHSAVVALQIEKIQDSEHSGKLVNKRQFRISGLGGEHTAFNQLPGGKAEYHGKAFSSDDPNGRLHYSIDFTKKQGYGRIEHLKTLEQNVELAAAELKADEKSHAVILGDTRLNSAEKGSYHLALFGDRAQEIAGSAEVKTVNSIHHIGIAGKQLEHHHHHH	1000000	(A,209,Y,L),(A,210,G,N),(A,238,G,V),(A,239,E,N),(A,240,G,S)	8.71E-11	0.343317018			octet_ddg
16	m001556	9.74	Excellent	0.2937	1	1.73E-10	1.64E-11	468000	4580	8.08E-05	7.63E-06	0.0906	0.9967	0	m001556	m0006	MGPDSDRLQQRRVAADIGTGLADALTAPLDHKDKGLKSLTLEDSIRQNGTLTLSAQGAEKTFKAGDKDNSLNTGKLKNDKISRFDFVQKIEVDGQTITLASGEFQIYKQNHSAVVALQIEKIQDSEHSGKLVNKRQFRISGLGGEHTAFNQLPGGKAEYHGKAFSSDDPNGRLHYSIDFTKKQGYGRIEHLKTLEQNVELAAAELKADEKSHAVILGDTRLNQAEKGSYHLALFGDRAQEIAGSAEVKIVVGIHHIGIAGKQLEHHHHHH	1000000	(A,209,Y,L),(A,210,G,N),(A,211,S,Q),(A,237,T,I),(A,238,G,V),(A,239,E,V)	8.71E-11		-11.39		statium
16	m001556	9.74	Excellent	0.2937	1	1.73E-10	1.64E-11	468000	4580	8.08E-05	7.63E-06	0.0906	0.9967	0	m001556	m0006	MGPDSDRLQQRRVAADIGTGLADALTAPLDHKDKGLKSLTLEDSIRQNGTLTLSAQGAEKTFKAGDKDNSLNTGKLKNDKISRFDFVQKIEVDGQTITLASGEFQIYKQNHSAVVALQIEKIQDSEHSGKLVNKRQFRISGLGGEHTAFNQLPGGKAEYHGKAFSSDDPNGRLHYSIDFTKKQGYGRIEHLKTLEQNVELAAAELKADEKSHAVILGDTRLNQAEKGSYHLALFGDRAQEIAGSAEVKIVVGIHHIGIAGKQLEHHHHHH	1000000	(A,209,Y,L),(A,210,G,N),(A,211,S,Q),(A,237,T,I),(A,238,G,V),(A,239,E,V)	8.71E-11			0	foldx_interface
16	m001556	9.74	Excellent	0.2937	1	1.73E-10	1.64E-11	468000	4580	8.08E-05	7.63E-06	0.0906	0.9967	0	m001556	m0006	MGPDSDRLQQRRVAADIGTGLADALTAPLDHKDKGLKSLTLEDSIRQNGTLTLSAQGAEKTFKAGDKDNSLNTGKLKNDKISRFDFVQKIEVDGQTITLASGEFQIYKQNHSAVVALQIEKIQDSEHSGKLVNKRQFRISGLGGEHTAFNQLPGGKAEYHGKAFSSDDPNGRLHYSIDFTKKQGYGRIEHLKTLEQNVELAAAELKADEKSHAVILGDTRLNQAEKGSYHLALFGDRAQEIAGSAEVKIVVGIHHIGIAGKQLEHHHHHH	1000000	(A,209,Y,L),(A,210,G,N),(A,211,S,Q),(A,237,T,I),(A,238,G,V),(A,239,E,V)	8.71E-11	0.413402044			octet_ddg
17	m001928	81.3	Excellent	0.3039	1	1.74E-10	3.23E-12	937000	2910	1.63E-04	2.99E-06	0.0192	0.9993	0	m001928	m0006	MGPDSDRLQQRRVAADIGTGLADALTAPLDHKDKGLKSLTLEDSIRQNGTLTLSAQGAEKTFKAGDKDNSLNTGKLKNDKISRFDFVQKIEVDGQTITLASGEFQIYKQNHSAVVALQIEKIQDSEHSGKLVNKRQFRISGLGGEHTAFNQLPGGKAEYHGKAFSSDDPNGRLHYSIDFTKKQGYGRIEHLKTLEQNVELAAAELKADEKSHAVILGDTRYGGAEKGSYHLALFGDRAQEIAGSAEVKTVESIHHIGIAGKQLEHHHHHH	1000000	(A,211,S,G),(A,238,G,V),(A,240,G,S)	8.71E-11		-10.04		statium
17	m001928	81.3	Excellent	0.3039	1	1.74E-10	3.23E-12	937000	2910	1.63E-04	2.99E-06	0.0192	0.9993	0	m001928	m0006	MGPDSDRLQQRRVAADIGTGLADALTAPLDHKDKGLKSLTLEDSIRQNGTLTLSAQGAEKTFKAGDKDNSLNTGKLKNDKISRFDFVQKIEVDGQTITLASGEFQIYKQNHSAVVALQIEKIQDSEHSGKLVNKRQFRISGLGGEHTAFNQLPGGKAEYHGKAFSSDDPNGRLHYSIDFTKKQGYGRIEHLKTLEQNVELAAAELKADEKSHAVILGDTRYGGAEKGSYHLALFGDRAQEIAGSAEVKTVESIHHIGIAGKQLEHHHHHH	1000000	(A,211,S,G),(A,238,G,V),(A,240,G,S)	8.71E-11			0	foldx_interface
17	m001928	81.3	Excellent	0.3039	1	1.74E-10	3.23E-12	937000	2910	1.63E-04	2.99E-06	0.0192	0.9993	0	m001928	m0006	MGPDSDRLQQRRVAADIGTGLADALTAPLDHKDKGLKSLTLEDSIRQNGTLTLSAQGAEKTFKAGDKDNSLNTGKLKNDKISRFDFVQKIEVDGQTITLASGEFQIYKQNHSAVVALQIEKIQDSEHSGKLVNKRQFRISGLGGEHTAFNQLPGGKAEYHGKAFSSDDPNGRLHYSIDFTKKQGYGRIEHLKTLEQNVELAAAELKADEKSHAVILGDTRYGGAEKGSYHLALFGDRAQEIAGSAEVKTVESIHHIGIAGKQLEHHHHHH	1000000	(A,211,S,G),(A,238,G,V),(A,240,G,S)	8.71E-11	0.416874219			octet_ddg
18	m002419	29.1	Excellent	0.2701	1	1.91E-10	1.98E-11	277000	2090	5.30E-05	5.46E-06	0.0329	0.9982	0	m002419	m0006	MGPDSDRLQQRRVAADIGTGLADALTAPLDHKDKGLKSLTLEDSIRQNGTLTLSAQGAEKTFKAGDKDNSLNTGKLKNDKISRFDFVQKIEVDGQTITLASGEFQIYKQNHSAVVALQIEKIQDSEHSGKLVNKRQFRISGLGGEHTAFNQLPGGKAEYHGKAFSSDDPNGRLHYSIDFTKKQGYGRIEHLKTLEQNVELAAAELKADEKSHAVILGDTRYNGAEKGSYHLALFGDRAQEIAGSAEVKTVVGIHHIGIAGKQLEHHHHHH	1000000	(A,210,G,N),(A,211,S,G),(A,238,G,V),(A,239,E,V)	8.71E-11		-10975		statium
18	m002419	29.1	Excellent	0.2701	1	1.91E-10	1.98E-11	277000	2090	5.30E-05	5.46E-06	0.0329	0.9982	0	m002419	m0006	MGPDSDRLQQRRVAADIGTGLADALTAPLDHKDKGLKSLTLEDSIRQNGTLTLSAQGAEKTFKAGDKDNSLNTGKLKNDKISRFDFVQKIEVDGQTITLASGEFQIYKQNHSAVVALQIEKIQDSEHSGKLVNKRQFRISGLGGEHTAFNQLPGGKAEYHGKAFSSDDPNGRLHYSIDFTKKQGYGRIEHLKTLEQNVELAAAELKADEKSHAVILGDTRYNGAEKGSYHLALFGDRAQEIAGSAEVKTVVGIHHIGIAGKQLEHHHHHH	1000000	(A,210,G,N),(A,211,S,G),(A,238,G,V),(A,239,E,V)	8.71E-11			0	foldx_interface
18	m002419	29.1	Excellent	0.2701	1	1.91E-10	1.98E-11	277000	2090	5.30E-05	5.46E-06	0.0329	0.9982	0	m002419	m0006	MGPDSDRLQQRRVAADIGTGLADALTAPLDHKDKGLKSLTLEDSIRQNGTLTLSAQGAEKTFKAGDKDNSLNTGKLKNDKISRFDFVQKIEVDGQTITLASGEFQIYKQNHSAVVALQIEKIQDSEHSGKLVNKRQFRISGLGGEHTAFNQLPGGKAEYHGKAFSSDDPNGRLHYSIDFTKKQGYGRIEHLKTLEQNVELAAAELKADEKSHAVILGDTRYNGAEKGSYHLALFGDRAQEIAGSAEVKTVVGIHHIGIAGKQLEHHHHHH	1000000	(A,210,G,N),(A,211,S,G),(A,238,G,V),(A,239,E,V)	8.71E-11	0.473030756			octet_ddg
19	m002281	15	Excellent	0.3066	1	2.17E-10	1.47E-11	463000	3370	1.00E-04	6.76E-06	0.0831	0.9971	0	m002281	m0006	MGPDSDRLQQRRVAADIGTGLADALTAPLDHKDKGLKSLTLEDSIRQNGTLTLSAQGAEKTFKAGDKDNSLNTGKLKNDKISRFDFVQKIEVDGQTITLASGEFQIYKQNHSAVVALQIEKIQDSEHSGKLVNKRQFRISGLGGEHTAFNQLPGGKAEYHGKAFSSDDPNGRLHYSIDFTKKQGYGRIEHLKTLEQNVELAAAELKADEKSHAVILGDTRYNQAEKGSYHLALFGDRAQEIAGSAEVKIVNGIHHIGIAGKQLEHHHHHH	1000000	(A,210,G,N),(A,211,S,Q),(A,237,T,I),(A,238,G,V),(A,239,E,N)	8.71E-11		-8023		statium
19	m002281	15	Excellent	0.3066	1	2.17E-10	1.47E-11	463000	3370	1.00E-04	6.76E-06	0.0831	0.9971	0	m002281	m0006	MGPDSDRLQQRRVAADIGTGLADALTAPLDHKDKGLKSLTLEDSIRQNGTLTLSAQGAEKTFKAGDKDNSLNTGKLKNDKISRFDFVQKIEVDGQTITLASGEFQIYKQNHSAVVALQIEKIQDSEHSGKLVNKRQFRISGLGGEHTAFNQLPGGKAEYHGKAFSSDDPNGRLHYSIDFTKKQGYGRIEHLKTLEQNVELAAAELKADEKSHAVILGDTRYNQAEKGSYHLALFGDRAQEIAGSAEVKIVNGIHHIGIAGKQLEHHHHHH	1000000	(A,210,G,N),(A,211,S,Q),(A,237,T,I),(A,238,G,V),(A,239,E,N)	8.71E-11			0	foldx_interface
19	m002281	15	Excellent	0.3066	1	2.17E-10	1.47E-11	463000	3370	1.00E-04	6.76E-06	0.0831	0.9971	0	m002281	m0006	MGPDSDRLQQRRVAADIGTGLADALTAPLDHKDKGLKSLTLEDSIRQNGTLTLSAQGAEKTFKAGDKDNSLNTGKLKNDKISRFDFVQKIEVDGQTITLASGEFQIYKQNHSAVVALQIEKIQDSEHSGKLVNKRQFRISGLGGEHTAFNQLPGGKAEYHGKAFSSDDPNGRLHYSIDFTKKQGYGRIEHLKTLEQNVELAAAELKADEKSHAVILGDTRYNQAEKGSYHLALFGDRAQEIAGSAEVKIVNGIHHIGIAGKQLEHHHHHH	1000000	(A,210,G,N),(A,211,S,Q),(A,237,T,I),(A,238,G,V),(A,239,E,N)	8.71E-11	0.54991406			octet_ddg
20	m002256	12.5	Excellent	0.288	1	2.30E-10	1.91E-11	461000	4450	1.06E-04	8.76E-06	0.1045	0.9961	0	m002256	m0006	MGPDSDRLQQRRVAADIGTGLADALTAPLDHKDKGLKSLTLEDSIRQNGTLTLSAQGAEKTFKAGDKDNSLNTGKLKNDKISRFDFVQKIEVDGQTITLASGEFQIYKQNHSAVVALQIEKIQDSEHSGKLVNKRQFRISGLGGEHTAFNQLPGGKAEYHGKAFSSDDPNGRLHYSIDFTKKQGYGRIEHLKTLEQNVELAAAELKADEKSHAVILGDTRYNQAEKGSYHLALFGDRAQEIAGSAEVKTVNAIHHIGIAGKQLEHHHHHH	1000000	(A,210,G,N),(A,211,S,Q),(A,238,G,V),(A,239,E,N),(A,240,G,A)	8.71E-11		-8023		statium
20	m002256	12.5	Excellent	0.288	1	2.30E-10	1.91E-11	461000	4450	1.06E-04	8.76E-06	0.1045	0.9961	0	m002256	m0006	MGPDSDRLQQRRVAADIGTGLADALTAPLDHKDKGLKSLTLEDSIRQNGTLTLSAQGAEKTFKAGDKDNSLNTGKLKNDKISRFDFVQKIEVDGQTITLASGEFQIYKQNHSAVVALQIEKIQDSEHSGKLVNKRQFRISGLGGEHTAFNQLPGGKAEYHGKAFSSDDPNGRLHYSIDFTKKQGYGRIEHLKTLEQNVELAAAELKADEKSHAVILGDTRYNQAEKGSYHLALFGDRAQEIAGSAEVKTVNAIHHIGIAGKQLEHHHHHH	1000000	(A,210,G,N),(A,211,S,Q),(A,238,G,V),(A,239,E,N),(A,240,G,A)	8.71E-11			0	foldx_interface
20	m002256	12.5	Excellent	0.288	1	2.30E-10	1.91E-11	461000	4450	1.06E-04	8.76E-06	0.1045	0.9961	0	m002256	m0006	MGPDSDRLQQRRVAADIGTGLADALTAPLDHKDKGLKSLTLEDSIRQNGTLTLSAQGAEKTFKAGDKDNSLNTGKLKNDKISRFDFVQKIEVDGQTITLASGEFQIYKQNHSAVVALQIEKIQDSEHSGKLVNKRQFRISGLGGEHTAFNQLPGGKAEYHGKAFSSDDPNGRLHYSIDFTKKQGYGRIEHLKTLEQNVELAAAELKADEKSHAVILGDTRYNQAEKGSYHLALFGDRAQEIAGSAEVKTVNAIHHIGIAGKQLEHHHHHH	1000000	(A,210,G,N),(A,211,S,Q),(A,238,G,V),(A,239,E,N),(A,240,G,A)	8.71E-11	0.584964078			octet_ddg
21	m001200	121.4	Excellent	0.3035	1	2.19E-10	2.95E-12	1390000	5610	3.03E-04	3.90E-06	0.0248	0.9987	0	m001200	m0006	MGPDSDRLQQRRVAADIGTGLADALTAPLDHKDKGLKSLTLEDSIRQNGTLTLSAQGAEKTFKAGDKDNSLNTGKLKNDKISRFDFVQKIEVDGQTITLASGEFQIYKQNHSAVVALQIEKIQDSEHSGKLVNKRQFRISGLGGEHTAFNQLPGGKAEYHGKAFSSDDPNGRLHYSIDFTKKQGYGRIEHLKTLEQNVELAAAELKADEKSHAVILGDTRLGGAEKGSYHLALFGDRAQEIAGSAEVKTVESIHHIGIAGKQLEHHHHHH	1000000	(A,209,Y,L),(A,211,S,G),(A,238,G,V),(A,240,G,S)	8.71E-11		-8023		statium
21	m001200	121.4	Excellent	0.3035	1	2.19E-10	2.95E-12	1390000	5610	3.03E-04	3.90E-06	0.0248	0.9987	0	m001200	m0006	MGPDSDRLQQRRVAADIGTGLADALTAPLDHKDKGLKSLTLEDSIRQNGTLTLSAQGAEKTFKAGDKDNSLNTGKLKNDKISRFDFVQKIEVDGQTITLASGEFQIYKQNHSAVVALQIEKIQDSEHSGKLVNKRQFRISGLGGEHTAFNQLPGGKAEYHGKAFSSDDPNGRLHYSIDFTKKQGYGRIEHLKTLEQNVELAAAELKADEKSHAVILGDTRLGGAEKGSYHLALFGDRAQEIAGSAEVKTVESIHHIGIAGKQLEHHHHHH	1000000	(A,209,Y,L),(A,211,S,G),(A,238,G,V),(A,240,G,S)	8.71E-11			0	foldx_interface
21	m001200	121.4	Excellent	0.3035	1	2.19E-10	2.95E-12	1390000	5610	3.03E-04	3.90E-06	0.0248	0.9987	0	m001200	m0006	MGPDSDRLQQRRVAADIGTGLADALTAPLDHKDKGLKSLTLEDSIRQNGTLTLSAQGAEKTFKAGDKDNSLNTGKLKNDKISRFDFVQKIEVDGQTITLASGEFQIYKQNHSAVVALQIEKIQDSEHSGKLVNKRQFRISGLGGEHTAFNQLPGGKAEYHGKAFSSDDPNGRLHYSIDFTKKQGYGRIEHLKTLEQNVELAAAELKADEKSHAVILGDTRLGGAEKGSYHLALFGDRAQEIAGSAEVKTVESIHHIGIAGKQLEHHHHHH	1000000	(A,209,Y,L),(A,211,S,G),(A,238,G,V),(A,240,G,S)	8.71E-11	0.555440895			octet_ddg
22	m001605	24.2	Excellent	0.3525	1	2.31E-10	1.24E-11	384000	1930	8.84E-05	4.74E-06	0.0786	0.9984	0	m001605	m0006	MGPDSDRLQQRRVAADIGTGLADALTAPLDHKDKGLKSLTLEDSIRQNGTLTLSAQGAEKTFKAGDKDNSLNTGKLKNDKISRFDFVQKIEVDGQTITLASGEFQIYKQNHSAVVALQIEKIQDSEHSGKLVNKRQFRISGLGGEHTAFNQLPGGKAEYHGKAFSSDDPNGRLHYSIDFTKKQGYGRIEHLKTLEQNVELAAAELKADEKSHAVILGDTRLNSAEKGSYHLALFGDRAQEIAGSAEVKTVESIHHIGIAGKQLEHHHHHH	1000000	(A,209,Y,L),(A,210,G,N),(A,238,G,V),(A,240,G,S)	8.71E-11		-11728		statium
22	m001605	24.2	Excellent	0.3525	1	2.31E-10	1.24E-11	384000	1930	8.84E-05	4.74E-06	0.0786	0.9984	0	m001605	m0006	MGPDSDRLQQRRVAADIGTGLADALTAPLDHKDKGLKSLTLEDSIRQNGTLTLSAQGAEKTFKAGDKDNSLNTGKLKNDKISRFDFVQKIEVDGQTITLASGEFQIYKQNHSAVVALQIEKIQDSEHSGKLVNKRQFRISGLGGEHTAFNQLPGGKAEYHGKAFSSDDPNGRLHYSIDFTKKQGYGRIEHLKTLEQNVELAAAELKADEKSHAVILGDTRLNSAEKGSYHLALFGDRAQEIAGSAEVKTVESIHHIGIAGKQLEHHHHHH	1000000	(A,209,Y,L),(A,210,G,N),(A,238,G,V),(A,240,G,S)	8.71E-11			0	foldx_interface
22	m001605	24.2	Excellent	0.3525	1	2.31E-10	1.24E-11	384000	1930	8.84E-05	4.74E-06	0.0786	0.9984	0	m001605	m0006	MGPDSDRLQQRRVAADIGTGLADALTAPLDHKDKGLKSLTLEDSIRQNGTLTLSAQGAEKTFKAGDKDNSLNTGKLKNDKISRFDFVQKIEVDGQTITLASGEFQIYKQNHSAVVALQIEKIQDSEHSGKLVNKRQFRISGLGGEHTAFNQLPGGKAEYHGKAFSSDDPNGRLHYSIDFTKKQGYGRIEHLKTLEQNVELAAAELKADEKSHAVILGDTRLNSAEKGSYHLALFGDRAQEIAGSAEVKTVESIHHIGIAGKQLEHHHHHH	1000000	(A,209,Y,L),(A,210,G,N),(A,238,G,V),(A,240,G,S)	8.71E-11	0.587577622			octet_ddg
23	m001118	26.3	Excellent	0.331	1	2.35E-10	1.61E-11	362000	2210	8.50E-05	5.81E-06	0.1017	0.9976	0	m001118	m0006	MGPDSDRLQQRRVAADIGTGLADALTAPLDHKDKGLKSLTLEDSIRQNGTLTLSAQGAEKTFKAGDKDNSLNTGKLKNDKISRFDFVQKIEVDGQTITLASGEFQIYKQNHSAVVALQIEKIQDSEHSGKLVNKRQFRISGLGGEHTAFNQLPGGKAEYHGKAFSSDDPNGRLHYSIDFTKKQGYGRIEHLKTLEQNVELAAAELKADEKSHAVILGDTRLGSAEKGSYHLALFGDRAQEIAGSAEVKTVEGIHHIGIAGKQLEHHHHHH	1000000	(A,209,Y,L),(A,238,G,V)	8.71E-11		-8023		statium
23	m001118	26.3	Excellent	0.331	1	2.35E-10	1.61E-11	362000	2210	8.50E-05	5.81E-06	0.1017	0.9976	0	m001118	m0006	MGPDSDRLQQRRVAADIGTGLADALTAPLDHKDKGLKSLTLEDSIRQNGTLTLSAQGAEKTFKAGDKDNSLNTGKLKNDKISRFDFVQKIEVDGQTITLASGEFQIYKQNHSAVVALQIEKIQDSEHSGKLVNKRQFRISGLGGEHTAFNQLPGGKAEYHGKAFSSDDPNGRLHYSIDFTKKQGYGRIEHLKTLEQNVELAAAELKADEKSHAVILGDTRLGSAEKGSYHLALFGDRAQEIAGSAEVKTVEGIHHIGIAGKQLEHHHHHH	1000000	(A,209,Y,L),(A,238,G,V)	8.71E-11			0	foldx_interface
23	m001118	26.3	Excellent	0.331	1	2.35E-10	1.61E-11	362000	2210	8.50E-05	5.81E-06	0.1017	0.9976	0	m001118	m0006	MGPDSDRLQQRRVAADIGTGLADALTAPLDHKDKGLKSLTLEDSIRQNGTLTLSAQGAEKTFKAGDKDNSLNTGKLKNDKISRFDFVQKIEVDGQTITLASGEFQIYKQNHSAVVALQIEKIQDSEHSGKLVNKRQFRISGLGGEHTAFNQLPGGKAEYHGKAFSSDDPNGRLHYSIDFTKKQGYGRIEHLKTLEQNVELAAAELKADEKSHAVILGDTRLGSAEKGSYHLALFGDRAQEIAGSAEVKTVEGIHHIGIAGKQLEHHHHHH	1000000	(A,209,Y,L),(A,238,G,V)	8.71E-11	0.597919863			octet_ddg
24	m001929	22.5	Excellent	0.3041	1	2.35E-10	1.37E-11	388000	2190	9.11E-05	5.28E-06	0.0624	0.9978	0	m001929	m0006	MGPDSDRLQQRRVAADIGTGLADALTAPLDHKDKGLKSLTLEDSIRQNGTLTLSAQGAEKTFKAGDKDNSLNTGKLKNDKISRFDFVQKIEVDGQTITLASGEFQIYKQNHSAVVALQIEKIQDSEHSGKLVNKRQFRISGLGGEHTAFNQLPGGKAEYHGKAFSSDDPNGRLHYSIDFTKKQGYGRIEHLKTLEQNVELAAAELKADEKSHAVILGDTRYGGAEKGSYHLALFGDRAQEIAGSAEVKTVEAIHHIGIAGKQLEHHHHHH	1000000	(A,211,S,G),(A,238,G,V),(A,240,G,A)	8.71E-11		-8023		statium
24	m001929	22.5	Excellent	0.3041	1	2.35E-10	1.37E-11	388000	2190	9.11E-05	5.28E-06	0.0624	0.9978	0	m001929	m0006	MGPDSDRLQQRRVAADIGTGLADALTAPLDHKDKGLKSLTLEDSIRQNGTLTLSAQGAEKTFKAGDKDNSLNTGKLKNDKISRFDFVQKIEVDGQTITLASGEFQIYKQNHSAVVALQIEKIQDSEHSGKLVNKRQFRISGLGGEHTAFNQLPGGKAEYHGKAFSSDDPNGRLHYSIDFTKKQGYGRIEHLKTLEQNVELAAAELKADEKSHAVILGDTRYGGAEKGSYHLALFGDRAQEIAGSAEVKTVEAIHHIGIAGKQLEHHHHHH	1000000	(A,211,S,G),(A,238,G,V),(A,240,G,A)	8.71E-11			0	foldx_interface
24	m001929	22.5	Excellent	0.3041	1	2.35E-10	1.37E-11	388000	2190	9.11E-05	5.28E-06	0.0624	0.9978	0	m001929	m0006	MGPDSDRLQQRRVAADIGTGLADALTAPLDHKDKGLKSLTLEDSIRQNGTLTLSAQGAEKTFKAGDKDNSLNTGKLKNDKISRFDFVQKIEVDGQTITLASGEFQIYKQNHSAVVALQIEKIQDSEHSGKLVNKRQFRISGLGGEHTAFNQLPGGKAEYHGKAFSSDDPNGRLHYSIDFTKKQGYGRIEHLKTLEQNVELAAAELKADEKSHAVILGDTRYGGAEKGSYHLALFGDRAQEIAGSAEVKTVEAIHHIGIAGKQLEHHHHHH	1000000	(A,211,S,G),(A,238,G,V),(A,240,G,A)	8.71E-11	0.597919863			octet_ddg
25	m001607	9.14	Excellent	0.3172	1	2.42E-10	1.94E-11	484000	5230	1.17E-04	9.29E-06	0.1481	0.9949	1	m001607	m0006	MGPDSDRLQQRRVAADIGTGLADALTAPLDHKDKGLKSLTLEDSIRQNGTLTLSAQGAEKTFKAGDKDNSLNTGKLKNDKISRFDFVQKIEVDGQTITLASGEFQIYKQNHSAVVALQIEKIQDSEHSGKLVNKRQFRISGLGGEHTAFNQLPGGKAEYHGKAFSSDDPNGRLHYSIDFTKKQGYGRIEHLKTLEQNVELAAAELKADEKSHAVILGDTRLNSAEKGSYHLALFGDRAQEIAGSAEVKTVNGIHHIGIAGKQLEHHHHHH	1000000	(A,209,Y,L),(A,210,G,N),(A,238,G,V),(A,239,E,N)	8.71E-11		-8432		statium
25	m001607	9.14	Excellent	0.3172	1	2.42E-10	1.94E-11	484000	5230	1.17E-04	9.29E-06	0.1481	0.9949	1	m001607	m0006	MGPDSDRLQQRRVAADIGTGLADALTAPLDHKDKGLKSLTLEDSIRQNGTLTLSAQGAEKTFKAGDKDNSLNTGKLKNDKISRFDFVQKIEVDGQTITLASGEFQIYKQNHSAVVALQIEKIQDSEHSGKLVNKRQFRISGLGGEHTAFNQLPGGKAEYHGKAFSSDDPNGRLHYSIDFTKKQGYGRIEHLKTLEQNVELAAAELKADEKSHAVILGDTRLNSAEKGSYHLALFGDRAQEIAGSAEVKTVNGIHHIGIAGKQLEHHHHHH	1000000	(A,209,Y,L),(A,210,G,N),(A,238,G,V),(A,239,E,N)	8.71E-11			0	foldx_interface
25	m001607	9.14	Excellent	0.3172	1	2.42E-10	1.94E-11	484000	5230	1.17E-04	9.29E-06	0.1481	0.9949	1	m001607	m0006	MGPDSDRLQQRRVAADIGTGLADALTAPLDHKDKGLKSLTLEDSIRQNGTLTLSAQGAEKTFKAGDKDNSLNTGKLKNDKISRFDFVQKIEVDGQTITLASGEFQIYKQNHSAVVALQIEKIQDSEHSGKLVNKRQFRISGLGGEHTAFNQLPGGKAEYHGKAFSSDDPNGRLHYSIDFTKKQGYGRIEHLKTLEQNVELAAAELKADEKSHAVILGDTRLNSAEKGSYHLALFGDRAQEIAGSAEVKTVNGIHHIGIAGKQLEHHHHHH	1000000	(A,209,Y,L),(A,210,G,N),(A,238,G,V),(A,239,E,N)	8.71E-11	0.615602245			octet_ddg
26	m003144	68.4	Excellent	0.337	1	2.68E-10	1.24E-11	405000	2210	1.08E-04	5.00E-06	0.0579	0.9984	0	m003144	m0006	MGPDSDRLQQRRVAADIGTGLADALTAPLDHKDKGLKSLTLEDSIRQNGTLTLSAQGAEKTFKAGDKDNSLNTGKLKNDKISRFDFVQKIEVDGQTITLASGEFQIYKQNHSAVVALQIEKIQDSEHSGKLVNKRQFRISGLGGEHTAFNQLPGGKAEYHGKAFSSDDPNGRLHYSIDFTKKQGYGRIEHLKTLEQNVELAAAELKADEKSHAVILGDTRTNGAEKGSYHLALFGDRAQEIAGSAEVKTVEAIHHIGIAGKQLEHHHHHH	1000000	(A,209,Y,T),(A,210,G,N),(A,211,S,G),(A,238,G,V),(A,240,G,A)	8.71E-11		-10.04		statium
26	m003144	68.4	Excellent	0.337	1	2.68E-10	1.24E-11	405000	2210	1.08E-04	5.00E-06	0.0579	0.9984	0	m003144	m0006	MGPDSDRLQQRRVAADIGTGLADALTAPLDHKDKGLKSLTLEDSIRQNGTLTLSAQGAEKTFKAGDKDNSLNTGKLKNDKISRFDFVQKIEVDGQTITLASGEFQIYKQNHSAVVALQIEKIQDSEHSGKLVNKRQFRISGLGGEHTAFNQLPGGKAEYHGKAFSSDDPNGRLHYSIDFTKKQGYGRIEHLKTLEQNVELAAAELKADEKSHAVILGDTRTNGAEKGSYHLALFGDRAQEIAGSAEVKTVEAIHHIGIAGKQLEHHHHHH	1000000	(A,209,Y,T),(A,210,G,N),(A,211,S,G),(A,238,G,V),(A,240,G,A)	8.71E-11			0	foldx_interface
26	m003144	68.4	Excellent	0.337	1	2.68E-10	1.24E-11	405000	2210	1.08E-04	5.00E-06	0.0579	0.9984	0	m003144	m0006	MGPDSDRLQQRRVAADIGTGLADALTAPLDHKDKGLKSLTLEDSIRQNGTLTLSAQGAEKTFKAGDKDNSLNTGKLKNDKISRFDFVQKIEVDGQTITLASGEFQIYKQNHSAVVALQIEKIQDSEHSGKLVNKRQFRISGLGGEHTAFNQLPGGKAEYHGKAFSSDDPNGRLHYSIDFTKKQGYGRIEHLKTLEQNVELAAAELKADEKSHAVILGDTRTNGAEKGSYHLALFGDRAQEIAGSAEVKTVEAIHHIGIAGKQLEHHHHHH	1000000	(A,209,Y,T),(A,210,G,N),(A,211,S,G),(A,238,G,V),(A,240,G,A)	8.71E-11	0.677078836			octet_ddg
27	m002446		Excellent	0.297	1	2.83E-10	1.19E-11	454000	2570	1.28E-04	5.34E-06	0.0594	0.9979	1	m002446	m0006	MGPDSDRLQQRRVAADIGTGLADALTAPLDHKDKGLKSLTLEDSIRQNGTLTLSAQGAEKTFKAGDKDNSLNTGKLKNDKISRFDFVQKIEVDGQTITLASGEFQIYKQNHSAVVALQIEKIQDSEHSGKLVNKRQFRISGLGGEHTAFNQLPGGKAEYHGKAFSSDDPNGRLHYSIDFTKKQGYGRIEHLKTLEQNVELAAAELKADEKSHAVILGDTRYNGAEKGSYHLALFGDRAQEIAGSAEVKIVVGIHHIGIAGKQLEHHHHHH	1000000	(A,210,G,N),(A,211,S,G),(A,237,T,I),(A,238,G,V),(A,239,E,V)	8.71E-11		-8023		statium
27	m002446		Excellent	0.297	1	2.83E-10	1.19E-11	454000	2570	1.28E-04	5.34E-06	0.0594	0.9979	1	m002446	m0006	MGPDSDRLQQRRVAADIGTGLADALTAPLDHKDKGLKSLTLEDSIRQNGTLTLSAQGAEKTFKAGDKDNSLNTGKLKNDKISRFDFVQKIEVDGQTITLASGEFQIYKQNHSAVVALQIEKIQDSEHSGKLVNKRQFRISGLGGEHTAFNQLPGGKAEYHGKAFSSDDPNGRLHYSIDFTKKQGYGRIEHLKTLEQNVELAAAELKADEKSHAVILGDTRYNGAEKGSYHLALFGDRAQEIAGSAEVKIVVGIHHIGIAGKQLEHHHHHH	1000000	(A,210,G,N),(A,211,S,G),(A,237,T,I),(A,238,G,V),(A,239,E,V)	8.71E-11			0	foldx_interface
27	m002446		Excellent	0.297	1	2.83E-10	1.19E-11	454000	2570	1.28E-04	5.34E-06	0.0594	0.9979	1	m002446	m0006	MGPDSDRLQQRRVAADIGTGLADALTAPLDHKDKGLKSLTLEDSIRQNGTLTLSAQGAEKTFKAGDKDNSLNTGKLKNDKISRFDFVQKIEVDGQTITLASGEFQIYKQNHSAVVALQIEKIQDSEHSGKLVNKRQFRISGLGGEHTAFNQLPGGKAEYHGKAFSSDDPNGRLHYSIDFTKKQGYGRIEHLKTLEQNVELAAAELKADEKSHAVILGDTRYNGAEKGSYHLALFGDRAQEIAGSAEVKIVVGIHHIGIAGKQLEHHHHHH	1000000	(A,210,G,N),(A,211,S,G),(A,237,T,I),(A,238,G,V),(A,239,E,V)	8.71E-11	0.709886621			octet_ddg
28	m002420	22.7	Excellent	0.3074	1	2.85E-10	7.53E-12	542000	2290	1.55E-04	4.03E-06	0.0427	0.9984	1	m002420	m0006	MGPDSDRLQQRRVAADIGTGLADALTAPLDHKDKGLKSLTLEDSIRQNGTLTLSAQGAEKTFKAGDKDNSLNTGKLKNDKISRFDFVQKIEVDGQTITLASGEFQIYKQNHSAVVALQIEKIQDSEHSGKLVNKRQFRISGLGGEHTAFNQLPGGKAEYHGKAFSSDDPNGRLHYSIDFTKKQGYGRIEHLKTLEQNVELAAAELKADEKSHAVILGDTRYNGAEKGSYHLALFGDRAQEIAGSAEVKTVVSIHHIGIAGKQLEHHHHHH	1000000	(A,210,G,N),(A,211,S,G),(A,238,G,V),(A,239,E,V),(A,240,G,S)	8.71E-11		-12529		statium
28	m002420	22.7	Excellent	0.3074	1	2.85E-10	7.53E-12	542000	2290	1.55E-04	4.03E-06	0.0427	0.9984	1	m002420	m0006	MGPDSDRLQQRRVAADIGTGLADALTAPLDHKDKGLKSLTLEDSIRQNGTLTLSAQGAEKTFKAGDKDNSLNTGKLKNDKISRFDFVQKIEVDGQTITLASGEFQIYKQNHSAVVALQIEKIQDSEHSGKLVNKRQFRISGLGGEHTAFNQLPGGKAEYHGKAFSSDDPNGRLHYSIDFTKKQGYGRIEHLKTLEQNVELAAAELKADEKSHAVILGDTRYNGAEKGSYHLALFGDRAQEIAGSAEVKTVVSIHHIGIAGKQLEHHHHHH	1000000	(A,210,G,N),(A,211,S,G),(A,238,G,V),(A,239,E,V),(A,240,G,S)	8.71E-11			0	foldx_interface
28	m002420	22.7	Excellent	0.3074	1	2.85E-10	7.53E-12	542000	2290	1.55E-04	4.03E-06	0.0427	0.9984	1	m002420	m0006	MGPDSDRLQQRRVAADIGTGLADALTAPLDHKDKGLKSLTLEDSIRQNGTLTLSAQGAEKTFKAGDKDNSLNTGKLKNDKISRFDFVQKIEVDGQTITLASGEFQIYKQNHSAVVALQIEKIQDSEHSGKLVNKRQFRISGLGGEHTAFNQLPGGKAEYHGKAFSSDDPNGRLHYSIDFTKKQGYGRIEHLKTLEQNVELAAAELKADEKSHAVILGDTRYNGAEKGSYHLALFGDRAQEIAGSAEVKTVVSIHHIGIAGKQLEHHHHHH	1000000	(A,210,G,N),(A,211,S,G),(A,238,G,V),(A,239,E,V),(A,240,G,S)	8.71E-11	0.714129038			octet_ddg
29	m001152	30.1	Excellent	0.3147	1	2.91E-10	1.24E-11	415000	2380	1.21E-04	5.11E-06	0.0508	0.9983	0	m001152	m0006	MGPDSDRLQQRRVAADIGTGLADALTAPLDHKDKGLKSLTLEDSIRQNGTLTLSAQGAEKTFKAGDKDNSLNTGKLKNDKISRFDFVQKIEVDGQTITLASGEFQIYKQNHSAVVALQIEKIQDSEHSGKLVNKRQFRISGLGGEHTAFNQLPGGKAEYHGKAFSSDDPNGRLHYSIDFTKKQGYGRIEHLKTLEQNVELAAAELKADEKSHAVILGDTRLGSAEKGSYHLALFGDRAQEIAGSAEVKIVVSIHHIGIAGKQLEHHHHHH	1000000	(A,209,Y,L),(A,237,T,I),(A,238,G,V),(A,239,E,V),(A,240,G,S)	8.71E-11		-8023		statium
29	m001152	30.1	Excellent	0.3147	1	2.91E-10	1.24E-11	415000	2380	1.21E-04	5.11E-06	0.0508	0.9983	0	m001152	m0006	MGPDSDRLQQRRVAADIGTGLADALTAPLDHKDKGLKSLTLEDSIRQNGTLTLSAQGAEKTFKAGDKDNSLNTGKLKNDKISRFDFVQKIEVDGQTITLASGEFQIYKQNHSAVVALQIEKIQDSEHSGKLVNKRQFRISGLGGEHTAFNQLPGGKAEYHGKAFSSDDPNGRLHYSIDFTKKQGYGRIEHLKTLEQNVELAAAELKADEKSHAVILGDTRLGSAEKGSYHLALFGDRAQEIAGSAEVKIVVSIHHIGIAGKQLEHHHHHH	1000000	(A,209,Y,L),(A,237,T,I),(A,238,G,V),(A,239,E,V),(A,240,G,S)	8.71E-11			0	foldx_interface
29	m001152	30.1	Excellent	0.3147	1	2.91E-10	1.24E-11	415000	2380	1.21E-04	5.11E-06	0.0508	0.9983	0	m001152	m0006	MGPDSDRLQQRRVAADIGTGLADALTAPLDHKDKGLKSLTLEDSIRQNGTLTLSAQGAEKTFKAGDKDNSLNTGKLKNDKISRFDFVQKIEVDGQTITLASGEFQIYKQNHSAVVALQIEKIQDSEHSGKLVNKRQFRISGLGGEHTAFNQLPGGKAEYHGKAFSSDDPNGRLHYSIDFTKKQGYGRIEHLKTLEQNVELAAAELKADEKSHAVILGDTRLGSAEKGSYHLALFGDRAQEIAGSAEVKIVVSIHHIGIAGKQLEHHHHHH	1000000	(A,209,Y,L),(A,237,T,I),(A,238,G,V),(A,239,E,V),(A,240,G,S)	8.71E-11	0.726679925			octet_ddg
30	m001927	95.9	Excellent	0.3201	1	2.93E-10	1.00E-11	403000	1680	1.18E-04	4.00E-06	0.0464	0.9989	0	m001927	m0006	MGPDSDRLQQRRVAADIGTGLADALTAPLDHKDKGLKSLTLEDSIRQNGTLTLSAQGAEKTFKAGDKDNSLNTGKLKNDKISRFDFVQKIEVDGQTITLASGEFQIYKQNHSAVVALQIEKIQDSEHSGKLVNKRQFRISGLGGEHTAFNQLPGGKAEYHGKAFSSDDPNGRLHYSIDFTKKQGYGRIEHLKTLEQNVELAAAELKADEKSHAVILGDTRYGGAEKGSYHLALFGDRAQEIAGSAEVKTVEGIHHIGIAGKQLEHHHHHH	1000000	(A,211,S,G),(A,238,G,V)	8.71E-11		-8432		statium
30	m001927	95.9	Excellent	0.3201	1	2.93E-10	1.00E-11	403000	1680	1.18E-04	4.00E-06	0.0464	0.9989	0	m001927	m0006	MGPDSDRLQQRRVAADIGTGLADALTAPLDHKDKGLKSLTLEDSIRQNGTLTLSAQGAEKTFKAGDKDNSLNTGKLKNDKISRFDFVQKIEVDGQTITLASGEFQIYKQNHSAVVALQIEKIQDSEHSGKLVNKRQFRISGLGGEHTAFNQLPGGKAEYHGKAFSSDDPNGRLHYSIDFTKKQGYGRIEHLKTLEQNVELAAAELKADEKSHAVILGDTRYGGAEKGSYHLALFGDRAQEIAGSAEVKTVEGIHHIGIAGKQLEHHHHHH	1000000	(A,211,S,G),(A,238,G,V)	8.71E-11			0	foldx_interface
30	m001927	95.9	Excellent	0.3201	1	2.93E-10	1.00E-11	403000	1680	1.18E-04	4.00E-06	0.0464	0.9989	0	m001927	m0006	MGPDSDRLQQRRVAADIGTGLADALTAPLDHKDKGLKSLTLEDSIRQNGTLTLSAQGAEKTFKAGDKDNSLNTGKLKNDKISRFDFVQKIEVDGQTITLASGEFQIYKQNHSAVVALQIEKIQDSEHSGKLVNKRQFRISGLGGEHTAFNQLPGGKAEYHGKAFSSDDPNGRLHYSIDFTKKQGYGRIEHLKTLEQNVELAAAELKADEKSHAVILGDTRYGGAEKGSYHLALFGDRAQEIAGSAEVKTVEGIHHIGIAGKQLEHHHHHH	1000000	(A,211,S,G),(A,238,G,V)	8.71E-11	0.730806111			octet_ddg
31	m001932	54.4	Excellent	0.3403	1	3.03E-10	1.51E-11	347000	1890	1.05E-04	5.20E-06	0.0775	0.9979	1	m001932	m0006	MGPDSDRLQQRRVAADIGTGLADALTAPLDHKDKGLKSLTLEDSIRQNGTLTLSAQGAEKTFKAGDKDNSLNTGKLKNDKISRFDFVQKIEVDGQTITLASGEFQIYKQNHSAVVALQIEKIQDSEHSGKLVNKRQFRISGLGGEHTAFNQLPGGKAEYHGKAFSSDDPNGRLHYSIDFTKKQGYGRIEHLKTLEQNVELAAAELKADEKSHAVILGDTRYGGAEKGSYHLALFGDRAQEIAGSAEVKTVNAIHHIGIAGKQLEHHHHHH	1000000	(A,211,S,G),(A,238,G,V),(A,239,E,N),(A,240,G,A)	8.71E-11		-9563		statium
31	m001932	54.4	Excellent	0.3403	1	3.03E-10	1.51E-11	347000	1890	1.05E-04	5.20E-06	0.0775	0.9979	1	m001932	m0006	MGPDSDRLQQRRVAADIGTGLADALTAPLDHKDKGLKSLTLEDSIRQNGTLTLSAQGAEKTFKAGDKDNSLNTGKLKNDKISRFDFVQKIEVDGQTITLASGEFQIYKQNHSAVVALQIEKIQDSEHSGKLVNKRQFRISGLGGEHTAFNQLPGGKAEYHGKAFSSDDPNGRLHYSIDFTKKQGYGRIEHLKTLEQNVELAAAELKADEKSHAVILGDTRYGGAEKGSYHLALFGDRAQEIAGSAEVKTVNAIHHIGIAGKQLEHHHHHH	1000000	(A,211,S,G),(A,238,G,V),(A,239,E,N),(A,240,G,A)	8.71E-11			0	foldx_interface
31	m001932	54.4	Excellent	0.3403	1	3.03E-10	1.51E-11	347000	1890	1.05E-04	5.20E-06	0.0775	0.9979	1	m001932	m0006	MGPDSDRLQQRRVAADIGTGLADALTAPLDHKDKGLKSLTLEDSIRQNGTLTLSAQGAEKTFKAGDKDNSLNTGKLKNDKISRFDFVQKIEVDGQTITLASGEFQIYKQNHSAVVALQIEKIQDSEHSGKLVNKRQFRISGLGGEHTAFNQLPGGKAEYHGKAFSSDDPNGRLHYSIDFTKKQGYGRIEHLKTLEQNVELAAAELKADEKSHAVILGDTRYGGAEKGSYHLALFGDRAQEIAGSAEVKTVNAIHHIGIAGKQLEHHHHHH	1000000	(A,211,S,G),(A,238,G,V),(A,239,E,N),(A,240,G,A)	8.71E-11	0.75102347			octet_ddg
32	m001375	14.9	Excellent	0.3158	1	3.19E-10	3.08E-11	265000	2290	8.45E-05	8.11E-06	0.1535	0.9957	0	m001375	m0006	MGPDSDRLQQRRVAADIGTGLADALTAPLDHKDKGLKSLTLEDSIRQNGTLTLSAQGAEKTFKAGDKDNSLNTGKLKNDKISRFDFVQKIEVDGQTITLASGEFQIYKQNHSAVVALQIEKIQDSEHSGKLVNKRQFRISGLGGEHTAFNQLPGGKAEYHGKAFSSDDPNGRLHYSIDFTKKQGYGRIEHLKTLEQNVELAAAELKADEKSHAVILGDTRLRSAEKGSYHLALFGDRAQEIAGSAEVKTDNAIHHIGIAGKQLEHHHHHH	1000000	(A,209,Y,L),(A,210,G,R),(A,238,G,D),(A,239,E,N),(A,240,G,A)	8.71E-11		-8897		statium
32	m001375	14.9	Excellent	0.3158	1	3.19E-10	3.08E-11	265000	2290	8.45E-05	8.11E-06	0.1535	0.9957	0	m001375	m0006	MGPDSDRLQQRRVAADIGTGLADALTAPLDHKDKGLKSLTLEDSIRQNGTLTLSAQGAEKTFKAGDKDNSLNTGKLKNDKISRFDFVQKIEVDGQTITLASGEFQIYKQNHSAVVALQIEKIQDSEHSGKLVNKRQFRISGLGGEHTAFNQLPGGKAEYHGKAFSSDDPNGRLHYSIDFTKKQGYGRIEHLKTLEQNVELAAAELKADEKSHAVILGDTRLRSAEKGSYHLALFGDRAQEIAGSAEVKTDNAIHHIGIAGKQLEHHHHHH	1000000	(A,209,Y,L),(A,210,G,R),(A,238,G,D),(A,239,E,N),(A,240,G,A)	8.71E-11			-0.00055	foldx_interface
32	m001375	14.9	Excellent	0.3158	1	3.19E-10	3.08E-11	265000	2290	8.45E-05	8.11E-06	0.1535	0.9957	0	m001375	m0006	MGPDSDRLQQRRVAADIGTGLADALTAPLDHKDKGLKSLTLEDSIRQNGTLTLSAQGAEKTFKAGDKDNSLNTGKLKNDKISRFDFVQKIEVDGQTITLASGEFQIYKQNHSAVVALQIEKIQDSEHSGKLVNKRQFRISGLGGEHTAFNQLPGGKAEYHGKAFSSDDPNGRLHYSIDFTKKQGYGRIEHLKTLEQNVELAAAELKADEKSHAVILGDTRLRSAEKGSYHLALFGDRAQEIAGSAEVKTDNAIHHIGIAGKQLEHHHHHH	1000000	(A,209,Y,L),(A,210,G,R),(A,238,G,D),(A,239,E,N),(A,240,G,A)	8.71E-11	0.782023017			octet_ddg
33	m001403	10	Excellent	0.3436	1	3.02E-10	1.20E-11	742000	6690	2.24E-04	8.66E-06	0.1884	0.9943	1	m001403	m0006	MGPDSDRLQQRRVAADIGTGLADALTAPLDHKDKGLKSLTLEDSIRQNGTLTLSAQGAEKTFKAGDKDNSLNTGKLKNDKISRFDFVQKIEVDGQTITLASGEFQIYKQNHSAVVALQIEKIQDSEHSGKLVNKRQFRISGLGGEHTAFNQLPGGKAEYHGKAFSSDDPNGRLHYSIDFTKKQGYGRIEHLKTLEQNVELAAAELKADEKSHAVILGDTRLRSAEKGSYHLALFGDRAQEIAGSAEVKIDVGIHHIGIAGKQLEHHHHHH	1000000	(A,209,Y,L),(A,210,G,R),(A,237,T,I),(A,238,G,D),(A,239,E,V)	8.71E-11		-8023		statium
33	m001403	10	Excellent	0.3436	1	3.02E-10	1.20E-11	742000	6690	2.24E-04	8.66E-06	0.1884	0.9943	1	m001403	m0006	MGPDSDRLQQRRVAADIGTGLADALTAPLDHKDKGLKSLTLEDSIRQNGTLTLSAQGAEKTFKAGDKDNSLNTGKLKNDKISRFDFVQKIEVDGQTITLASGEFQIYKQNHSAVVALQIEKIQDSEHSGKLVNKRQFRISGLGGEHTAFNQLPGGKAEYHGKAFSSDDPNGRLHYSIDFTKKQGYGRIEHLKTLEQNVELAAAELKADEKSHAVILGDTRLRSAEKGSYHLALFGDRAQEIAGSAEVKIDVGIHHIGIAGKQLEHHHHHH	1000000	(A,209,Y,L),(A,210,G,R),(A,237,T,I),(A,238,G,D),(A,239,E,V)	8.71E-11			-0.00092	foldx_interface
33	m001403	10	Excellent	0.3436	1	3.02E-10	1.20E-11	742000	6690	2.24E-04	8.66E-06	0.1884	0.9943	1	m001403	m0006	MGPDSDRLQQRRVAADIGTGLADALTAPLDHKDKGLKSLTLEDSIRQNGTLTLSAQGAEKTFKAGDKDNSLNTGKLKNDKISRFDFVQKIEVDGQTITLASGEFQIYKQNHSAVVALQIEKIQDSEHSGKLVNKRQFRISGLGGEHTAFNQLPGGKAEYHGKAFSSDDPNGRLHYSIDFTKKQGYGRIEHLKTLEQNVELAAAELKADEKSHAVILGDTRLRSAEKGSYHLALFGDRAQEIAGSAEVKIDVGIHHIGIAGKQLEHHHHHH	1000000	(A,209,Y,L),(A,210,G,R),(A,237,T,I),(A,238,G,D),(A,239,E,V)	8.71E-11	0.749031995			octet_ddg
34	m001403	10	Excellent	0.3259	1	6.18E-10	1.81E-11	394000	2860	2.43E-04	6.90E-06	0.1447	0.9966	0	m001403	m0006	MGPDSDRLQQRRVAADIGTGLADALTAPLDHKDKGLKSLTLEDSIRQNGTLTLSAQGAEKTFKAGDKDNSLNTGKLKNDKISRFDFVQKIEVDGQTITLASGEFQIYKQNHSAVVALQIEKIQDSEHSGKLVNKRQFRISGLGGEHTAFNQLPGGKAEYHGKAFSSDDPNGRLHYSIDFTKKQGYGRIEHLKTLEQNVELAAAELKADEKSHAVILGDTRLRSAEKGSYHLALFGDRAQEIAGSAEVKIDVGIHHIGIAGKQLEHHHHHH	1000000	(A,209,Y,L),(A,210,G,R),(A,237,T,I),(A,238,G,D),(A,239,E,V)	8.71E-11		-8023		statium
34	m001403	10	Excellent	0.3259	1	6.18E-10	1.81E-11	394000	2860	2.43E-04	6.90E-06	0.1447	0.9966	0	m001403	m0006	MGPDSDRLQQRRVAADIGTGLADALTAPLDHKDKGLKSLTLEDSIRQNGTLTLSAQGAEKTFKAGDKDNSLNTGKLKNDKISRFDFVQKIEVDGQTITLASGEFQIYKQNHSAVVALQIEKIQDSEHSGKLVNKRQFRISGLGGEHTAFNQLPGGKAEYHGKAFSSDDPNGRLHYSIDFTKKQGYGRIEHLKTLEQNVELAAAELKADEKSHAVILGDTRLRSAEKGSYHLALFGDRAQEIAGSAEVKIDVGIHHIGIAGKQLEHHHHHH	1000000	(A,209,Y,L),(A,210,G,R),(A,237,T,I),(A,238,G,D),(A,239,E,V)	8.71E-11			-0.00092	foldx_interface
34	m001403	10	Excellent	0.3259	1	6.18E-10	1.81E-11	394000	2860	2.43E-04	6.90E-06	0.1447	0.9966	0	m001403	m0006	MGPDSDRLQQRRVAADIGTGLADALTAPLDHKDKGLKSLTLEDSIRQNGTLTLSAQGAEKTFKAGDKDNSLNTGKLKNDKISRFDFVQKIEVDGQTITLASGEFQIYKQNHSAVVALQIEKIQDSEHSGKLVNKRQFRISGLGGEHTAFNQLPGGKAEYHGKAFSSDDPNGRLHYSIDFTKKQGYGRIEHLKTLEQNVELAAAELKADEKSHAVILGDTRLRSAEKGSYHLALFGDRAQEIAGSAEVKIDVGIHHIGIAGKQLEHHHHHH	1000000	(A,209,Y,L),(A,210,G,R),(A,237,T,I),(A,238,G,D),(A,239,E,V)	8.71E-11	118040228			octet_ddg
35	m002416	130.6	Excellent	0.3025	1	3.24E-10	1.81E-11	322000	2420	1.04E-04	5.79E-06	0.0391	0.9982	0	m002416	m0006	MGPDSDRLQQRRVAADIGTGLADALTAPLDHKDKGLKSLTLEDSIRQNGTLTLSAQGAEKTFKAGDKDNSLNTGKLKNDKISRFDFVQKIEVDGQTITLASGEFQIYKQNHSAVVALQIEKIQDSEHSGKLVNKRQFRISGLGGEHTAFNQLPGGKAEYHGKAFSSDDPNGRLHYSIDFTKKQGYGRIEHLKTLEQNVELAAAELKADEKSHAVILGDTRYNGAEKGSYHLALFGDRAQEIAGSAEVKTVNGIHHIGIAGKQLEHHHHHH	1000000	(A,210,G,N),(A,211,S,G),(A,238,G,V),(A,239,E,N)	8.71E-11		-8023		statium
35	m002416	130.6	Excellent	0.3025	1	3.24E-10	1.81E-11	322000	2420	1.04E-04	5.79E-06	0.0391	0.9982	0	m002416	m0006	MGPDSDRLQQRRVAADIGTGLADALTAPLDHKDKGLKSLTLEDSIRQNGTLTLSAQGAEKTFKAGDKDNSLNTGKLKNDKISRFDFVQKIEVDGQTITLASGEFQIYKQNHSAVVALQIEKIQDSEHSGKLVNKRQFRISGLGGEHTAFNQLPGGKAEYHGKAFSSDDPNGRLHYSIDFTKKQGYGRIEHLKTLEQNVELAAAELKADEKSHAVILGDTRYNGAEKGSYHLALFGDRAQEIAGSAEVKTVNGIHHIGIAGKQLEHHHHHH	1000000	(A,210,G,N),(A,211,S,G),(A,238,G,V),(A,239,E,N)	8.71E-11			0	foldx_interface
35	m002416	130.6	Excellent	0.3025	1	3.24E-10	1.81E-11	322000	2420	1.04E-04	5.79E-06	0.0391	0.9982	0	m002416	m0006	MGPDSDRLQQRRVAADIGTGLADALTAPLDHKDKGLKSLTLEDSIRQNGTLTLSAQGAEKTFKAGDKDNSLNTGKLKNDKISRFDFVQKIEVDGQTITLASGEFQIYKQNHSAVVALQIEKIQDSEHSGKLVNKRQFRISGLGGEHTAFNQLPGGKAEYHGKAFSSDDPNGRLHYSIDFTKKQGYGRIEHLKTLEQNVELAAAELKADEKSHAVILGDTRYNGAEKGSYHLALFGDRAQEIAGSAEVKTVNGIHHIGIAGKQLEHHHHHH	1000000	(A,210,G,N),(A,211,S,G),(A,238,G,V),(A,239,E,N)	8.71E-11	0.791392114			octet_ddg
36	m001199	37.4	Excellent	0.3016	1	3.29E-10	1.87E-11	401000	3250	1.32E-04	7.40E-06	0.1177	0.9961	0	m001199	m0006	MGPDSDRLQQRRVAADIGTGLADALTAPLDHKDKGLKSLTLEDSIRQNGTLTLSAQGAEKTFKAGDKDNSLNTGKLKNDKISRFDFVQKIEVDGQTITLASGEFQIYKQNHSAVVALQIEKIQDSEHSGKLVNKRQFRISGLGGEHTAFNQLPGGKAEYHGKAFSSDDPNGRLHYSIDFTKKQGYGRIEHLKTLEQNVELAAAELKADEKSHAVILGDTRLGGAEKGSYHLALFGDRAQEIAGSAEVKTVEGIHHIGIAGKQLEHHHHHH	1000000	(A,209,Y,L),(A,211,S,G),(A,238,G,V)	8.71E-11		-8897		statium
36	m001199	37.4	Excellent	0.3016	1	3.29E-10	1.87E-11	401000	3250	1.32E-04	7.40E-06	0.1177	0.9961	0	m001199	m0006	MGPDSDRLQQRRVAADIGTGLADALTAPLDHKDKGLKSLTLEDSIRQNGTLTLSAQGAEKTFKAGDKDNSLNTGKLKNDKISRFDFVQKIEVDGQTITLASGEFQIYKQNHSAVVALQIEKIQDSEHSGKLVNKRQFRISGLGGEHTAFNQLPGGKAEYHGKAFSSDDPNGRLHYSIDFTKKQGYGRIEHLKTLEQNVELAAAELKADEKSHAVILGDTRLGGAEKGSYHLALFGDRAQEIAGSAEVKTVEGIHHIGIAGKQLEHHHHHH	1000000	(A,209,Y,L),(A,211,S,G),(A,238,G,V)	8.71E-11			0	foldx_interface
36	m001199	37.4	Excellent	0.3016	1	3.29E-10	1.87E-11	401000	3250	1.32E-04	7.40E-06	0.1177	0.9961	0	m001199	m0006	MGPDSDRLQQRRVAADIGTGLADALTAPLDHKDKGLKSLTLEDSIRQNGTLTLSAQGAEKTFKAGDKDNSLNTGKLKNDKISRFDFVQKIEVDGQTITLASGEFQIYKQNHSAVVALQIEKIQDSEHSGKLVNKRQFRISGLGGEHTAFNQLPGGKAEYHGKAFSSDDPNGRLHYSIDFTKKQGYGRIEHLKTLEQNVELAAAELKADEKSHAVILGDTRLGGAEKGSYHLALFGDRAQEIAGSAEVKTVEGIHHIGIAGKQLEHHHHHH	1000000	(A,209,Y,L),(A,211,S,G),(A,238,G,V)	8.71E-11	0.800617727			octet_ddg
37	m001207	45.5	Excellent	0.2847	1	3.37E-10	1.63E-11	460000	4080	1.55E-04	7.37E-06	0.0825	0.9967	0	m001207	m0006	MGPDSDRLQQRRVAADIGTGLADALTAPLDHKDKGLKSLTLEDSIRQNGTLTLSAQGAEKTFKAGDKDNSLNTGKLKNDKISRFDFVQKIEVDGQTITLASGEFQIYKQNHSAVVALQIEKIQDSEHSGKLVNKRQFRISGLGGEHTAFNQLPGGKAEYHGKAFSSDDPNGRLHYSIDFTKKQGYGRIEHLKTLEQNVELAAAELKADEKSHAVILGDTRLGGAEKGSYHLALFGDRAQEIAGSAEVKTVVAIHHIGIAGKQLEHHHHHH	1000000	(A,209,Y,L),(A,211,S,G),(A,238,G,V),(A,239,E,V),(A,240,G,A)	8.71E-11		-8432		statium
37	m001207	45.5	Excellent	0.2847	1	3.37E-10	1.63E-11	460000	4080	1.55E-04	7.37E-06	0.0825	0.9967	0	m001207	m0006	MGPDSDRLQQRRVAADIGTGLADALTAPLDHKDKGLKSLTLEDSIRQNGTLTLSAQGAEKTFKAGDKDNSLNTGKLKNDKISRFDFVQKIEVDGQTITLASGEFQIYKQNHSAVVALQIEKIQDSEHSGKLVNKRQFRISGLGGEHTAFNQLPGGKAEYHGKAFSSDDPNGRLHYSIDFTKKQGYGRIEHLKTLEQNVELAAAELKADEKSHAVILGDTRLGGAEKGSYHLALFGDRAQEIAGSAEVKTVVAIHHIGIAGKQLEHHHHHH	1000000	(A,209,Y,L),(A,211,S,G),(A,238,G,V),(A,239,E,V),(A,240,G,A)	8.71E-11			0	foldx_interface
37	m001207	45.5	Excellent	0.2847	1	3.37E-10	1.63E-11	460000	4080	1.55E-04	7.37E-06	0.0825	0.9967	0	m001207	m0006	MGPDSDRLQQRRVAADIGTGLADALTAPLDHKDKGLKSLTLEDSIRQNGTLTLSAQGAEKTFKAGDKDNSLNTGKLKNDKISRFDFVQKIEVDGQTITLASGEFQIYKQNHSAVVALQIEKIQDSEHSGKLVNKRQFRISGLGGEHTAFNQLPGGKAEYHGKAFSSDDPNGRLHYSIDFTKKQGYGRIEHLKTLEQNVELAAAELKADEKSHAVILGDTRLGGAEKGSYHLALFGDRAQEIAGSAEVKTVVAIHHIGIAGKQLEHHHHHH	1000000	(A,209,Y,L),(A,211,S,G),(A,238,G,V),(A,239,E,V),(A,240,G,A)	8.71E-11	0.815090995			octet_ddg
38	m001529	11.4	Excellent	0.2944	1	3.38E-10	1.54E-11	461000	3880	1.56E-04	6.99E-06	0.0661	0.9967	0	m001529	m0006	MGPDSDRLQQRRVAADIGTGLADALTAPLDHKDKGLKSLTLEDSIRQNGTLTLSAQGAEKTFKAGDKDNSLNTGKLKNDKISRFDFVQKIEVDGQTITLASGEFQIYKQNHSAVVALQIEKIQDSEHSGKLVNKRQFRISGLGGEHTAFNQLPGGKAEYHGKAFSSDDPNGRLHYSIDFTKKQGYGRIEHLKTLEQNVELAAAELKADEKSHAVILGDTRLNQAEKGSYHLALFGDRAQEIAGSAEVKTVVGIHHIGIAGKQLEHHHHHH	1000000	(A,209,Y,L),(A,210,G,N),(A,211,S,Q),(A,238,G,V),(A,239,E,V)	8.71E-11		-8023		statium
38	m001529	11.4	Excellent	0.2944	1	3.38E-10	1.54E-11	461000	3880	1.56E-04	6.99E-06	0.0661	0.9967	0	m001529	m0006	MGPDSDRLQQRRVAADIGTGLADALTAPLDHKDKGLKSLTLEDSIRQNGTLTLSAQGAEKTFKAGDKDNSLNTGKLKNDKISRFDFVQKIEVDGQTITLASGEFQIYKQNHSAVVALQIEKIQDSEHSGKLVNKRQFRISGLGGEHTAFNQLPGGKAEYHGKAFSSDDPNGRLHYSIDFTKKQGYGRIEHLKTLEQNVELAAAELKADEKSHAVILGDTRLNQAEKGSYHLALFGDRAQEIAGSAEVKTVVGIHHIGIAGKQLEHHHHHH	1000000	(A,209,Y,L),(A,210,G,N),(A,211,S,Q),(A,238,G,V),(A,239,E,V)	8.71E-11			0	foldx_interface
38	m001529	11.4	Excellent	0.2944	1	3.38E-10	1.54E-11	461000	3880	1.56E-04	6.99E-06	0.0661	0.9967	0	m001529	m0006	MGPDSDRLQQRRVAADIGTGLADALTAPLDHKDKGLKSLTLEDSIRQNGTLTLSAQGAEKTFKAGDKDNSLNTGKLKNDKISRFDFVQKIEVDGQTITLASGEFQIYKQNHSAVVALQIEKIQDSEHSGKLVNKRQFRISGLGGEHTAFNQLPGGKAEYHGKAFSSDDPNGRLHYSIDFTKKQGYGRIEHLKTLEQNVELAAAELKADEKSHAVILGDTRLNQAEKGSYHLALFGDRAQEIAGSAEVKTVVGIHHIGIAGKQLEHHHHHH	1000000	(A,209,Y,L),(A,210,G,N),(A,211,S,Q),(A,238,G,V),(A,239,E,V)	8.71E-11	0.816875946			octet_ddg
39	m001037	102.5	Excellent	0.2918	1	3.49E-10	1.79E-11	414000	3870	1.44E-04	7.28E-06	0.0458	0.9967	0	m001037	m0006	MGPDSDRLQQRRVAADIGTGLADALTAPLDHKDKGLKSLTLEDSIRQNGTLTLSAQGAEKTFKAGDKDNSLNTGKLKNDKISRFDFVQKIEVDGQTITLASGEFQIYKQNHSAVVALQIEKIQDSEHSGKLVNKRQFRISGLGGEHTAFNQLPGGKAEYHGKAFSSDDPNGRLHYSIDFTKKQGYGRIEHLKTLEQNVELAAAELKADEKSHAVILGDTRLGQAEKGSYHLALFGDRAQEIAGSAEVKTVEGIHHIGIAGKQLEHHHHHH	1000000	(A,209,Y,L),(A,211,S,Q),(A,238,G,V)	8.71E-11		-8023		statium
39	m001037	102.5	Excellent	0.2918	1	3.49E-10	1.79E-11	414000	3870	1.44E-04	7.28E-06	0.0458	0.9967	0	m001037	m0006	MGPDSDRLQQRRVAADIGTGLADALTAPLDHKDKGLKSLTLEDSIRQNGTLTLSAQGAEKTFKAGDKDNSLNTGKLKNDKISRFDFVQKIEVDGQTITLASGEFQIYKQNHSAVVALQIEKIQDSEHSGKLVNKRQFRISGLGGEHTAFNQLPGGKAEYHGKAFSSDDPNGRLHYSIDFTKKQGYGRIEHLKTLEQNVELAAAELKADEKSHAVILGDTRLGQAEKGSYHLALFGDRAQEIAGSAEVKTVEGIHHIGIAGKQLEHHHHHH	1000000	(A,209,Y,L),(A,211,S,Q),(A,238,G,V)	8.71E-11			0	foldx_interface
39	m001037	102.5	Excellent	0.2918	1	3.49E-10	1.79E-11	414000	3870	1.44E-04	7.28E-06	0.0458	0.9967	0	m001037	m0006	MGPDSDRLQQRRVAADIGTGLADALTAPLDHKDKGLKSLTLEDSIRQNGTLTLSAQGAEKTFKAGDKDNSLNTGKLKNDKISRFDFVQKIEVDGQTITLASGEFQIYKQNHSAVVALQIEKIQDSEHSGKLVNKRQFRISGLGGEHTAFNQLPGGKAEYHGKAFSSDDPNGRLHYSIDFTKKQGYGRIEHLKTLEQNVELAAAELKADEKSHAVILGDTRLGQAEKGSYHLALFGDRAQEIAGSAEVKTVEGIHHIGIAGKQLEHHHHHH	1000000	(A,209,Y,L),(A,211,S,Q),(A,238,G,V)	8.71E-11	0.83616909			octet_ddg
40	m001847	63	Excellent	0.2854	1	3.48E-10	1.54E-11	353000	2150	1.23E-04	5.39E-06	1.80E-10	0.3294	0	m001847	m0006	MGPDSDRLQQRRVAADIGTGLADALTAPLDHKDKGLKSLTLEDSIRQNGTLTLSAQGAEKTFKAGDKDNSLNTGKLKNDKISRFDFVQKIEVDGQTITLASGEFQIYKQNHSAVVALQIEKIQDSEHSGKLVNKRQFRISGLGGEHTAFNQLPGGKAEYHGKAFSSDDPNGRLHYSIDFTKKQGYGRIEHLKTLEQNVELAAAELKADEKSHAVILGDTRYGSAEKGSYHLALFGDRAQEIAGSAEVKTVESIHHIGIAGKQLEHHHHHH	1000000	(A,238,G,V),(A,240,G,S)	8.71E-11		-8432		statium
40	m001847	63	Excellent	0.2854	1	3.48E-10	1.54E-11	353000	2150	1.23E-04	5.39E-06	1.80E-10	0.3294	0	m001847	m0006	MGPDSDRLQQRRVAADIGTGLADALTAPLDHKDKGLKSLTLEDSIRQNGTLTLSAQGAEKTFKAGDKDNSLNTGKLKNDKISRFDFVQKIEVDGQTITLASGEFQIYKQNHSAVVALQIEKIQDSEHSGKLVNKRQFRISGLGGEHTAFNQLPGGKAEYHGKAFSSDDPNGRLHYSIDFTKKQGYGRIEHLKTLEQNVELAAAELKADEKSHAVILGDTRYGSAEKGSYHLALFGDRAQEIAGSAEVKTVESIHHIGIAGKQLEHHHHHH	1000000	(A,238,G,V),(A,240,G,S)	8.71E-11			0	foldx_interface
40	m001847	63	Excellent	0.2854	1	3.48E-10	1.54E-11	353000	2150	1.23E-04	5.39E-06	1.80E-10	0.3294	0	m001847	m0006	MGPDSDRLQQRRVAADIGTGLADALTAPLDHKDKGLKSLTLEDSIRQNGTLTLSAQGAEKTFKAGDKDNSLNTGKLKNDKISRFDFVQKIEVDGQTITLASGEFQIYKQNHSAVVALQIEKIQDSEHSGKLVNKRQFRISGLGGEHTAFNQLPGGKAEYHGKAFSSDDPNGRLHYSIDFTKKQGYGRIEHLKTLEQNVELAAAELKADEKSHAVILGDTRYGSAEKGSYHLALFGDRAQEIAGSAEVKTVESIHHIGIAGKQLEHHHHHH	1000000	(A,238,G,V),(A,240,G,S)	8.71E-11	0.834440478			octet_ddg
41	m001848	50.2	Excellent	0.2956	1	3.44E-10	9.19E-12	451000	2150	1.55E-04	4.08E-06	0.0244	0.9988	0	m001848	m0006	MGPDSDRLQQRRVAADIGTGLADALTAPLDHKDKGLKSLTLEDSIRQNGTLTLSAQGAEKTFKAGDKDNSLNTGKLKNDKISRFDFVQKIEVDGQTITLASGEFQIYKQNHSAVVALQIEKIQDSEHSGKLVNKRQFRISGLGGEHTAFNQLPGGKAEYHGKAFSSDDPNGRLHYSIDFTKKQGYGRIEHLKTLEQNVELAAAELKADEKSHAVILGDTRYGSAEKGSYHLALFGDRAQEIAGSAEVKTVEAIHHIGIAGKQLEHHHHHH	1000000	(A,238,G,V),(A,240,G,A)	8.71E-11		-10.04		statium
41	m001848	50.2	Excellent	0.2956	1	3.44E-10	9.19E-12	451000	2150	1.55E-04	4.08E-06	0.0244	0.9988	0	m001848	m0006	MGPDSDRLQQRRVAADIGTGLADALTAPLDHKDKGLKSLTLEDSIRQNGTLTLSAQGAEKTFKAGDKDNSLNTGKLKNDKISRFDFVQKIEVDGQTITLASGEFQIYKQNHSAVVALQIEKIQDSEHSGKLVNKRQFRISGLGGEHTAFNQLPGGKAEYHGKAFSSDDPNGRLHYSIDFTKKQGYGRIEHLKTLEQNVELAAAELKADEKSHAVILGDTRYGSAEKGSYHLALFGDRAQEIAGSAEVKTVEAIHHIGIAGKQLEHHHHHH	1000000	(A,238,G,V),(A,240,G,A)	8.71E-11			0	foldx_interface
41	m001848	50.2	Excellent	0.2956	1	3.44E-10	9.19E-12	451000	2150	1.55E-04	4.08E-06	0.0244	0.9988	0	m001848	m0006	MGPDSDRLQQRRVAADIGTGLADALTAPLDHKDKGLKSLTLEDSIRQNGTLTLSAQGAEKTFKAGDKDNSLNTGKLKNDKISRFDFVQKIEVDGQTITLASGEFQIYKQNHSAVVALQIEKIQDSEHSGKLVNKRQFRISGLGGEHTAFNQLPGGKAEYHGKAFSSDDPNGRLHYSIDFTKKQGYGRIEHLKTLEQNVELAAAELKADEKSHAVILGDTRYGSAEKGSYHLALFGDRAQEIAGSAEVKTVEAIHHIGIAGKQLEHHHHHH	1000000	(A,238,G,V),(A,240,G,A)	8.71E-11	0.827475999			octet_ddg
42	m003063	33	Excellent	0.3332	1	4.20E-10	1.35E-11	405000	2310	1.70E-04	5.40E-06	0.1104	0.9974	0	m003063	m0006	MGPDSDRLQQRRVAADIGTGLADALTAPLDHKDKGLKSLTLEDSIRQNGTLTLSAQGAEKTFKAGDKDNSLNTGKLKNDKISRFDFVQKIEVDGQTITLASGEFQIYKQNHSAVVALQIEKIQDSEHSGKLVNKRQFRISGLGGEHTAFNQLPGGKAEYHGKAFSSDDPNGRLHYSIDFTKKQGYGRIEHLKTLEQNVELAAAELKADEKSHAVILGDTRTNSAEKGSYHLALFGDRAQEIAGSAEVKTVEAIHHIGIAGKQLEHHHHHH	1000000	(A,209,Y,T),(A,210,G,N),(A,238,G,V),(A,240,G,A)	8.71E-11		-8432		statium
42	m003063	33	Excellent	0.3332	1	4.20E-10	1.35E-11	405000	2310	1.70E-04	5.40E-06	0.1104	0.9974	0	m003063	m0006	MGPDSDRLQQRRVAADIGTGLADALTAPLDHKDKGLKSLTLEDSIRQNGTLTLSAQGAEKTFKAGDKDNSLNTGKLKNDKISRFDFVQKIEVDGQTITLASGEFQIYKQNHSAVVALQIEKIQDSEHSGKLVNKRQFRISGLGGEHTAFNQLPGGKAEYHGKAFSSDDPNGRLHYSIDFTKKQGYGRIEHLKTLEQNVELAAAELKADEKSHAVILGDTRTNSAEKGSYHLALFGDRAQEIAGSAEVKTVEAIHHIGIAGKQLEHHHHHH	1000000	(A,209,Y,T),(A,210,G,N),(A,238,G,V),(A,240,G,A)	8.71E-11			0	foldx_interface
42	m003063	33	Excellent	0.3332	1	4.20E-10	1.35E-11	405000	2310	1.70E-04	5.40E-06	0.1104	0.9974	0	m003063	m0006	MGPDSDRLQQRRVAADIGTGLADALTAPLDHKDKGLKSLTLEDSIRQNGTLTLSAQGAEKTFKAGDKDNSLNTGKLKNDKISRFDFVQKIEVDGQTITLASGEFQIYKQNHSAVVALQIEKIQDSEHSGKLVNKRQFRISGLGGEHTAFNQLPGGKAEYHGKAFSSDDPNGRLHYSIDFTKKQGYGRIEHLKTLEQNVELAAAELKADEKSHAVILGDTRTNSAEKGSYHLALFGDRAQEIAGSAEVKTVEAIHHIGIAGKQLEHHHHHH	1000000	(A,209,Y,T),(A,210,G,N),(A,238,G,V),(A,240,G,A)	8.71E-11	0.947727049			octet_ddg
43	m002404	123.7	Excellent	0.3235	1	4.29E-10	1.30E-11	337000	1540	1.45E-04	4.31E-06	0.0455	0.9987	0	m002404	m0006	MGPDSDRLQQRRVAADIGTGLADALTAPLDHKDKGLKSLTLEDSIRQNGTLTLSAQGAEKTFKAGDKDNSLNTGKLKNDKISRFDFVQKIEVDGQTITLASGEFQIYKQNHSAVVALQIEKIQDSEHSGKLVNKRQFRISGLGGEHTAFNQLPGGKAEYHGKAFSSDDPNGRLHYSIDFTKKQGYGRIEHLKTLEQNVELAAAELKADEKSHAVILGDTRYNGAEKGSYHLALFGDRAQEIAGSAEVKTGEGIHHIGIAGKQLEHHHHHH	1000000	(A,210,G,N),(A,211,S,G)	8.71E-11		-10823		statium
43	m002404	123.7	Excellent	0.3235	1	4.29E-10	1.30E-11	337000	1540	1.45E-04	4.31E-06	0.0455	0.9987	0	m002404	m0006	MGPDSDRLQQRRVAADIGTGLADALTAPLDHKDKGLKSLTLEDSIRQNGTLTLSAQGAEKTFKAGDKDNSLNTGKLKNDKISRFDFVQKIEVDGQTITLASGEFQIYKQNHSAVVALQIEKIQDSEHSGKLVNKRQFRISGLGGEHTAFNQLPGGKAEYHGKAFSSDDPNGRLHYSIDFTKKQGYGRIEHLKTLEQNVELAAAELKADEKSHAVILGDTRYNGAEKGSYHLALFGDRAQEIAGSAEVKTGEGIHHIGIAGKQLEHHHHHH	1000000	(A,210,G,N),(A,211,S,G)	8.71E-11			0	foldx_interface
43	m002404	123.7	Excellent	0.3235	1	4.29E-10	1.30E-11	337000	1540	1.45E-04	4.31E-06	0.0455	0.9987	0	m002404	m0006	MGPDSDRLQQRRVAADIGTGLADALTAPLDHKDKGLKSLTLEDSIRQNGTLTLSAQGAEKTFKAGDKDNSLNTGKLKNDKISRFDFVQKIEVDGQTITLASGEFQIYKQNHSAVVALQIEKIQDSEHSGKLVNKRQFRISGLGGEHTAFNQLPGGKAEYHGKAFSSDDPNGRLHYSIDFTKKQGYGRIEHLKTLEQNVELAAAELKADEKSHAVILGDTRYNGAEKGSYHLALFGDRAQEIAGSAEVKTGEGIHHIGIAGKQLEHHHHHH	1000000	(A,210,G,N),(A,211,S,G)	8.71E-11	0.960499699			octet_ddg
44	m001832	109.1	Excellent	0.3258	1	4.35E-10	8.88E-12	368000	1240	1.60E-04	3.22E-06	0.0312	0.9992	0	m001832	m0006	MGPDSDRLQQRRVAADIGTGLADALTAPLDHKDKGLKSLTLEDSIRQNGTLTLSAQGAEKTFKAGDKDNSLNTGKLKNDKISRFDFVQKIEVDGQTITLASGEFQIYKQNHSAVVALQIEKIQDSEHSGKLVNKRQFRISGLGGEHTAFNQLPGGKAEYHGKAFSSDDPNGRLHYSIDFTKKQGYGRIEHLKTLEQNVELAAAELKADEKSHAVILGDTRYGSAEKGSYHLALFGDRAQEIAGSAEVKSDNGIHHIGIAGKQLEHHHHHH	1000000	(A,237,T,S),(A,238,G,D),(A,239,E,N)	8.71E-11		-10.04		statium
44	m001832	109.1	Excellent	0.3258	1	4.35E-10	8.88E-12	368000	1240	1.60E-04	3.22E-06	0.0312	0.9992	0	m001832	m0006	MGPDSDRLQQRRVAADIGTGLADALTAPLDHKDKGLKSLTLEDSIRQNGTLTLSAQGAEKTFKAGDKDNSLNTGKLKNDKISRFDFVQKIEVDGQTITLASGEFQIYKQNHSAVVALQIEKIQDSEHSGKLVNKRQFRISGLGGEHTAFNQLPGGKAEYHGKAFSSDDPNGRLHYSIDFTKKQGYGRIEHLKTLEQNVELAAAELKADEKSHAVILGDTRYGSAEKGSYHLALFGDRAQEIAGSAEVKSDNGIHHIGIAGKQLEHHHHHH	1000000	(A,237,T,S),(A,238,G,D),(A,239,E,N)	8.71E-11			0	foldx_interface
44	m001832	109.1	Excellent	0.3258	1	4.35E-10	8.88E-12	368000	1240	1.60E-04	3.22E-06	0.0312	0.9992	0	m001832	m0006	MGPDSDRLQQRRVAADIGTGLADALTAPLDHKDKGLKSLTLEDSIRQNGTLTLSAQGAEKTFKAGDKDNSLNTGKLKNDKISRFDFVQKIEVDGQTITLASGEFQIYKQNHSAVVALQIEKIQDSEHSGKLVNKRQFRISGLGGEHTAFNQLPGGKAEYHGKAFSSDDPNGRLHYSIDFTKKQGYGRIEHLKTLEQNVELAAAELKADEKSHAVILGDTRYGSAEKGSYHLALFGDRAQEIAGSAEVKSDNGIHHIGIAGKQLEHHHHHH	1000000	(A,237,T,S),(A,238,G,D),(A,239,E,N)	8.71E-11	0.968866789			octet_ddg
45	m001822	64.9	Excellent	0.2837	1	4.55E-10	1.72E-11	373000	2610	1.70E-04	6.30E-06	0.0504	0.9979	0	m001822	m0006	MGPDSDRLQQRRVAADIGTGLADALTAPLDHKDKGLKSLTLEDSIRQNGTLTLSAQGAEKTFKAGDKDNSLNTGKLKNDKISRFDFVQKIEVDGQTITLASGEFQIYKQNHSAVVALQIEKIQDSEHSGKLVNKRQFRISGLGGEHTAFNQLPGGKAEYHGKAFSSDDPNGRLHYSIDFTKKQGYGRIEHLKTLEQNVELAAAELKADEKSHAVILGDTRYGSAEKGSYHLALFGDRAQEIAGSAEVKSVEAIHHIGIAGKQLEHHHHHH	1000000	(A,237,T,S),(A,238,G,V),(A,240,G,A)	8.71E-11		-8023		statium
45	m001822	64.9	Excellent	0.2837	1	4.55E-10	1.72E-11	373000	2610	1.70E-04	6.30E-06	0.0504	0.9979	0	m001822	m0006	MGPDSDRLQQRRVAADIGTGLADALTAPLDHKDKGLKSLTLEDSIRQNGTLTLSAQGAEKTFKAGDKDNSLNTGKLKNDKISRFDFVQKIEVDGQTITLASGEFQIYKQNHSAVVALQIEKIQDSEHSGKLVNKRQFRISGLGGEHTAFNQLPGGKAEYHGKAFSSDDPNGRLHYSIDFTKKQGYGRIEHLKTLEQNVELAAAELKADEKSHAVILGDTRYGSAEKGSYHLALFGDRAQEIAGSAEVKSVEAIHHIGIAGKQLEHHHHHH	1000000	(A,237,T,S),(A,238,G,V),(A,240,G,A)	8.71E-11			0	foldx_interface
45	m001822	64.9	Excellent	0.2837	1	4.55E-10	1.72E-11	373000	2610	1.70E-04	6.30E-06	0.0504	0.9979	0	m001822	m0006	MGPDSDRLQQRRVAADIGTGLADALTAPLDHKDKGLKSLTLEDSIRQNGTLTLSAQGAEKTFKAGDKDNSLNTGKLKNDKISRFDFVQKIEVDGQTITLASGEFQIYKQNHSAVVALQIEKIQDSEHSGKLVNKRQFRISGLGGEHTAFNQLPGGKAEYHGKAFSSDDPNGRLHYSIDFTKKQGYGRIEHLKTLEQNVELAAAELKADEKSHAVILGDTRYGSAEKGSYHLALFGDRAQEIAGSAEVKSVEAIHHIGIAGKQLEHHHHHH	1000000	(A,237,T,S),(A,238,G,V),(A,240,G,A)	8.71E-11	0.995946438			octet_ddg
46	m001639	18	Excellent	0.3096	1	4.59E-10	1.83E-11	453000	3900	2.08E-04	8.10E-06	0.1381	0.9953	0	m001639	m0006	MGPDSDRLQQRRVAADIGTGLADALTAPLDHKDKGLKSLTLEDSIRQNGTLTLSAQGAEKTFKAGDKDNSLNTGKLKNDKISRFDFVQKIEVDGQTITLASGEFQIYKQNHSAVVALQIEKIQDSEHSGKLVNKRQFRISGLGGEHTAFNQLPGGKAEYHGKAFSSDDPNGRLHYSIDFTKKQGYGRIEHLKTLEQNVELAAAELKADEKSHAVILGDTRLNSAEKGSYHLALFGDRAQEIAGSAEVKIVVAIHHIGIAGKQLEHHHHHH	1000000	(A,209,Y,L),(A,210,G,N),(A,237,T,I),(A,238,G,V),(A,239,E,V),(A,240,G,A)	8.71E-11		-8432		statium
46	m001639	18	Excellent	0.3096	1	4.59E-10	1.83E-11	453000	3900	2.08E-04	8.10E-06	0.1381	0.9953	0	m001639	m0006	MGPDSDRLQQRRVAADIGTGLADALTAPLDHKDKGLKSLTLEDSIRQNGTLTLSAQGAEKTFKAGDKDNSLNTGKLKNDKISRFDFVQKIEVDGQTITLASGEFQIYKQNHSAVVALQIEKIQDSEHSGKLVNKRQFRISGLGGEHTAFNQLPGGKAEYHGKAFSSDDPNGRLHYSIDFTKKQGYGRIEHLKTLEQNVELAAAELKADEKSHAVILGDTRLNSAEKGSYHLALFGDRAQEIAGSAEVKIVVAIHHIGIAGKQLEHHHHHH	1000000	(A,209,Y,L),(A,210,G,N),(A,237,T,I),(A,238,G,V),(A,239,E,V),(A,240,G,A)	8.71E-11			0	foldx_interface
46	m001639	18	Excellent	0.3096	1	4.59E-10	1.83E-11	453000	3900	2.08E-04	8.10E-06	0.1381	0.9953	0	m001639	m0006	MGPDSDRLQQRRVAADIGTGLADALTAPLDHKDKGLKSLTLEDSIRQNGTLTLSAQGAEKTFKAGDKDNSLNTGKLKNDKISRFDFVQKIEVDGQTITLASGEFQIYKQNHSAVVALQIEKIQDSEHSGKLVNKRQFRISGLGGEHTAFNQLPGGKAEYHGKAFSSDDPNGRLHYSIDFTKKQGYGRIEHLKTLEQNVELAAAELKADEKSHAVILGDTRLNSAEKGSYHLALFGDRAQEIAGSAEVKIVVAIHHIGIAGKQLEHHHHHH	1000000	(A,209,Y,L),(A,210,G,N),(A,237,T,I),(A,238,G,V),(A,239,E,V),(A,240,G,A)	8.71E-11	1001219302			octet_ddg
47	m001941	137.3	Excellent	0.2879	1	4.64E-10	1.77E-11	323000	2300	1.50E-04	5.60E-06	0.0419	0.9983	0	m001941	m0006	MGPDSDRLQQRRVAADIGTGLADALTAPLDHKDKGLKSLTLEDSIRQNGTLTLSAQGAEKTFKAGDKDNSLNTGKLKNDKISRFDFVQKIEVDGQTITLASGEFQIYKQNHSAVVALQIEKIQDSEHSGKLVNKRQFRISGLGGEHTAFNQLPGGKAEYHGKAFSSDDPNGRLHYSIDFTKKQGYGRIEHLKTLEQNVELAAAELKADEKSHAVILGDTRYGGAEKGSYHLALFGDRAQEIAGSAEVKTDNAIHHIGIAGKQLEHHHHHH	1000000	(A,211,S,G),(A,238,G,D),(A,239,E,N),(A,240,G,A)	8.71E-11		-10342		statium
47	m001941	137.3	Excellent	0.2879	1	4.64E-10	1.77E-11	323000	2300	1.50E-04	5.60E-06	0.0419	0.9983	0	m001941	m0006	MGPDSDRLQQRRVAADIGTGLADALTAPLDHKDKGLKSLTLEDSIRQNGTLTLSAQGAEKTFKAGDKDNSLNTGKLKNDKISRFDFVQKIEVDGQTITLASGEFQIYKQNHSAVVALQIEKIQDSEHSGKLVNKRQFRISGLGGEHTAFNQLPGGKAEYHGKAFSSDDPNGRLHYSIDFTKKQGYGRIEHLKTLEQNVELAAAELKADEKSHAVILGDTRYGGAEKGSYHLALFGDRAQEIAGSAEVKTDNAIHHIGIAGKQLEHHHHHH	1000000	(A,211,S,G),(A,238,G,D),(A,239,E,N),(A,240,G,A)	8.71E-11			0.00036	foldx_interface
47	m001941	137.3	Excellent	0.2879	1	4.64E-10	1.77E-11	323000	2300	1.50E-04	5.60E-06	0.0419	0.9983	0	m001941	m0006	MGPDSDRLQQRRVAADIGTGLADALTAPLDHKDKGLKSLTLEDSIRQNGTLTLSAQGAEKTFKAGDKDNSLNTGKLKNDKISRFDFVQKIEVDGQTITLASGEFQIYKQNHSAVVALQIEKIQDSEHSGKLVNKRQFRISGLGGEHTAFNQLPGGKAEYHGKAFSSDDPNGRLHYSIDFTKKQGYGRIEHLKTLEQNVELAAAELKADEKSHAVILGDTRYGGAEKGSYHLALFGDRAQEIAGSAEVKTDNAIHHIGIAGKQLEHHHHHH	1000000	(A,211,S,G),(A,238,G,D),(A,239,E,N),(A,240,G,A)	8.71E-11	1007746134			octet_ddg
48	m001621	23.6	Excellent	0.3024	1	4.64E-10	1.31E-11	375000	1900	1.74E-04	4.84E-06	0.0564	0.9984	0	m001621	m0006	MGPDSDRLQQRRVAADIGTGLADALTAPLDHKDKGLKSLTLEDSIRQNGTLTLSAQGAEKTFKAGDKDNSLNTGKLKNDKISRFDFVQKIEVDGQTITLASGEFQIYKQNHSAVVALQIEKIQDSEHSGKLVNKRQFRISGLGGEHTAFNQLPGGKAEYHGKAFSSDDPNGRLHYSIDFTKKQGYGRIEHLKTLEQNVELAAAELKADEKSHAVILGDTRLNSAEKGSYHLALFGDRAQEIAGSAEVKTDVAIHHIGIAGKQLEHHHHHH	1000000	(A,209,Y,L),(A,210,G,N),(A,238,G,D),(A,239,E,V),(A,240,G,A)	8.71E-11		-11956		statium
48	m001621	23.6	Excellent	0.3024	1	4.64E-10	1.31E-11	375000	1900	1.74E-04	4.84E-06	0.0564	0.9984	0	m001621	m0006	MGPDSDRLQQRRVAADIGTGLADALTAPLDHKDKGLKSLTLEDSIRQNGTLTLSAQGAEKTFKAGDKDNSLNTGKLKNDKISRFDFVQKIEVDGQTITLASGEFQIYKQNHSAVVALQIEKIQDSEHSGKLVNKRQFRISGLGGEHTAFNQLPGGKAEYHGKAFSSDDPNGRLHYSIDFTKKQGYGRIEHLKTLEQNVELAAAELKADEKSHAVILGDTRLNSAEKGSYHLALFGDRAQEIAGSAEVKTDVAIHHIGIAGKQLEHHHHHH	1000000	(A,209,Y,L),(A,210,G,N),(A,238,G,D),(A,239,E,V),(A,240,G,A)	8.71E-11			0.00036	foldx_interface
48	m001621	23.6	Excellent	0.3024	1	4.64E-10	1.31E-11	375000	1900	1.74E-04	4.84E-06	0.0564	0.9984	0	m001621	m0006	MGPDSDRLQQRRVAADIGTGLADALTAPLDHKDKGLKSLTLEDSIRQNGTLTLSAQGAEKTFKAGDKDNSLNTGKLKNDKISRFDFVQKIEVDGQTITLASGEFQIYKQNHSAVVALQIEKIQDSEHSGKLVNKRQFRISGLGGEHTAFNQLPGGKAEYHGKAFSSDDPNGRLHYSIDFTKKQGYGRIEHLKTLEQNVELAAAELKADEKSHAVILGDTRLNSAEKGSYHLALFGDRAQEIAGSAEVKTDVAIHHIGIAGKQLEHHHHHH	1000000	(A,209,Y,L),(A,210,G,N),(A,238,G,D),(A,239,E,V),(A,240,G,A)	8.71E-11	1007746134			octet_ddg
49	m001604	23.1	Excellent	0.2927	1	4.93E-10	4.19E-11	210000	2270	1.04E-04	8.74E-06	0.1097	0.9957	1	m001604	m0006	MGPDSDRLQQRRVAADIGTGLADALTAPLDHKDKGLKSLTLEDSIRQNGTLTLSAQGAEKTFKAGDKDNSLNTGKLKNDKISRFDFVQKIEVDGQTITLASGEFQIYKQNHSAVVALQIEKIQDSEHSGKLVNKRQFRISGLGGEHTAFNQLPGGKAEYHGKAFSSDDPNGRLHYSIDFTKKQGYGRIEHLKTLEQNVELAAAELKADEKSHAVILGDTRLNSAEKGSYHLALFGDRAQEIAGSAEVKTVEGIHHIGIAGKQLEHHHHHH	1000000	(A,209,Y,L),(A,210,G,N),(A,238,G,V)	8.71E-11		-11728		statium
49	m001604	23.1	Excellent	0.2927	1	4.93E-10	4.19E-11	210000	2270	1.04E-04	8.74E-06	0.1097	0.9957	1	m001604	m0006	MGPDSDRLQQRRVAADIGTGLADALTAPLDHKDKGLKSLTLEDSIRQNGTLTLSAQGAEKTFKAGDKDNSLNTGKLKNDKISRFDFVQKIEVDGQTITLASGEFQIYKQNHSAVVALQIEKIQDSEHSGKLVNKRQFRISGLGGEHTAFNQLPGGKAEYHGKAFSSDDPNGRLHYSIDFTKKQGYGRIEHLKTLEQNVELAAAELKADEKSHAVILGDTRLNSAEKGSYHLALFGDRAQEIAGSAEVKTVEGIHHIGIAGKQLEHHHHHH	1000000	(A,209,Y,L),(A,210,G,N),(A,238,G,V)	8.71E-11			0	foldx_interface
49	m001604	23.1	Excellent	0.2927	1	4.93E-10	4.19E-11	210000	2270	1.04E-04	8.74E-06	0.1097	0.9957	1	m001604	m0006	MGPDSDRLQQRRVAADIGTGLADALTAPLDHKDKGLKSLTLEDSIRQNGTLTLSAQGAEKTFKAGDKDNSLNTGKLKNDKISRFDFVQKIEVDGQTITLASGEFQIYKQNHSAVVALQIEKIQDSEHSGKLVNKRQFRISGLGGEHTAFNQLPGGKAEYHGKAFSSDDPNGRLHYSIDFTKKQGYGRIEHLKTLEQNVELAAAELKADEKSHAVILGDTRLNSAEKGSYHLALFGDRAQEIAGSAEVKTVEGIHHIGIAGKQLEHHHHHH	1000000	(A,209,Y,L),(A,210,G,N),(A,238,G,V)	8.71E-11	1044267666			octet_ddg
50	m002958	36.5	Excellent	0.3488	1	4.84E-10	1.58E-11	362000	2120	1.75E-04	5.61E-06	0.1049	0.9967	0	m002958	m0006	MGPDSDRLQQRRVAADIGTGLADALTAPLDHKDKGLKSLTLEDSIRQNGTLTLSAQGAEKTFKAGDKDNSLNTGKLKNDKISRFDFVQKIEVDGQTITLASGEFQIYKQNHSAVVALQIEKIQDSEHSGKLVNKRQFRISGLGGEHTAFNQLPGGKAEYHGKAFSSDDPNGRLHYSIDFTKKQGYGRIEHLKTLEQNVELAAAELKADEKSHAVILGDTRTNQAEKGSYHLALFGDRAQEIAGSAEVKSVNAIHHIGIAGKQLEHHHHHH	1000000	(A,209,Y,T),(A,210,G,N),(A,211,S,Q),(A,237,T,S),(A,238,G,V),(A,239,E,N),(A,240,G,A)	8.71E-11		-8023		statium
50	m002958	36.5	Excellent	0.3488	1	4.84E-10	1.58E-11	362000	2120	1.75E-04	5.61E-06	0.1049	0.9967	0	m002958	m0006	MGPDSDRLQQRRVAADIGTGLADALTAPLDHKDKGLKSLTLEDSIRQNGTLTLSAQGAEKTFKAGDKDNSLNTGKLKNDKISRFDFVQKIEVDGQTITLASGEFQIYKQNHSAVVALQIEKIQDSEHSGKLVNKRQFRISGLGGEHTAFNQLPGGKAEYHGKAFSSDDPNGRLHYSIDFTKKQGYGRIEHLKTLEQNVELAAAELKADEKSHAVILGDTRTNQAEKGSYHLALFGDRAQEIAGSAEVKSVNAIHHIGIAGKQLEHHHHHH	1000000	(A,209,Y,T),(A,210,G,N),(A,211,S,Q),(A,237,T,S),(A,238,G,V),(A,239,E,N),(A,240,G,A)	8.71E-11			0	foldx_interface
50	m002958	36.5	Excellent	0.3488	1	4.84E-10	1.58E-11	362000	2120	1.75E-04	5.61E-06	0.1049	0.9967	0	m002958	m0006	MGPDSDRLQQRRVAADIGTGLADALTAPLDHKDKGLKSLTLEDSIRQNGTLTLSAQGAEKTFKAGDKDNSLNTGKLKNDKISRFDFVQKIEVDGQTITLASGEFQIYKQNHSAVVALQIEKIQDSEHSGKLVNKRQFRISGLGGEHTAFNQLPGGKAEYHGKAFSSDDPNGRLHYSIDFTKKQGYGRIEHLKTLEQNVELAAAELKADEKSHAVILGDTRTNQAEKGSYHLALFGDRAQEIAGSAEVKSVNAIHHIGIAGKQLEHHHHHH	1000000	(A,209,Y,T),(A,210,G,N),(A,211,S,Q),(A,237,T,S),(A,238,G,V),(A,239,E,N),(A,240,G,A)	8.71E-11	1033168504			octet_ddg
51	m002417	64.9	Excellent	0.3071	1	5.03E-10	9.76E-12	357000	1380	1.79E-04	3.41E-06	0.0164	0.9992	0	m002417	m0006	MGPDSDRLQQRRVAADIGTGLADALTAPLDHKDKGLKSLTLEDSIRQNGTLTLSAQGAEKTFKAGDKDNSLNTGKLKNDKISRFDFVQKIEVDGQTITLASGEFQIYKQNHSAVVALQIEKIQDSEHSGKLVNKRQFRISGLGGEHTAFNQLPGGKAEYHGKAFSSDDPNGRLHYSIDFTKKQGYGRIEHLKTLEQNVELAAAELKADEKSHAVILGDTRYNGAEKGSYHLALFGDRAQEIAGSAEVKTVNSIHHIGIAGKQLEHHHHHH	1000000	(A,210,G,N),(A,211,S,G),(A,238,G,V),(A,239,E,N),(A,240,G,S)	8.71E-11		-10298		statium
51	m002417	64.9	Excellent	0.3071	1	5.03E-10	9.76E-12	357000	1380	1.79E-04	3.41E-06	0.0164	0.9992	0	m002417	m0006	MGPDSDRLQQRRVAADIGTGLADALTAPLDHKDKGLKSLTLEDSIRQNGTLTLSAQGAEKTFKAGDKDNSLNTGKLKNDKISRFDFVQKIEVDGQTITLASGEFQIYKQNHSAVVALQIEKIQDSEHSGKLVNKRQFRISGLGGEHTAFNQLPGGKAEYHGKAFSSDDPNGRLHYSIDFTKKQGYGRIEHLKTLEQNVELAAAELKADEKSHAVILGDTRYNGAEKGSYHLALFGDRAQEIAGSAEVKTVNSIHHIGIAGKQLEHHHHHH	1000000	(A,210,G,N),(A,211,S,G),(A,238,G,V),(A,239,E,N),(A,240,G,S)	8.71E-11			0	foldx_interface
51	m002417	64.9	Excellent	0.3071	1	5.03E-10	9.76E-12	357000	1380	1.79E-04	3.41E-06	0.0164	0.9992	0	m002417	m0006	MGPDSDRLQQRRVAADIGTGLADALTAPLDHKDKGLKSLTLEDSIRQNGTLTLSAQGAEKTFKAGDKDNSLNTGKLKNDKISRFDFVQKIEVDGQTITLASGEFQIYKQNHSAVVALQIEKIQDSEHSGKLVNKRQFRISGLGGEHTAFNQLPGGKAEYHGKAFSSDDPNGRLHYSIDFTKKQGYGRIEHLKTLEQNVELAAAELKADEKSHAVILGDTRYNGAEKGSYHLALFGDRAQEIAGSAEVKTVNSIHHIGIAGKQLEHHHHHH	1000000	(A,210,G,N),(A,211,S,G),(A,238,G,V),(A,239,E,N),(A,240,G,S)	8.71E-11	1056364875			octet_ddg
52	m001211	29.6	Excellent	0.314	1	5.07E-10	1.17E-11	431000	2210	2.19E-04	4.91E-06	0.0782	0.998	0	m001211	m0006	MGPDSDRLQQRRVAADIGTGLADALTAPLDHKDKGLKSLTLEDSIRQNGTLTLSAQGAEKTFKAGDKDNSLNTGKLKNDKISRFDFVQKIEVDGQTITLASGEFQIYKQNHSAVVALQIEKIQDSEHSGKLVNKRQFRISGLGGEHTAFNQLPGGKAEYHGKAFSSDDPNGRLHYSIDFTKKQGYGRIEHLKTLEQNVELAAAELKADEKSHAVILGDTRLGGAEKGSYHLALFGDRAQEIAGSAEVKTDNGIHHIGIAGKQLEHHHHHH	1000000	(A,209,Y,L),(A,211,S,G),(A,238,G,D),(A,239,E,N)	8.71E-11		-8023		statium
52	m001211	29.6	Excellent	0.314	1	5.07E-10	1.17E-11	431000	2210	2.19E-04	4.91E-06	0.0782	0.998	0	m001211	m0006	MGPDSDRLQQRRVAADIGTGLADALTAPLDHKDKGLKSLTLEDSIRQNGTLTLSAQGAEKTFKAGDKDNSLNTGKLKNDKISRFDFVQKIEVDGQTITLASGEFQIYKQNHSAVVALQIEKIQDSEHSGKLVNKRQFRISGLGGEHTAFNQLPGGKAEYHGKAFSSDDPNGRLHYSIDFTKKQGYGRIEHLKTLEQNVELAAAELKADEKSHAVILGDTRLGGAEKGSYHLALFGDRAQEIAGSAEVKTDNGIHHIGIAGKQLEHHHHHH	1000000	(A,209,Y,L),(A,211,S,G),(A,238,G,D),(A,239,E,N)	8.71E-11			0.00034	foldx_interface
52	m001211	29.6	Excellent	0.314	1	5.07E-10	1.17E-11	431000	2210	2.19E-04	4.91E-06	0.0782	0.998	0	m001211	m0006	MGPDSDRLQQRRVAADIGTGLADALTAPLDHKDKGLKSLTLEDSIRQNGTLTLSAQGAEKTFKAGDKDNSLNTGKLKNDKISRFDFVQKIEVDGQTITLASGEFQIYKQNHSAVVALQIEKIQDSEHSGKLVNKRQFRISGLGGEHTAFNQLPGGKAEYHGKAFSSDDPNGRLHYSIDFTKKQGYGRIEHLKTLEQNVELAAAELKADEKSHAVILGDTRLGGAEKGSYHLALFGDRAQEIAGSAEVKTDNGIHHIGIAGKQLEHHHHHH	1000000	(A,209,Y,L),(A,211,S,G),(A,238,G,D),(A,239,E,N)	8.71E-11	1061136549			octet_ddg
53	m002392	64.5	Excellent	0.3228	1	5.15E-10	1.93E-11	305000	1880	1.57E-04	5.81E-06	0.1045	0.9975	0	m002392	m0006	MGPDSDRLQQRRVAADIGTGLADALTAPLDHKDKGLKSLTLEDSIRQNGTLTLSAQGAEKTFKAGDKDNSLNTGKLKNDKISRFDFVQKIEVDGQTITLASGEFQIYKQNHSAVVALQIEKIQDSEHSGKLVNKRQFRISGLGGEHTAFNQLPGGKAEYHGKAFSSDDPNGRLHYSIDFTKKQGYGRIEHLKTLEQNVELAAAELKADEKSHAVILGDTRYNGAEKGSYHLALFGDRAQEIAGSAEVKSVVGIHHIGIAGKQLEHHHHHH	1000000	(A,210,G,N),(A,211,S,G),(A,237,T,S),(A,238,G,V),(A,239,E,V)	8.71E-11		-10.04		statium
53	m002392	64.5	Excellent	0.3228	1	5.15E-10	1.93E-11	305000	1880	1.57E-04	5.81E-06	0.1045	0.9975	0	m002392	m0006	MGPDSDRLQQRRVAADIGTGLADALTAPLDHKDKGLKSLTLEDSIRQNGTLTLSAQGAEKTFKAGDKDNSLNTGKLKNDKISRFDFVQKIEVDGQTITLASGEFQIYKQNHSAVVALQIEKIQDSEHSGKLVNKRQFRISGLGGEHTAFNQLPGGKAEYHGKAFSSDDPNGRLHYSIDFTKKQGYGRIEHLKTLEQNVELAAAELKADEKSHAVILGDTRYNGAEKGSYHLALFGDRAQEIAGSAEVKSVVGIHHIGIAGKQLEHHHHHH	1000000	(A,210,G,N),(A,211,S,G),(A,237,T,S),(A,238,G,V),(A,239,E,V)	8.71E-11			0	foldx_interface
53	m002392	64.5	Excellent	0.3228	1	5.15E-10	1.93E-11	305000	1880	1.57E-04	5.81E-06	0.1045	0.9975	0	m002392	m0006	MGPDSDRLQQRRVAADIGTGLADALTAPLDHKDKGLKSLTLEDSIRQNGTLTLSAQGAEKTFKAGDKDNSLNTGKLKNDKISRFDFVQKIEVDGQTITLASGEFQIYKQNHSAVVALQIEKIQDSEHSGKLVNKRQFRISGLGGEHTAFNQLPGGKAEYHGKAFSSDDPNGRLHYSIDFTKKQGYGRIEHLKTLEQNVELAAAELKADEKSHAVILGDTRYNGAEKGSYHLALFGDRAQEIAGSAEVKSVVGIHHIGIAGKQLEHHHHHH	1000000	(A,210,G,N),(A,211,S,G),(A,237,T,S),(A,238,G,V),(A,239,E,V)	8.71E-11	1070567987			octet_ddg
54	m002552	40.5	Excellent	0.2503	1	5.04E-10	5.99E-12	547000	1890	2.76E-04	3.13E-06	0.0171	0.9994	0	m002552	m0006	MGPDSDRLQQRRVAADIGTGLADALTAPLDHKDKGLKSLTLEDSIRQNGTLTLSAQGAEKTFKAGDKDNSLNTGKLKNDKISRFDFVQKIEVDGQTITLASGEFQIYKQNHSAVVALQIEKIQDSEHSGKLVNKRQFRISGLGGEHTAFNQLPGGKAEYHGKAFSSDDPNGRLHYSIDFTKKQGYGRIEHLKTLEQNVELAAAELKADEKSHAVILGDTRTGSAEKGSYHLALFGDRAQEIAGSAEVKSVNSIHHIGIAGKQLEHHHHHH	1000000	(A,209,Y,T),(A,237,T,S),(A,238,G,V),(A,239,E,N),(A,240,G,S)	8.71E-11		-10.04		statium
54	m002552	40.5	Excellent	0.2503	1	5.04E-10	5.99E-12	547000	1890	2.76E-04	3.13E-06	0.0171	0.9994	0	m002552	m0006	MGPDSDRLQQRRVAADIGTGLADALTAPLDHKDKGLKSLTLEDSIRQNGTLTLSAQGAEKTFKAGDKDNSLNTGKLKNDKISRFDFVQKIEVDGQTITLASGEFQIYKQNHSAVVALQIEKIQDSEHSGKLVNKRQFRISGLGGEHTAFNQLPGGKAEYHGKAFSSDDPNGRLHYSIDFTKKQGYGRIEHLKTLEQNVELAAAELKADEKSHAVILGDTRTGSAEKGSYHLALFGDRAQEIAGSAEVKSVNSIHHIGIAGKQLEHHHHHH	1000000	(A,209,Y,T),(A,237,T,S),(A,238,G,V),(A,239,E,N),(A,240,G,S)	8.71E-11			0	foldx_interface
54	m002552	40.5	Excellent	0.2503	1	5.04E-10	5.99E-12	547000	1890	2.76E-04	3.13E-06	0.0171	0.9994	0	m002552	m0006	MGPDSDRLQQRRVAADIGTGLADALTAPLDHKDKGLKSLTLEDSIRQNGTLTLSAQGAEKTFKAGDKDNSLNTGKLKNDKISRFDFVQKIEVDGQTITLASGEFQIYKQNHSAVVALQIEKIQDSEHSGKLVNKRQFRISGLGGEHTAFNQLPGGKAEYHGKAFSSDDPNGRLHYSIDFTKKQGYGRIEHLKTLEQNVELAAAELKADEKSHAVILGDTRTGSAEKGSYHLALFGDRAQEIAGSAEVKSVNSIHHIGIAGKQLEHHHHHH	1000000	(A,209,Y,T),(A,237,T,S),(A,238,G,V),(A,239,E,N),(A,240,G,S)	8.71E-11	1057561342			octet_ddg
55	m001820	71.3	Excellent	0.3222	1	5.31E-10	1.21E-11	322000	1430	1.71E-04	3.82E-06	0.0297	0.9991	0	m001820	m0006	MGPDSDRLQQRRVAADIGTGLADALTAPLDHKDKGLKSLTLEDSIRQNGTLTLSAQGAEKTFKAGDKDNSLNTGKLKNDKISRFDFVQKIEVDGQTITLASGEFQIYKQNHSAVVALQIEKIQDSEHSGKLVNKRQFRISGLGGEHTAFNQLPGGKAEYHGKAFSSDDPNGRLHYSIDFTKKQGYGRIEHLKTLEQNVELAAAELKADEKSHAVILGDTRYGSAEKGSYHLALFGDRAQEIAGSAEVKSVEGIHHIGIAGKQLEHHHHHH	1000000	(A,237,T,S),(A,238,G,V)	8.71E-11		-9563		statium
55	m001820	71.3	Excellent	0.3222	1	5.31E-10	1.21E-11	322000	1430	1.71E-04	3.82E-06	0.0297	0.9991	0	m001820	m0006	MGPDSDRLQQRRVAADIGTGLADALTAPLDHKDKGLKSLTLEDSIRQNGTLTLSAQGAEKTFKAGDKDNSLNTGKLKNDKISRFDFVQKIEVDGQTITLASGEFQIYKQNHSAVVALQIEKIQDSEHSGKLVNKRQFRISGLGGEHTAFNQLPGGKAEYHGKAFSSDDPNGRLHYSIDFTKKQGYGRIEHLKTLEQNVELAAAELKADEKSHAVILGDTRYGSAEKGSYHLALFGDRAQEIAGSAEVKSVEGIHHIGIAGKQLEHHHHHH	1000000	(A,237,T,S),(A,238,G,V)	8.71E-11			0	foldx_interface
55	m001820	71.3	Excellent	0.3222	1	5.31E-10	1.21E-11	322000	1430	1.71E-04	3.82E-06	0.0297	0.9991	0	m001820	m0006	MGPDSDRLQQRRVAADIGTGLADALTAPLDHKDKGLKSLTLEDSIRQNGTLTLSAQGAEKTFKAGDKDNSLNTGKLKNDKISRFDFVQKIEVDGQTITLASGEFQIYKQNHSAVVALQIEKIQDSEHSGKLVNKRQFRISGLGGEHTAFNQLPGGKAEYHGKAFSSDDPNGRLHYSIDFTKKQGYGRIEHLKTLEQNVELAAAELKADEKSHAVILGDTRYGSAEKGSYHLALFGDRAQEIAGSAEVKSVEGIHHIGIAGKQLEHHHHHH	1000000	(A,237,T,S),(A,238,G,V)	8.71E-11	1088999123			octet_ddg
56	m001768	103	Excellent	0.2775	1	5.38E-10	1.71E-11	325000	2320	1.75E-04	5.42E-06	0.0365	0.9984	0	m001768	m0006	MGPDSDRLQQRRVAADIGTGLADALTAPLDHKDKGLKSLTLEDSIRQNGTLTLSAQGAEKTFKAGDKDNSLNTGKLKNDKISRFDFVQKIEVDGQTITLASGEFQIYKQNHSAVVALQIEKIQDSEHSGKLVNKRQFRISGLGGEHTAFNQLPGGKAEYHGKAFSSDDPNGRLHYSIDFTKKQGYGRIEHLKTLEQNVELAAAELKADEKSHAVILGDTRYGQAEKGSYHLALFGDRAQEIAGSAEVKTVEAIHHIGIAGKQLEHHHHHH	1000000	(A,211,S,Q),(A,238,G,V),(A,240,G,A)	8.71E-11		-10.04		statium
56	m001768	103	Excellent	0.2775	1	5.38E-10	1.71E-11	325000	2320	1.75E-04	5.42E-06	0.0365	0.9984	0	m001768	m0006	MGPDSDRLQQRRVAADIGTGLADALTAPLDHKDKGLKSLTLEDSIRQNGTLTLSAQGAEKTFKAGDKDNSLNTGKLKNDKISRFDFVQKIEVDGQTITLASGEFQIYKQNHSAVVALQIEKIQDSEHSGKLVNKRQFRISGLGGEHTAFNQLPGGKAEYHGKAFSSDDPNGRLHYSIDFTKKQGYGRIEHLKTLEQNVELAAAELKADEKSHAVILGDTRYGQAEKGSYHLALFGDRAQEIAGSAEVKTVEAIHHIGIAGKQLEHHHHHH	1000000	(A,211,S,Q),(A,238,G,V),(A,240,G,A)	8.71E-11			0	foldx_interface
56	m001768	103	Excellent	0.2775	1	5.38E-10	1.71E-11	325000	2320	1.75E-04	5.42E-06	0.0365	0.9984	0	m001768	m0006	MGPDSDRLQQRRVAADIGTGLADALTAPLDHKDKGLKSLTLEDSIRQNGTLTLSAQGAEKTFKAGDKDNSLNTGKLKNDKISRFDFVQKIEVDGQTITLASGEFQIYKQNHSAVVALQIEKIQDSEHSGKLVNKRQFRISGLGGEHTAFNQLPGGKAEYHGKAFSSDDPNGRLHYSIDFTKKQGYGRIEHLKTLEQNVELAAAELKADEKSHAVILGDTRYGQAEKGSYHLALFGDRAQEIAGSAEVKTVEAIHHIGIAGKQLEHHHHHH	1000000	(A,211,S,Q),(A,238,G,V),(A,240,G,A)	8.71E-11	109688875			octet_ddg
57	m001531	27.2	Excellent	0.3049	1	5.46E-10	1.44E-11	367000	1990	2.01E-04	5.16E-06	0.0721	0.998	0	m001531	m0006	MGPDSDRLQQRRVAADIGTGLADALTAPLDHKDKGLKSLTLEDSIRQNGTLTLSAQGAEKTFKAGDKDNSLNTGKLKNDKISRFDFVQKIEVDGQTITLASGEFQIYKQNHSAVVALQIEKIQDSEHSGKLVNKRQFRISGLGGEHTAFNQLPGGKAEYHGKAFSSDDPNGRLHYSIDFTKKQGYGRIEHLKTLEQNVELAAAELKADEKSHAVILGDTRLNQAEKGSYHLALFGDRAQEIAGSAEVKTVVAIHHIGIAGKQLEHHHHHH	1000000	(A,209,Y,L),(A,210,G,N),(A,211,S,Q),(A,238,G,V),(A,239,E,V),(A,240,G,A)	8.71E-11		-8023		statium
57	m001531	27.2	Excellent	0.3049	1	5.46E-10	1.44E-11	367000	1990	2.01E-04	5.16E-06	0.0721	0.998	0	m001531	m0006	MGPDSDRLQQRRVAADIGTGLADALTAPLDHKDKGLKSLTLEDSIRQNGTLTLSAQGAEKTFKAGDKDNSLNTGKLKNDKISRFDFVQKIEVDGQTITLASGEFQIYKQNHSAVVALQIEKIQDSEHSGKLVNKRQFRISGLGGEHTAFNQLPGGKAEYHGKAFSSDDPNGRLHYSIDFTKKQGYGRIEHLKTLEQNVELAAAELKADEKSHAVILGDTRLNQAEKGSYHLALFGDRAQEIAGSAEVKTVVAIHHIGIAGKQLEHHHHHH	1000000	(A,209,Y,L),(A,210,G,N),(A,211,S,Q),(A,238,G,V),(A,239,E,V),(A,240,G,A)	8.71E-11			0	foldx_interface
57	m001531	27.2	Excellent	0.3049	1	5.46E-10	1.44E-11	367000	1990	2.01E-04	5.16E-06	0.0721	0.998	0	m001531	m0006	MGPDSDRLQQRRVAADIGTGLADALTAPLDHKDKGLKSLTLEDSIRQNGTLTLSAQGAEKTFKAGDKDNSLNTGKLKNDKISRFDFVQKIEVDGQTITLASGEFQIYKQNHSAVVALQIEKIQDSEHSGKLVNKRQFRISGLGGEHTAFNQLPGGKAEYHGKAFSSDDPNGRLHYSIDFTKKQGYGRIEHLKTLEQNVELAAAELKADEKSHAVILGDTRLNQAEKGSYHLALFGDRAQEIAGSAEVKTVVAIHHIGIAGKQLEHHHHHH	1000000	(A,209,Y,L),(A,210,G,N),(A,211,S,Q),(A,238,G,V),(A,239,E,V),(A,240,G,A)	8.71E-11	1105780731			octet_ddg
58	m001497	28	Excellent	0.2802	1	5.63E-10	1.99E-11	312000	2460	1.76E-04	6.05E-06	0.0508	0.9979	0	m001497	m0006	MGPDSDRLQQRRVAADIGTGLADALTAPLDHKDKGLKSLTLEDSIRQNGTLTLSAQGAEKTFKAGDKDNSLNTGKLKNDKISRFDFVQKIEVDGQTITLASGEFQIYKQNHSAVVALQIEKIQDSEHSGKLVNKRQFRISGLGGEHTAFNQLPGGKAEYHGKAFSSDDPNGRLHYSIDFTKKQGYGRIEHLKTLEQNVELAAAELKADEKSHAVILGDTRLNQAEKGSYHLALFGDRAQEIAGSAEVKSVESIHHIGIAGKQLEHHHHHH	1000000	(A,209,Y,L),(A,210,G,N),(A,211,S,Q),(A,237,T,S),(A,238,G,V),(A,240,G,S)	8.71E-11		-8023		statium
58	m001497	28	Excellent	0.2802	1	5.63E-10	1.99E-11	312000	2460	1.76E-04	6.05E-06	0.0508	0.9979	0	m001497	m0006	MGPDSDRLQQRRVAADIGTGLADALTAPLDHKDKGLKSLTLEDSIRQNGTLTLSAQGAEKTFKAGDKDNSLNTGKLKNDKISRFDFVQKIEVDGQTITLASGEFQIYKQNHSAVVALQIEKIQDSEHSGKLVNKRQFRISGLGGEHTAFNQLPGGKAEYHGKAFSSDDPNGRLHYSIDFTKKQGYGRIEHLKTLEQNVELAAAELKADEKSHAVILGDTRLNQAEKGSYHLALFGDRAQEIAGSAEVKSVESIHHIGIAGKQLEHHHHHH	1000000	(A,209,Y,L),(A,210,G,N),(A,211,S,Q),(A,237,T,S),(A,238,G,V),(A,240,G,S)	8.71E-11			0	foldx_interface
58	m001497	28	Excellent	0.2802	1	5.63E-10	1.99E-11	312000	2460	1.76E-04	6.05E-06	0.0508	0.9979	0	m001497	m0006	MGPDSDRLQQRRVAADIGTGLADALTAPLDHKDKGLKSLTLEDSIRQNGTLTLSAQGAEKTFKAGDKDNSLNTGKLKNDKISRFDFVQKIEVDGQTITLASGEFQIYKQNHSAVVALQIEKIQDSEHSGKLVNKRQFRISGLGGEHTAFNQLPGGKAEYHGKAFSSDDPNGRLHYSIDFTKKQGYGRIEHLKTLEQNVELAAAELKADEKSHAVILGDTRLNQAEKGSYHLALFGDRAQEIAGSAEVKSVESIHHIGIAGKQLEHHHHHH	1000000	(A,209,Y,L),(A,210,G,N),(A,211,S,Q),(A,237,T,S),(A,238,G,V),(A,240,G,S)	8.71E-11	1124251345			octet_ddg
59	m001180	55.2	Excellent	0.291	1	5.74E-10	7.98E-12	485000	1980	2.78E-04	3.70E-06	0.0238	0.9991	0	m001180	m0006	MGPDSDRLQQRRVAADIGTGLADALTAPLDHKDKGLKSLTLEDSIRQNGTLTLSAQGAEKTFKAGDKDNSLNTGKLKNDKISRFDFVQKIEVDGQTITLASGEFQIYKQNHSAVVALQIEKIQDSEHSGKLVNKRQFRISGLGGEHTAFNQLPGGKAEYHGKAFSSDDPNGRLHYSIDFTKKQGYGRIEHLKTLEQNVELAAAELKADEKSHAVILGDTRLGGAEKGSYHLALFGDRAQEIAGSAEVKSVVAIHHIGIAGKQLEHHHHHH	1000000	(A,209,Y,L),(A,211,S,G),(A,237,T,S),(A,238,G,V),(A,239,E,V),(A,240,G,A)	8.71E-11		-9563		statium
59	m001180	55.2	Excellent	0.291	1	5.74E-10	7.98E-12	485000	1980	2.78E-04	3.70E-06	0.0238	0.9991	0	m001180	m0006	MGPDSDRLQQRRVAADIGTGLADALTAPLDHKDKGLKSLTLEDSIRQNGTLTLSAQGAEKTFKAGDKDNSLNTGKLKNDKISRFDFVQKIEVDGQTITLASGEFQIYKQNHSAVVALQIEKIQDSEHSGKLVNKRQFRISGLGGEHTAFNQLPGGKAEYHGKAFSSDDPNGRLHYSIDFTKKQGYGRIEHLKTLEQNVELAAAELKADEKSHAVILGDTRLGGAEKGSYHLALFGDRAQEIAGSAEVKSVVAIHHIGIAGKQLEHHHHHH	1000000	(A,209,Y,L),(A,211,S,G),(A,237,T,S),(A,238,G,V),(A,239,E,V),(A,240,G,A)	8.71E-11			0	foldx_interface
59	m001180	55.2	Excellent	0.291	1	5.74E-10	7.98E-12	485000	1980	2.78E-04	3.70E-06	0.0238	0.9991	0	m001180	m0006	MGPDSDRLQQRRVAADIGTGLADALTAPLDHKDKGLKSLTLEDSIRQNGTLTLSAQGAEKTFKAGDKDNSLNTGKLKNDKISRFDFVQKIEVDGQTITLASGEFQIYKQNHSAVVALQIEKIQDSEHSGKLVNKRQFRISGLGGEHTAFNQLPGGKAEYHGKAFSSDDPNGRLHYSIDFTKKQGYGRIEHLKTLEQNVELAAAELKADEKSHAVILGDTRLGGAEKGSYHLALFGDRAQEIAGSAEVKSVVAIHHIGIAGKQLEHHHHHH	1000000	(A,209,Y,L),(A,211,S,G),(A,237,T,S),(A,238,G,V),(A,239,E,V),(A,240,G,A)	8.71E-11	1135908047			octet_ddg
60	m001040	167	Excellent	0.3151	1	5.94E-10	1.63E-11	447000	3340	2.66E-04	7.01E-06	0.0989	0.9967	0	m001040	m0006	MGPDSDRLQQRRVAADIGTGLADALTAPLDHKDKGLKSLTLEDSIRQNGTLTLSAQGAEKTFKAGDKDNSLNTGKLKNDKISRFDFVQKIEVDGQTITLASGEFQIYKQNHSAVVALQIEKIQDSEHSGKLVNKRQFRISGLGGEHTAFNQLPGGKAEYHGKAFSSDDPNGRLHYSIDFTKKQGYGRIEHLKTLEQNVELAAAELKADEKSHAVILGDTRLGQAEKGSYHLALFGDRAQEIAGSAEVKTVNGIHHIGIAGKQLEHHHHHH	1000000	(A,209,Y,L),(A,211,S,Q),(A,238,G,V),(A,239,E,N)	8.71E-11		-8023		statium
60	m001040	167	Excellent	0.3151	1	5.94E-10	1.63E-11	447000	3340	2.66E-04	7.01E-06	0.0989	0.9967	0	m001040	m0006	MGPDSDRLQQRRVAADIGTGLADALTAPLDHKDKGLKSLTLEDSIRQNGTLTLSAQGAEKTFKAGDKDNSLNTGKLKNDKISRFDFVQKIEVDGQTITLASGEFQIYKQNHSAVVALQIEKIQDSEHSGKLVNKRQFRISGLGGEHTAFNQLPGGKAEYHGKAFSSDDPNGRLHYSIDFTKKQGYGRIEHLKTLEQNVELAAAELKADEKSHAVILGDTRLGQAEKGSYHLALFGDRAQEIAGSAEVKTVNGIHHIGIAGKQLEHHHHHH	1000000	(A,209,Y,L),(A,211,S,Q),(A,238,G,V),(A,239,E,N)	8.71E-11			0	foldx_interface
60	m001040	167	Excellent	0.3151	1	5.94E-10	1.63E-11	447000	3340	2.66E-04	7.01E-06	0.0989	0.9967	0	m001040	m0006	MGPDSDRLQQRRVAADIGTGLADALTAPLDHKDKGLKSLTLEDSIRQNGTLTLSAQGAEKTFKAGDKDNSLNTGKLKNDKISRFDFVQKIEVDGQTITLASGEFQIYKQNHSAVVALQIEKIQDSEHSGKLVNKRQFRISGLGGEHTAFNQLPGGKAEYHGKAFSSDDPNGRLHYSIDFTKKQGYGRIEHLKTLEQNVELAAAELKADEKSHAVILGDTRLGQAEKGSYHLALFGDRAQEIAGSAEVKTVNGIHHIGIAGKQLEHHHHHH	1000000	(A,209,Y,L),(A,211,S,Q),(A,238,G,V),(A,239,E,N)	8.71E-11	1156540912			octet_ddg
61	m001213	157.7	Excellent	0.3186	1	5.94E-10	9.00E-12	441000	1810	2.62E-04	3.82E-06	0.0288	0.999	0	m001213	m0006	MGPDSDRLQQRRVAADIGTGLADALTAPLDHKDKGLKSLTLEDSIRQNGTLTLSAQGAEKTFKAGDKDNSLNTGKLKNDKISRFDFVQKIEVDGQTITLASGEFQIYKQNHSAVVALQIEKIQDSEHSGKLVNKRQFRISGLGGEHTAFNQLPGGKAEYHGKAFSSDDPNGRLHYSIDFTKKQGYGRIEHLKTLEQNVELAAAELKADEKSHAVILGDTRLGGAEKGSYHLALFGDRAQEIAGSAEVKTDNAIHHIGIAGKQLEHHHHHH	1000000	(A,209,Y,L),(A,211,S,G),(A,238,G,D),(A,239,E,N),(A,240,G,A)	8.71E-11		-8023		statium
61	m001213	157.7	Excellent	0.3186	1	5.94E-10	9.00E-12	441000	1810	2.62E-04	3.82E-06	0.0288	0.999	0	m001213	m0006	MGPDSDRLQQRRVAADIGTGLADALTAPLDHKDKGLKSLTLEDSIRQNGTLTLSAQGAEKTFKAGDKDNSLNTGKLKNDKISRFDFVQKIEVDGQTITLASGEFQIYKQNHSAVVALQIEKIQDSEHSGKLVNKRQFRISGLGGEHTAFNQLPGGKAEYHGKAFSSDDPNGRLHYSIDFTKKQGYGRIEHLKTLEQNVELAAAELKADEKSHAVILGDTRLGGAEKGSYHLALFGDRAQEIAGSAEVKTDNAIHHIGIAGKQLEHHHHHH	1000000	(A,209,Y,L),(A,211,S,G),(A,238,G,D),(A,239,E,N),(A,240,G,A)	8.71E-11			0.00036	foldx_interface
61	m001213	157.7	Excellent	0.3186	1	5.94E-10	9.00E-12	441000	1810	2.62E-04	3.82E-06	0.0288	0.999	0	m001213	m0006	MGPDSDRLQQRRVAADIGTGLADALTAPLDHKDKGLKSLTLEDSIRQNGTLTLSAQGAEKTFKAGDKDNSLNTGKLKNDKISRFDFVQKIEVDGQTITLASGEFQIYKQNHSAVVALQIEKIQDSEHSGKLVNKRQFRISGLGGEHTAFNQLPGGKAEYHGKAFSSDDPNGRLHYSIDFTKKQGYGRIEHLKTLEQNVELAAAELKADEKSHAVILGDTRLGGAEKGSYHLALFGDRAQEIAGSAEVKTDNAIHHIGIAGKQLEHHHHHH	1000000	(A,209,Y,L),(A,211,S,G),(A,238,G,D),(A,239,E,N),(A,240,G,A)	8.71E-11	1156540912			octet_ddg
62	m001177	42.8	Excellent	0.3296	1	6.09E-10	7.90E-12	458000	1660	2.79E-04	3.47E-06	0.0371	0.9991	0	m001177	m0006	MGPDSDRLQQRRVAADIGTGLADALTAPLDHKDKGLKSLTLEDSIRQNGTLTLSAQGAEKTFKAGDKDNSLNTGKLKNDKISRFDFVQKIEVDGQTITLASGEFQIYKQNHSAVVALQIEKIQDSEHSGKLVNKRQFRISGLGGEHTAFNQLPGGKAEYHGKAFSSDDPNGRLHYSIDFTKKQGYGRIEHLKTLEQNVELAAAELKADEKSHAVILGDTRLGGAEKGSYHLALFGDRAQEIAGSAEVKSVNAIHHIGIAGKQLEHHHHHH	1000000	(A,209,Y,L),(A,211,S,G),(A,237,T,S),(A,238,G,V),(A,239,E,N),(A,240,G,A)	8.71E-11		-8023		statium
62	m001177	42.8	Excellent	0.3296	1	6.09E-10	7.90E-12	458000	1660	2.79E-04	3.47E-06	0.0371	0.9991	0	m001177	m0006	MGPDSDRLQQRRVAADIGTGLADALTAPLDHKDKGLKSLTLEDSIRQNGTLTLSAQGAEKTFKAGDKDNSLNTGKLKNDKISRFDFVQKIEVDGQTITLASGEFQIYKQNHSAVVALQIEKIQDSEHSGKLVNKRQFRISGLGGEHTAFNQLPGGKAEYHGKAFSSDDPNGRLHYSIDFTKKQGYGRIEHLKTLEQNVELAAAELKADEKSHAVILGDTRLGGAEKGSYHLALFGDRAQEIAGSAEVKSVNAIHHIGIAGKQLEHHHHHH	1000000	(A,209,Y,L),(A,211,S,G),(A,237,T,S),(A,238,G,V),(A,239,E,N),(A,240,G,A)	8.71E-11			0	foldx_interface
62	m001177	42.8	Excellent	0.3296	1	6.09E-10	7.90E-12	458000	1660	2.79E-04	3.47E-06	0.0371	0.9991	0	m001177	m0006	MGPDSDRLQQRRVAADIGTGLADALTAPLDHKDKGLKSLTLEDSIRQNGTLTLSAQGAEKTFKAGDKDNSLNTGKLKNDKISRFDFVQKIEVDGQTITLASGEFQIYKQNHSAVVALQIEKIQDSEHSGKLVNKRQFRISGLGGEHTAFNQLPGGKAEYHGKAFSSDDPNGRLHYSIDFTKKQGYGRIEHLKTLEQNVELAAAELKADEKSHAVILGDTRLGGAEKGSYHLALFGDRAQEIAGSAEVKSVNAIHHIGIAGKQLEHHHHHH	1000000	(A,209,Y,L),(A,211,S,G),(A,237,T,S),(A,238,G,V),(A,239,E,N),(A,240,G,A)	8.71E-11	1171564653			octet_ddg
63	m001336	89.8	Excellent	0.2916	1	6.17E-10	1.25E-11	501000	3450	3.09E-04	5.89E-06	0.0561	0.9978	0	m001336	m0006	MGPDSDRLQQRRVAADIGTGLADALTAPLDHKDKGLKSLTLEDSIRQNGTLTLSAQGAEKTFKAGDKDNSLNTGKLKNDKISRFDFVQKIEVDGQTITLASGEFQIYKQNHSAVVALQIEKIQDSEHSGKLVNKRQFRISGLGGEHTAFNQLPGGKAEYHGKAFSSDDPNGRLHYSIDFTKKQGYGRIEHLKTLEQNVELAAAELKADEKSHAVILGDTRLRSAEKGSYHLALFGDRAQEIAGSAEVKSVEAIHHIGIAGKQLEHHHHHH	1000000	(A,209,Y,L),(A,210,G,R),(A,237,T,S),(A,238,G,V),(A,240,G,A)	8.71E-11		-10.04		statium
63	m001336	89.8	Excellent	0.2916	1	6.17E-10	1.25E-11	501000	3450	3.09E-04	5.89E-06	0.0561	0.9978	0	m001336	m0006	MGPDSDRLQQRRVAADIGTGLADALTAPLDHKDKGLKSLTLEDSIRQNGTLTLSAQGAEKTFKAGDKDNSLNTGKLKNDKISRFDFVQKIEVDGQTITLASGEFQIYKQNHSAVVALQIEKIQDSEHSGKLVNKRQFRISGLGGEHTAFNQLPGGKAEYHGKAFSSDDPNGRLHYSIDFTKKQGYGRIEHLKTLEQNVELAAAELKADEKSHAVILGDTRLRSAEKGSYHLALFGDRAQEIAGSAEVKSVEAIHHIGIAGKQLEHHHHHH	1000000	(A,209,Y,L),(A,210,G,R),(A,237,T,S),(A,238,G,V),(A,240,G,A)	8.71E-11			-0.00092	foldx_interface
63	m001336	89.8	Excellent	0.2916	1	6.17E-10	1.25E-11	501000	3450	3.09E-04	5.89E-06	0.0561	0.9978	0	m001336	m0006	MGPDSDRLQQRRVAADIGTGLADALTAPLDHKDKGLKSLTLEDSIRQNGTLTLSAQGAEKTFKAGDKDNSLNTGKLKNDKISRFDFVQKIEVDGQTITLASGEFQIYKQNHSAVVALQIEKIQDSEHSGKLVNKRQFRISGLGGEHTAFNQLPGGKAEYHGKAFSSDDPNGRLHYSIDFTKKQGYGRIEHLKTLEQNVELAAAELKADEKSHAVILGDTRLRSAEKGSYHLALFGDRAQEIAGSAEVKSVEAIHHIGIAGKQLEHHHHHH	1000000	(A,209,Y,L),(A,210,G,R),(A,237,T,S),(A,238,G,V),(A,240,G,A)	8.71E-11	11794267			octet_ddg
64	m002429	82.5	Excellent	0.3296	1	6.32E-10	7.08E-12	583000	2260	3.69E-04	3.88E-06	0.0388	0.9987	0	m002429	m0006	MGPDSDRLQQRRVAADIGTGLADALTAPLDHKDKGLKSLTLEDSIRQNGTLTLSAQGAEKTFKAGDKDNSLNTGKLKNDKISRFDFVQKIEVDGQTITLASGEFQIYKQNHSAVVALQIEKIQDSEHSGKLVNKRQFRISGLGGEHTAFNQLPGGKAEYHGKAFSSDDPNGRLHYSIDFTKKQGYGRIEHLKTLEQNVELAAAELKADEKSHAVILGDTRYNGAEKGSYHLALFGDRAQEIAGSAEVKTDVSIHHIGIAGKQLEHHHHHH	1000000	(A,210,G,N),(A,211,S,G),(A,238,G,D),(A,239,E,V),(A,240,G,S)	8.71E-11		-8023		statium
64	m002429	82.5	Excellent	0.3296	1	6.32E-10	7.08E-12	583000	2260	3.69E-04	3.88E-06	0.0388	0.9987	0	m002429	m0006	MGPDSDRLQQRRVAADIGTGLADALTAPLDHKDKGLKSLTLEDSIRQNGTLTLSAQGAEKTFKAGDKDNSLNTGKLKNDKISRFDFVQKIEVDGQTITLASGEFQIYKQNHSAVVALQIEKIQDSEHSGKLVNKRQFRISGLGGEHTAFNQLPGGKAEYHGKAFSSDDPNGRLHYSIDFTKKQGYGRIEHLKTLEQNVELAAAELKADEKSHAVILGDTRYNGAEKGSYHLALFGDRAQEIAGSAEVKTDVSIHHIGIAGKQLEHHHHHH	1000000	(A,210,G,N),(A,211,S,G),(A,238,G,D),(A,239,E,V),(A,240,G,S)	8.71E-11			0.00036	foldx_interface
64	m002429	82.5	Excellent	0.3296	1	6.32E-10	7.08E-12	583000	2260	3.69E-04	3.88E-06	0.0388	0.9987	0	m002429	m0006	MGPDSDRLQQRRVAADIGTGLADALTAPLDHKDKGLKSLTLEDSIRQNGTLTLSAQGAEKTFKAGDKDNSLNTGKLKNDKISRFDFVQKIEVDGQTITLASGEFQIYKQNHSAVVALQIEKIQDSEHSGKLVNKRQFRISGLGGEHTAFNQLPGGKAEYHGKAFSSDDPNGRLHYSIDFTKKQGYGRIEHLKTLEQNVELAAAELKADEKSHAVILGDTRYNGAEKGSYHLALFGDRAQEIAGSAEVKTDVSIHHIGIAGKQLEHHHHHH	1000000	(A,210,G,N),(A,211,S,G),(A,238,G,D),(A,239,E,V),(A,240,G,S)	8.71E-11	119389707			octet_ddg
65	m002440	123.5	Excellent	0.3243	1	6.54E-10	7.74E-12	554000	2350	3.62E-04	4.01E-06	0.031	0.999	0	m002440	m0006	MGPDSDRLQQRRVAADIGTGLADALTAPLDHKDKGLKSLTLEDSIRQNGTLTLSAQGAEKTFKAGDKDNSLNTGKLKNDKISRFDFVQKIEVDGQTITLASGEFQIYKQNHSAVVALQIEKIQDSEHSGKLVNKRQFRISGLGGEHTAFNQLPGGKAEYHGKAFSSDDPNGRLHYSIDFTKKQGYGRIEHLKTLEQNVELAAAELKADEKSHAVILGDTRYNGAEKGSYHLALFGDRAQEIAGSAEVKIVEGIHHIGIAGKQLEHHHHHH	1000000	(A,210,G,N),(A,211,S,G),(A,237,T,I),(A,238,G,V)	8.71E-11		-10.04		statium
65	m002440	123.5	Excellent	0.3243	1	6.54E-10	7.74E-12	554000	2350	3.62E-04	4.01E-06	0.031	0.999	0	m002440	m0006	MGPDSDRLQQRRVAADIGTGLADALTAPLDHKDKGLKSLTLEDSIRQNGTLTLSAQGAEKTFKAGDKDNSLNTGKLKNDKISRFDFVQKIEVDGQTITLASGEFQIYKQNHSAVVALQIEKIQDSEHSGKLVNKRQFRISGLGGEHTAFNQLPGGKAEYHGKAFSSDDPNGRLHYSIDFTKKQGYGRIEHLKTLEQNVELAAAELKADEKSHAVILGDTRYNGAEKGSYHLALFGDRAQEIAGSAEVKIVEGIHHIGIAGKQLEHHHHHH	1000000	(A,210,G,N),(A,211,S,G),(A,237,T,I),(A,238,G,V)	8.71E-11			0	foldx_interface
65	m002440	123.5	Excellent	0.3243	1	6.54E-10	7.74E-12	554000	2350	3.62E-04	4.01E-06	0.031	0.999	0	m002440	m0006	MGPDSDRLQQRRVAADIGTGLADALTAPLDHKDKGLKSLTLEDSIRQNGTLTLSAQGAEKTFKAGDKDNSLNTGKLKNDKISRFDFVQKIEVDGQTITLASGEFQIYKQNHSAVVALQIEKIQDSEHSGKLVNKRQFRISGLGGEHTAFNQLPGGKAEYHGKAFSSDDPNGRLHYSIDFTKKQGYGRIEHLKTLEQNVELAAAELKADEKSHAVILGDTRYNGAEKGSYHLALFGDRAQEIAGSAEVKIVEGIHHIGIAGKQLEHHHHHH	1000000	(A,210,G,N),(A,211,S,G),(A,237,T,I),(A,238,G,V)	8.71E-11	1214510678			octet_ddg
66	m001039	36.3	Excellent	0.312	1	6.55E-10	8.51E-12	473000	1890	3.10E-04	3.83E-06	0.05	0.9985	0	m001039	m0006	MGPDSDRLQQRRVAADIGTGLADALTAPLDHKDKGLKSLTLEDSIRQNGTLTLSAQGAEKTFKAGDKDNSLNTGKLKNDKISRFDFVQKIEVDGQTITLASGEFQIYKQNHSAVVALQIEKIQDSEHSGKLVNKRQFRISGLGGEHTAFNQLPGGKAEYHGKAFSSDDPNGRLHYSIDFTKKQGYGRIEHLKTLEQNVELAAAELKADEKSHAVILGDTRLGQAEKGSYHLALFGDRAQEIAGSAEVKTVEAIHHIGIAGKQLEHHHHHH	1000000	(A,209,Y,L),(A,211,S,Q),(A,238,G,V),(A,240,G,A)	8.71E-11		-8897		statium
66	m001039	36.3	Excellent	0.312	1	6.55E-10	8.51E-12	473000	1890	3.10E-04	3.83E-06	0.05	0.9985	0	m001039	m0006	MGPDSDRLQQRRVAADIGTGLADALTAPLDHKDKGLKSLTLEDSIRQNGTLTLSAQGAEKTFKAGDKDNSLNTGKLKNDKISRFDFVQKIEVDGQTITLASGEFQIYKQNHSAVVALQIEKIQDSEHSGKLVNKRQFRISGLGGEHTAFNQLPGGKAEYHGKAFSSDDPNGRLHYSIDFTKKQGYGRIEHLKTLEQNVELAAAELKADEKSHAVILGDTRLGQAEKGSYHLALFGDRAQEIAGSAEVKTVEAIHHIGIAGKQLEHHHHHH	1000000	(A,209,Y,L),(A,211,S,Q),(A,238,G,V),(A,240,G,A)	8.71E-11			0	foldx_interface
66	m001039	36.3	Excellent	0.312	1	6.55E-10	8.51E-12	473000	1890	3.10E-04	3.83E-06	0.05	0.9985	0	m001039	m0006	MGPDSDRLQQRRVAADIGTGLADALTAPLDHKDKGLKSLTLEDSIRQNGTLTLSAQGAEKTFKAGDKDNSLNTGKLKNDKISRFDFVQKIEVDGQTITLASGEFQIYKQNHSAVVALQIEKIQDSEHSGKLVNKRQFRISGLGGEHTAFNQLPGGKAEYHGKAFSSDDPNGRLHYSIDFTKKQGYGRIEHLKTLEQNVELAAAELKADEKSHAVILGDTRLGQAEKGSYHLALFGDRAQEIAGSAEVKTVEAIHHIGIAGKQLEHHHHHH	1000000	(A,209,Y,L),(A,211,S,Q),(A,238,G,V),(A,240,G,A)	8.71E-11	1215431107			octet_ddg
67	m002413	127	Excellent	0.3238	1	6.60E-10	1.11E-11	411000	2050	2.71E-04	4.37E-06	0.0253	0.9989	0	m002413	m0006	MGPDSDRLQQRRVAADIGTGLADALTAPLDHKDKGLKSLTLEDSIRQNGTLTLSAQGAEKTFKAGDKDNSLNTGKLKNDKISRFDFVQKIEVDGQTITLASGEFQIYKQNHSAVVALQIEKIQDSEHSGKLVNKRQFRISGLGGEHTAFNQLPGGKAEYHGKAFSSDDPNGRLHYSIDFTKKQGYGRIEHLKTLEQNVELAAAELKADEKSHAVILGDTRYNGAEKGSYHLALFGDRAQEIAGSAEVKTVEGIHHIGIAGKQLEHHHHHH	1000000	(A,210,G,N),(A,211,S,G),(A,238,G,V)	8.71E-11		-8023		statium
67	m002413	127	Excellent	0.3238	1	6.60E-10	1.11E-11	411000	2050	2.71E-04	4.37E-06	0.0253	0.9989	0	m002413	m0006	MGPDSDRLQQRRVAADIGTGLADALTAPLDHKDKGLKSLTLEDSIRQNGTLTLSAQGAEKTFKAGDKDNSLNTGKLKNDKISRFDFVQKIEVDGQTITLASGEFQIYKQNHSAVVALQIEKIQDSEHSGKLVNKRQFRISGLGGEHTAFNQLPGGKAEYHGKAFSSDDPNGRLHYSIDFTKKQGYGRIEHLKTLEQNVELAAAELKADEKSHAVILGDTRYNGAEKGSYHLALFGDRAQEIAGSAEVKTVEGIHHIGIAGKQLEHHHHHH	1000000	(A,210,G,N),(A,211,S,G),(A,238,G,V)	8.71E-11			0	foldx_interface
67	m002413	127	Excellent	0.3238	1	6.60E-10	1.11E-11	411000	2050	2.71E-04	4.37E-06	0.0253	0.9989	0	m002413	m0006	MGPDSDRLQQRRVAADIGTGLADALTAPLDHKDKGLKSLTLEDSIRQNGTLTLSAQGAEKTFKAGDKDNSLNTGKLKNDKISRFDFVQKIEVDGQTITLASGEFQIYKQNHSAVVALQIEKIQDSEHSGKLVNKRQFRISGLGGEHTAFNQLPGGKAEYHGKAFSSDDPNGRLHYSIDFTKKQGYGRIEHLKTLEQNVELAAAELKADEKSHAVILGDTRYNGAEKGSYHLALFGDRAQEIAGSAEVKTVEGIHHIGIAGKQLEHHHHHH	1000000	(A,210,G,N),(A,211,S,G),(A,238,G,V)	8.71E-11	1220012276			octet_ddg
68	m001661	70.9	Excellent	0.2785	1	6.78E-10	2.26E-11	285000	2180	1.93E-04	6.27E-06	0.0587	0.9976	0	m001661	m0006	MGPDSDRLQQRRVAADIGTGLADALTAPLDHKDKGLKSLTLEDSIRQNGTLTLSAQGAEKTFKAGDKDNSLNTGKLKNDKISRFDFVQKIEVDGQTITLASGEFQIYKQNHSAVVALQIEKIQDSEHSGKLVNKRQFRISGLGGEHTAFNQLPGGKAEYHGKAFSSDDPNGRLHYSIDFTKKQGYGRIEHLKTLEQNVELAAAELKADEKSHAVILGDTRLNGAEKGSYHLALFGDRAQEIAGSAEVKSVNGIHHIGIAGKQLEHHHHHH	1000000	(A,209,Y,L),(A,210,G,N),(A,211,S,G),(A,237,T,S),(A,238,G,V),(A,239,E,N)	8.71E-11		-8023		statium
68	m001661	70.9	Excellent	0.2785	1	6.78E-10	2.26E-11	285000	2180	1.93E-04	6.27E-06	0.0587	0.9976	0	m001661	m0006	MGPDSDRLQQRRVAADIGTGLADALTAPLDHKDKGLKSLTLEDSIRQNGTLTLSAQGAEKTFKAGDKDNSLNTGKLKNDKISRFDFVQKIEVDGQTITLASGEFQIYKQNHSAVVALQIEKIQDSEHSGKLVNKRQFRISGLGGEHTAFNQLPGGKAEYHGKAFSSDDPNGRLHYSIDFTKKQGYGRIEHLKTLEQNVELAAAELKADEKSHAVILGDTRLNGAEKGSYHLALFGDRAQEIAGSAEVKSVNGIHHIGIAGKQLEHHHHHH	1000000	(A,209,Y,L),(A,210,G,N),(A,211,S,G),(A,237,T,S),(A,238,G,V),(A,239,E,N)	8.71E-11			0	foldx_interface
68	m001661	70.9	Excellent	0.2785	1	6.78E-10	2.26E-11	285000	2180	1.93E-04	6.27E-06	0.0587	0.9976	0	m001661	m0006	MGPDSDRLQQRRVAADIGTGLADALTAPLDHKDKGLKSLTLEDSIRQNGTLTLSAQGAEKTFKAGDKDNSLNTGKLKNDKISRFDFVQKIEVDGQTITLASGEFQIYKQNHSAVVALQIEKIQDSEHSGKLVNKRQFRISGLGGEHTAFNQLPGGKAEYHGKAFSSDDPNGRLHYSIDFTKKQGYGRIEHLKTLEQNVELAAAELKADEKSHAVILGDTRLNGAEKGSYHLALFGDRAQEIAGSAEVKSVNGIHHIGIAGKQLEHHHHHH	1000000	(A,209,Y,L),(A,210,G,N),(A,211,S,G),(A,237,T,S),(A,238,G,V),(A,239,E,N)	8.71E-11	1236221884			octet_ddg
69	m001690	172	Excellent	0.3166	1	6.78E-10	9.48E-12	439000	1790	2.98E-04	3.98E-06	0.0411	0.9989	0	m001690	m0006	MGPDSDRLQQRRVAADIGTGLADALTAPLDHKDKGLKSLTLEDSIRQNGTLTLSAQGAEKTFKAGDKDNSLNTGKLKNDKISRFDFVQKIEVDGQTITLASGEFQIYKQNHSAVVALQIEKIQDSEHSGKLVNKRQFRISGLGGEHTAFNQLPGGKAEYHGKAFSSDDPNGRLHYSIDFTKKQGYGRIEHLKTLEQNVELAAAELKADEKSHAVILGDTRLNGAEKGSYHLALFGDRAQEIAGSAEVKTVNAIHHIGIAGKQLEHHHHHH	1000000	(A,209,Y,L),(A,210,G,N),(A,211,S,G),(A,238,G,V),(A,239,E,N),(A,240,G,A)	8.71E-11		-9765		statium
69	m001690	172	Excellent	0.3166	1	6.78E-10	9.48E-12	439000	1790	2.98E-04	3.98E-06	0.0411	0.9989	0	m001690	m0006	MGPDSDRLQQRRVAADIGTGLADALTAPLDHKDKGLKSLTLEDSIRQNGTLTLSAQGAEKTFKAGDKDNSLNTGKLKNDKISRFDFVQKIEVDGQTITLASGEFQIYKQNHSAVVALQIEKIQDSEHSGKLVNKRQFRISGLGGEHTAFNQLPGGKAEYHGKAFSSDDPNGRLHYSIDFTKKQGYGRIEHLKTLEQNVELAAAELKADEKSHAVILGDTRLNGAEKGSYHLALFGDRAQEIAGSAEVKTVNAIHHIGIAGKQLEHHHHHH	1000000	(A,209,Y,L),(A,210,G,N),(A,211,S,G),(A,238,G,V),(A,239,E,N),(A,240,G,A)	8.71E-11			0	foldx_interface
69	m001690	172	Excellent	0.3166	1	6.78E-10	9.48E-12	439000	1790	2.98E-04	3.98E-06	0.0411	0.9989	0	m001690	m0006	MGPDSDRLQQRRVAADIGTGLADALTAPLDHKDKGLKSLTLEDSIRQNGTLTLSAQGAEKTFKAGDKDNSLNTGKLKNDKISRFDFVQKIEVDGQTITLASGEFQIYKQNHSAVVALQIEKIQDSEHSGKLVNKRQFRISGLGGEHTAFNQLPGGKAEYHGKAFSSDDPNGRLHYSIDFTKKQGYGRIEHLKTLEQNVELAAAELKADEKSHAVILGDTRLNGAEKGSYHLALFGDRAQEIAGSAEVKTVNAIHHIGIAGKQLEHHHHHH	1000000	(A,209,Y,L),(A,210,G,N),(A,211,S,G),(A,238,G,V),(A,239,E,N),(A,240,G,A)	8.71E-11	1236221884			octet_ddg
70	m001660	55.8	Excellent	0.2693	1	7.06E-10	3.05E-11	296000	3450	2.09E-04	8.69E-06	0.063	0.9946	0	m001660	m0006	MGPDSDRLQQRRVAADIGTGLADALTAPLDHKDKGLKSLTLEDSIRQNGTLTLSAQGAEKTFKAGDKDNSLNTGKLKNDKISRFDFVQKIEVDGQTITLASGEFQIYKQNHSAVVALQIEKIQDSEHSGKLVNKRQFRISGLGGEHTAFNQLPGGKAEYHGKAFSSDDPNGRLHYSIDFTKKQGYGRIEHLKTLEQNVELAAAELKADEKSHAVILGDTRLNGAEKGSYHLALFGDRAQEIAGSAEVKSVEAIHHIGIAGKQLEHHHHHH	1000000	(A,209,Y,L),(A,210,G,N),(A,211,S,G),(A,237,T,S),(A,238,G,V),(A,240,G,A)	8.71E-11		-9563		statium
70	m001660	55.8	Excellent	0.2693	1	7.06E-10	3.05E-11	296000	3450	2.09E-04	8.69E-06	0.063	0.9946	0	m001660	m0006	MGPDSDRLQQRRVAADIGTGLADALTAPLDHKDKGLKSLTLEDSIRQNGTLTLSAQGAEKTFKAGDKDNSLNTGKLKNDKISRFDFVQKIEVDGQTITLASGEFQIYKQNHSAVVALQIEKIQDSEHSGKLVNKRQFRISGLGGEHTAFNQLPGGKAEYHGKAFSSDDPNGRLHYSIDFTKKQGYGRIEHLKTLEQNVELAAAELKADEKSHAVILGDTRLNGAEKGSYHLALFGDRAQEIAGSAEVKSVEAIHHIGIAGKQLEHHHHHH	1000000	(A,209,Y,L),(A,210,G,N),(A,211,S,G),(A,237,T,S),(A,238,G,V),(A,240,G,A)	8.71E-11			0	foldx_interface
70	m001660	55.8	Excellent	0.2693	1	7.06E-10	3.05E-11	296000	3450	2.09E-04	8.69E-06	0.063	0.9946	0	m001660	m0006	MGPDSDRLQQRRVAADIGTGLADALTAPLDHKDKGLKSLTLEDSIRQNGTLTLSAQGAEKTFKAGDKDNSLNTGKLKNDKISRFDFVQKIEVDGQTITLASGEFQIYKQNHSAVVALQIEKIQDSEHSGKLVNKRQFRISGLGGEHTAFNQLPGGKAEYHGKAFSSDDPNGRLHYSIDFTKKQGYGRIEHLKTLEQNVELAAAELKADEKSHAVILGDTRLNGAEKGSYHLALFGDRAQEIAGSAEVKSVEAIHHIGIAGKQLEHHHHHH	1000000	(A,209,Y,L),(A,210,G,N),(A,211,S,G),(A,237,T,S),(A,238,G,V),(A,240,G,A)	8.71E-11	1260600617			octet_ddg
71	m002332	45.7	Excellent	0.2965	1	7.08E-10	1.17E-11	373000	1990	2.64E-04	4.14E-06	0.0204	0.999	0	m002332	m0006	MGPDSDRLQQRRVAADIGTGLADALTAPLDHKDKGLKSLTLEDSIRQNGTLTLSAQGAEKTFKAGDKDNSLNTGKLKNDKISRFDFVQKIEVDGQTITLASGEFQIYKQNHSAVVALQIEKIQDSEHSGKLVNKRQFRISGLGGEHTAFNQLPGGKAEYHGKAFSSDDPNGRLHYSIDFTKKQGYGRIEHLKTLEQNVELAAAELKADEKSHAVILGDTRYNSAEKGSYHLALFGDRAQEIAGSAEVKTVEGIHHIGIAGKQLEHHHHHH	1000000	(A,210,G,N),(A,238,G,V)	8.71E-11		-9563		statium
71	m002332	45.7	Excellent	0.2965	1	7.08E-10	1.17E-11	373000	1990	2.64E-04	4.14E-06	0.0204	0.999	0	m002332	m0006	MGPDSDRLQQRRVAADIGTGLADALTAPLDHKDKGLKSLTLEDSIRQNGTLTLSAQGAEKTFKAGDKDNSLNTGKLKNDKISRFDFVQKIEVDGQTITLASGEFQIYKQNHSAVVALQIEKIQDSEHSGKLVNKRQFRISGLGGEHTAFNQLPGGKAEYHGKAFSSDDPNGRLHYSIDFTKKQGYGRIEHLKTLEQNVELAAAELKADEKSHAVILGDTRYNSAEKGSYHLALFGDRAQEIAGSAEVKTVEGIHHIGIAGKQLEHHHHHH	1000000	(A,210,G,N),(A,238,G,V)	8.71E-11			0	foldx_interface
71	m002332	45.7	Excellent	0.2965	1	7.08E-10	1.17E-11	373000	1990	2.64E-04	4.14E-06	0.0204	0.999	0	m002332	m0006	MGPDSDRLQQRRVAADIGTGLADALTAPLDHKDKGLKSLTLEDSIRQNGTLTLSAQGAEKTFKAGDKDNSLNTGKLKNDKISRFDFVQKIEVDGQTITLASGEFQIYKQNHSAVVALQIEKIQDSEHSGKLVNKRQFRISGLGGEHTAFNQLPGGKAEYHGKAFSSDDPNGRLHYSIDFTKKQGYGRIEHLKTLEQNVELAAAELKADEKSHAVILGDTRYNSAEKGSYHLALFGDRAQEIAGSAEVKTVEGIHHIGIAGKQLEHHHHHH	1000000	(A,210,G,N),(A,238,G,V)	8.71E-11	1262304779			octet_ddg
72	m001659	76.1	Excellent	0.3062	1	7.16E-10	7.80E-12	427000	1410	3.06E-04	3.18E-06	0.0223	0.9993	0	m001659	m0006	MGPDSDRLQQRRVAADIGTGLADALTAPLDHKDKGLKSLTLEDSIRQNGTLTLSAQGAEKTFKAGDKDNSLNTGKLKNDKISRFDFVQKIEVDGQTITLASGEFQIYKQNHSAVVALQIEKIQDSEHSGKLVNKRQFRISGLGGEHTAFNQLPGGKAEYHGKAFSSDDPNGRLHYSIDFTKKQGYGRIEHLKTLEQNVELAAAELKADEKSHAVILGDTRLNGAEKGSYHLALFGDRAQEIAGSAEVKSVESIHHIGIAGKQLEHHHHHH	1000000	(A,209,Y,L),(A,210,G,N),(A,211,S,G),(A,237,T,S),(A,238,G,V),(A,240,G,S)	8.71E-11		-8023		statium
72	m001659	76.1	Excellent	0.3062	1	7.16E-10	7.80E-12	427000	1410	3.06E-04	3.18E-06	0.0223	0.9993	0	m001659	m0006	MGPDSDRLQQRRVAADIGTGLADALTAPLDHKDKGLKSLTLEDSIRQNGTLTLSAQGAEKTFKAGDKDNSLNTGKLKNDKISRFDFVQKIEVDGQTITLASGEFQIYKQNHSAVVALQIEKIQDSEHSGKLVNKRQFRISGLGGEHTAFNQLPGGKAEYHGKAFSSDDPNGRLHYSIDFTKKQGYGRIEHLKTLEQNVELAAAELKADEKSHAVILGDTRLNGAEKGSYHLALFGDRAQEIAGSAEVKSVESIHHIGIAGKQLEHHHHHH	1000000	(A,209,Y,L),(A,210,G,N),(A,211,S,G),(A,237,T,S),(A,238,G,V),(A,240,G,S)	8.71E-11			0	foldx_interface
72	m001659	76.1	Excellent	0.3062	1	7.16E-10	7.80E-12	427000	1410	3.06E-04	3.18E-06	0.0223	0.9993	0	m001659	m0006	MGPDSDRLQQRRVAADIGTGLADALTAPLDHKDKGLKSLTLEDSIRQNGTLTLSAQGAEKTFKAGDKDNSLNTGKLKNDKISRFDFVQKIEVDGQTITLASGEFQIYKQNHSAVVALQIEKIQDSEHSGKLVNKRQFRISGLGGEHTAFNQLPGGKAEYHGKAFSSDDPNGRLHYSIDFTKKQGYGRIEHLKTLEQNVELAAAELKADEKSHAVILGDTRLNGAEKGSYHLALFGDRAQEIAGSAEVKSVESIHHIGIAGKQLEHHHHHH	1000000	(A,209,Y,L),(A,210,G,N),(A,211,S,G),(A,237,T,S),(A,238,G,V),(A,240,G,S)	8.71E-11	1269073623			octet_ddg
73	m001524	30.7	Excellent	0.3132	1	7.42E-10	3.08E-11	225000	1680	1.67E-04	6.80E-06	0.1095	0.997	1	m001524	m0006	MGPDSDRLQQRRVAADIGTGLADALTAPLDHKDKGLKSLTLEDSIRQNGTLTLSAQGAEKTFKAGDKDNSLNTGKLKNDKISRFDFVQKIEVDGQTITLASGEFQIYKQNHSAVVALQIEKIQDSEHSGKLVNKRQFRISGLGGEHTAFNQLPGGKAEYHGKAFSSDDPNGRLHYSIDFTKKQGYGRIEHLKTLEQNVELAAAELKADEKSHAVILGDTRLNQAEKGSYHLALFGDRAQEIAGSAEVKTVESIHHIGIAGKQLEHHHHHH	1000000	(A,209,Y,L),(A,210,G,N),(A,211,S,Q),(A,238,G,V),(A,240,G,S)	8.71E-11		-10662		statium
73	m001524	30.7	Excellent	0.3132	1	7.42E-10	3.08E-11	225000	1680	1.67E-04	6.80E-06	0.1095	0.997	1	m001524	m0006	MGPDSDRLQQRRVAADIGTGLADALTAPLDHKDKGLKSLTLEDSIRQNGTLTLSAQGAEKTFKAGDKDNSLNTGKLKNDKISRFDFVQKIEVDGQTITLASGEFQIYKQNHSAVVALQIEKIQDSEHSGKLVNKRQFRISGLGGEHTAFNQLPGGKAEYHGKAFSSDDPNGRLHYSIDFTKKQGYGRIEHLKTLEQNVELAAAELKADEKSHAVILGDTRLNQAEKGSYHLALFGDRAQEIAGSAEVKTVESIHHIGIAGKQLEHHHHHH	1000000	(A,209,Y,L),(A,210,G,N),(A,211,S,Q),(A,238,G,V),(A,240,G,S)	8.71E-11			0	foldx_interface
73	m001524	30.7	Excellent	0.3132	1	7.42E-10	3.08E-11	225000	1680	1.67E-04	6.80E-06	0.1095	0.997	1	m001524	m0006	MGPDSDRLQQRRVAADIGTGLADALTAPLDHKDKGLKSLTLEDSIRQNGTLTLSAQGAEKTFKAGDKDNSLNTGKLKNDKISRFDFVQKIEVDGQTITLASGEFQIYKQNHSAVVALQIEKIQDSEHSGKLVNKRQFRISGLGGEHTAFNQLPGGKAEYHGKAFSSDDPNGRLHYSIDFTKKQGYGRIEHLKTLEQNVELAAAELKADEKSHAVILGDTRLNQAEKGSYHLALFGDRAQEIAGSAEVKTVESIHHIGIAGKQLEHHHHHH	1000000	(A,209,Y,L),(A,210,G,N),(A,211,S,Q),(A,238,G,V),(A,240,G,S)	8.71E-11	1290561416			octet_ddg
74	m001448	79.5	Excellent	0.309	1	7.24E-10	1.26E-11	391000	2370	2.83E-04	4.61E-06	0.028	0.999	0	m001448	m0006	MGPDSDRLQQRRVAADIGTGLADALTAPLDHKDKGLKSLTLEDSIRQNGTLTLSAQGAEKTFKAGDKDNSLNTGKLKNDKISRFDFVQKIEVDGQTITLASGEFQIYKQNHSAVVALQIEKIQDSEHSGKLVNKRQFRISGLGGEHTAFNQLPGGKAEYHGKAFSSDDPNGRLHYSIDFTKKQGYGRIEHLKTLEQNVELAAAELKADEKSHAVILGDTRLRGAEKGSYHLALFGDRAQEIAGSAEVKTVVGIHHIGIAGKQLEHHHHHH	1000000	(A,209,Y,L),(A,210,G,R),(A,211,S,G),(A,238,G,V),(A,239,E,V)	8.71E-11		-10.04		statium
74	m001448	79.5	Excellent	0.309	1	7.24E-10	1.26E-11	391000	2370	2.83E-04	4.61E-06	0.028	0.999	0	m001448	m0006	MGPDSDRLQQRRVAADIGTGLADALTAPLDHKDKGLKSLTLEDSIRQNGTLTLSAQGAEKTFKAGDKDNSLNTGKLKNDKISRFDFVQKIEVDGQTITLASGEFQIYKQNHSAVVALQIEKIQDSEHSGKLVNKRQFRISGLGGEHTAFNQLPGGKAEYHGKAFSSDDPNGRLHYSIDFTKKQGYGRIEHLKTLEQNVELAAAELKADEKSHAVILGDTRLRGAEKGSYHLALFGDRAQEIAGSAEVKTVVGIHHIGIAGKQLEHHHHHH	1000000	(A,209,Y,L),(A,210,G,R),(A,211,S,G),(A,238,G,V),(A,239,E,V)	8.71E-11			-0.00091	foldx_interface
74	m001448	79.5	Excellent	0.309	1	7.24E-10	1.26E-11	391000	2370	2.83E-04	4.61E-06	0.028	0.999	0	m001448	m0006	MGPDSDRLQQRRVAADIGTGLADALTAPLDHKDKGLKSLTLEDSIRQNGTLTLSAQGAEKTFKAGDKDNSLNTGKLKNDKISRFDFVQKIEVDGQTITLASGEFQIYKQNHSAVVALQIEKIQDSEHSGKLVNKRQFRISGLGGEHTAFNQLPGGKAEYHGKAFSSDDPNGRLHYSIDFTKKQGYGRIEHLKTLEQNVELAAAELKADEKSHAVILGDTRLRGAEKGSYHLALFGDRAQEIAGSAEVKTVVGIHHIGIAGKQLEHHHHHH	1000000	(A,209,Y,L),(A,210,G,R),(A,211,S,G),(A,238,G,V),(A,239,E,V)	8.71E-11	1275767256			octet_ddg
75	m001581	40.5	Excellent	0.3114	1	7.37E-10	1.84E-11	304000	1860	2.24E-04	5.42E-06	0.0555	0.9981	0	m001581	m0006	MGPDSDRLQQRRVAADIGTGLADALTAPLDHKDKGLKSLTLEDSIRQNGTLTLSAQGAEKTFKAGDKDNSLNTGKLKNDKISRFDFVQKIEVDGQTITLASGEFQIYKQNHSAVVALQIEKIQDSEHSGKLVNKRQFRISGLGGEHTAFNQLPGGKAEYHGKAFSSDDPNGRLHYSIDFTKKQGYGRIEHLKTLEQNVELAAAELKADEKSHAVILGDTRLNSAEKGSYHLALFGDRAQEIAGSAEVKSVNSIHHIGIAGKQLEHHHHHH	1000000	(A,209,Y,L),(A,210,G,N),(A,237,T,S),(A,238,G,V),(A,239,E,N),(A,240,G,S)	8.71E-11		-8023		statium
75	m001581	40.5	Excellent	0.3114	1	7.37E-10	1.84E-11	304000	1860	2.24E-04	5.42E-06	0.0555	0.9981	0	m001581	m0006	MGPDSDRLQQRRVAADIGTGLADALTAPLDHKDKGLKSLTLEDSIRQNGTLTLSAQGAEKTFKAGDKDNSLNTGKLKNDKISRFDFVQKIEVDGQTITLASGEFQIYKQNHSAVVALQIEKIQDSEHSGKLVNKRQFRISGLGGEHTAFNQLPGGKAEYHGKAFSSDDPNGRLHYSIDFTKKQGYGRIEHLKTLEQNVELAAAELKADEKSHAVILGDTRLNSAEKGSYHLALFGDRAQEIAGSAEVKSVNSIHHIGIAGKQLEHHHHHH	1000000	(A,209,Y,L),(A,210,G,N),(A,237,T,S),(A,238,G,V),(A,239,E,N),(A,240,G,S)	8.71E-11			-0.00059	foldx_interface
75	m001581	40.5	Excellent	0.3114	1	7.37E-10	1.84E-11	304000	1860	2.24E-04	5.42E-06	0.0555	0.9981	0	m001581	m0006	MGPDSDRLQQRRVAADIGTGLADALTAPLDHKDKGLKSLTLEDSIRQNGTLTLSAQGAEKTFKAGDKDNSLNTGKLKNDKISRFDFVQKIEVDGQTITLASGEFQIYKQNHSAVVALQIEKIQDSEHSGKLVNKRQFRISGLGGEHTAFNQLPGGKAEYHGKAFSSDDPNGRLHYSIDFTKKQGYGRIEHLKTLEQNVELAAAELKADEKSHAVILGDTRLNSAEKGSYHLALFGDRAQEIAGSAEVKSVNSIHHIGIAGKQLEHHHHHH	1000000	(A,209,Y,L),(A,210,G,N),(A,237,T,S),(A,238,G,V),(A,239,E,N),(A,240,G,S)	8.71E-11	1286488237			octet_ddg
77	m001720	117.5	Excellent	0.3109	1	7.88E-10	9.20E-12	370000	1240	2.92E-04	3.26E-06	0.026	0.9991	0	m001720	m0006	MGPDSDRLQQRRVAADIGTGLADALTAPLDHKDKGLKSLTLEDSIRQNGTLTLSAQGAEKTFKAGDKDNSLNTGKLKNDKISRFDFVQKIEVDGQTITLASGEFQIYKQNHSAVVALQIEKIQDSEHSGKLVNKRQFRISGLGGEHTAFNQLPGGKAEYHGKAFSSDDPNGRLHYSIDFTKKQGYGRIEHLKTLEQNVELAAAELKADEKSHAVILGDTRLNGAEKGSYHLALFGDRAQEIAGSAEVKIVVAIHHIGIAGKQLEHHHHHH	1000000	(A,209,Y,L),(A,210,G,N),(A,211,S,G),(A,237,T,I),(A,238,G,V),(A,239,E,V),(A,240,G,A)	8.71E-11		-10.04		statium
77	m001720	117.5	Excellent	0.3109	1	7.88E-10	9.20E-12	370000	1240	2.92E-04	3.26E-06	0.026	0.9991	0	m001720	m0006	MGPDSDRLQQRRVAADIGTGLADALTAPLDHKDKGLKSLTLEDSIRQNGTLTLSAQGAEKTFKAGDKDNSLNTGKLKNDKISRFDFVQKIEVDGQTITLASGEFQIYKQNHSAVVALQIEKIQDSEHSGKLVNKRQFRISGLGGEHTAFNQLPGGKAEYHGKAFSSDDPNGRLHYSIDFTKKQGYGRIEHLKTLEQNVELAAAELKADEKSHAVILGDTRLNGAEKGSYHLALFGDRAQEIAGSAEVKIVVAIHHIGIAGKQLEHHHHHH	1000000	(A,209,Y,L),(A,210,G,N),(A,211,S,G),(A,237,T,I),(A,238,G,V),(A,239,E,V),(A,240,G,A)	8.71E-11			0	foldx_interface
77	m001720	117.5	Excellent	0.3109	1	7.88E-10	9.20E-12	370000	1240	2.92E-04	3.26E-06	0.026	0.9991	0	m001720	m0006	MGPDSDRLQQRRVAADIGTGLADALTAPLDHKDKGLKSLTLEDSIRQNGTLTLSAQGAEKTFKAGDKDNSLNTGKLKNDKISRFDFVQKIEVDGQTITLASGEFQIYKQNHSAVVALQIEKIQDSEHSGKLVNKRQFRISGLGGEHTAFNQLPGGKAEYHGKAFSSDDPNGRLHYSIDFTKKQGYGRIEHLKTLEQNVELAAAELKADEKSHAVILGDTRLNGAEKGSYHLALFGDRAQEIAGSAEVKIVVAIHHIGIAGKQLEHHHHHH	1000000	(A,209,Y,L),(A,210,G,N),(A,211,S,G),(A,237,T,I),(A,238,G,V),(A,239,E,V),(A,240,G,A)	8.71E-11	132679633			octet_ddg
78	m002334	46.5	Excellent	0.2957	1	8.44E-10	5.61E-11	119000	930	1.01E-04	6.64E-06	0.0713	0.9973	1	m002334	m0006	MGPDSDRLQQRRVAADIGTGLADALTAPLDHKDKGLKSLTLEDSIRQNGTLTLSAQGAEKTFKAGDKDNSLNTGKLKNDKISRFDFVQKIEVDGQTITLASGEFQIYKQNHSAVVALQIEKIQDSEHSGKLVNKRQFRISGLGGEHTAFNQLPGGKAEYHGKAFSSDDPNGRLHYSIDFTKKQGYGRIEHLKTLEQNVELAAAELKADEKSHAVILGDTRYNSAEKGSYHLALFGDRAQEIAGSAEVKTVEAIHHIGIAGKQLEHHHHHH	1000000	(A,210,G,N),(A,238,G,V),(A,240,G,A)	8.71E-11		-8023		statium
78	m002334	46.5	Excellent	0.2957	1	8.44E-10	5.61E-11	119000	930	1.01E-04	6.64E-06	0.0713	0.9973	1	m002334	m0006	MGPDSDRLQQRRVAADIGTGLADALTAPLDHKDKGLKSLTLEDSIRQNGTLTLSAQGAEKTFKAGDKDNSLNTGKLKNDKISRFDFVQKIEVDGQTITLASGEFQIYKQNHSAVVALQIEKIQDSEHSGKLVNKRQFRISGLGGEHTAFNQLPGGKAEYHGKAFSSDDPNGRLHYSIDFTKKQGYGRIEHLKTLEQNVELAAAELKADEKSHAVILGDTRYNSAEKGSYHLALFGDRAQEIAGSAEVKTVEAIHHIGIAGKQLEHHHHHH	1000000	(A,210,G,N),(A,238,G,V),(A,240,G,A)	8.71E-11			0	foldx_interface
78	m002334	46.5	Excellent	0.2957	1	8.44E-10	5.61E-11	119000	930	1.01E-04	6.64E-06	0.0713	0.9973	1	m002334	m0006	MGPDSDRLQQRRVAADIGTGLADALTAPLDHKDKGLKSLTLEDSIRQNGTLTLSAQGAEKTFKAGDKDNSLNTGKLKNDKISRFDFVQKIEVDGQTITLASGEFQIYKQNHSAVVALQIEKIQDSEHSGKLVNKRQFRISGLGGEHTAFNQLPGGKAEYHGKAFSSDDPNGRLHYSIDFTKKQGYGRIEHLKTLEQNVELAAAELKADEKSHAVILGDTRYNSAEKGSYHLALFGDRAQEIAGSAEVKTVEAIHHIGIAGKQLEHHHHHH	1000000	(A,210,G,N),(A,238,G,V),(A,240,G,A)	8.71E-11	136815517			octet_ddg
79	m002389	126.4	Excellent	0.3349	1	8.18E-10	1.30E-11	332000	1430	2.72E-04	4.16E-06	0.0414	0.9988	0	m002389	m0006	MGPDSDRLQQRRVAADIGTGLADALTAPLDHKDKGLKSLTLEDSIRQNGTLTLSAQGAEKTFKAGDKDNSLNTGKLKNDKISRFDFVQKIEVDGQTITLASGEFQIYKQNHSAVVALQIEKIQDSEHSGKLVNKRQFRISGLGGEHTAFNQLPGGKAEYHGKAFSSDDPNGRLHYSIDFTKKQGYGRIEHLKTLEQNVELAAAELKADEKSHAVILGDTRYNGAEKGSYHLALFGDRAQEIAGSAEVKSVNGIHHIGIAGKQLEHHHHHH	1000000	(A,210,G,N),(A,211,S,G),(A,237,T,S),(A,238,G,V),(A,239,E,N)	8.71E-11		-11.8		statium
79	m002389	126.4	Excellent	0.3349	1	8.18E-10	1.30E-11	332000	1430	2.72E-04	4.16E-06	0.0414	0.9988	0	m002389	m0006	MGPDSDRLQQRRVAADIGTGLADALTAPLDHKDKGLKSLTLEDSIRQNGTLTLSAQGAEKTFKAGDKDNSLNTGKLKNDKISRFDFVQKIEVDGQTITLASGEFQIYKQNHSAVVALQIEKIQDSEHSGKLVNKRQFRISGLGGEHTAFNQLPGGKAEYHGKAFSSDDPNGRLHYSIDFTKKQGYGRIEHLKTLEQNVELAAAELKADEKSHAVILGDTRYNGAEKGSYHLALFGDRAQEIAGSAEVKSVNGIHHIGIAGKQLEHHHHHH	1000000	(A,210,G,N),(A,211,S,G),(A,237,T,S),(A,238,G,V),(A,239,E,N)	8.71E-11			0	foldx_interface
79	m002389	126.4	Excellent	0.3349	1	8.18E-10	1.30E-11	332000	1430	2.72E-04	4.16E-06	0.0414	0.9988	0	m002389	m0006	MGPDSDRLQQRRVAADIGTGLADALTAPLDHKDKGLKSLTLEDSIRQNGTLTLSAQGAEKTFKAGDKDNSLNTGKLKNDKISRFDFVQKIEVDGQTITLASGEFQIYKQNHSAVVALQIEKIQDSEHSGKLVNKRQFRISGLGGEHTAFNQLPGGKAEYHGKAFSSDDPNGRLHYSIDFTKKQGYGRIEHLKTLEQNVELAAAELKADEKSHAVILGDTRYNGAEKGSYHLALFGDRAQEIAGSAEVKSVNGIHHIGIAGKQLEHHHHHH	1000000	(A,210,G,N),(A,211,S,G),(A,237,T,S),(A,238,G,V),(A,239,E,N)	8.71E-11	1349305328			octet_ddg
80	m002415	93.7	Excellent	0.3207	1	8.31E-10	9.26E-12	363000	1210	3.02E-04	3.21E-06	0.0248	0.9993	0	m002415	m0006	MGPDSDRLQQRRVAADIGTGLADALTAPLDHKDKGLKSLTLEDSIRQNGTLTLSAQGAEKTFKAGDKDNSLNTGKLKNDKISRFDFVQKIEVDGQTITLASGEFQIYKQNHSAVVALQIEKIQDSEHSGKLVNKRQFRISGLGGEHTAFNQLPGGKAEYHGKAFSSDDPNGRLHYSIDFTKKQGYGRIEHLKTLEQNVELAAAELKADEKSHAVILGDTRYNGAEKGSYHLALFGDRAQEIAGSAEVKTVEAIHHIGIAGKQLEHHHHHH	1000000	(A,210,G,N),(A,211,S,G),(A,238,G,V),(A,240,G,A)	8.71E-11		-8897		statium
80	m002415	93.7	Excellent	0.3207	1	8.31E-10	9.26E-12	363000	1210	3.02E-04	3.21E-06	0.0248	0.9993	0	m002415	m0006	MGPDSDRLQQRRVAADIGTGLADALTAPLDHKDKGLKSLTLEDSIRQNGTLTLSAQGAEKTFKAGDKDNSLNTGKLKNDKISRFDFVQKIEVDGQTITLASGEFQIYKQNHSAVVALQIEKIQDSEHSGKLVNKRQFRISGLGGEHTAFNQLPGGKAEYHGKAFSSDDPNGRLHYSIDFTKKQGYGRIEHLKTLEQNVELAAAELKADEKSHAVILGDTRYNGAEKGSYHLALFGDRAQEIAGSAEVKTVEAIHHIGIAGKQLEHHHHHH	1000000	(A,210,G,N),(A,211,S,G),(A,238,G,V),(A,240,G,A)	8.71E-11			0	foldx_interface
80	m002415	93.7	Excellent	0.3207	1	8.31E-10	9.26E-12	363000	1210	3.02E-04	3.21E-06	0.0248	0.9993	0	m002415	m0006	MGPDSDRLQQRRVAADIGTGLADALTAPLDHKDKGLKSLTLEDSIRQNGTLTLSAQGAEKTFKAGDKDNSLNTGKLKNDKISRFDFVQKIEVDGQTITLASGEFQIYKQNHSAVVALQIEKIQDSEHSGKLVNKRQFRISGLGGEHTAFNQLPGGKAEYHGKAFSSDDPNGRLHYSIDFTKKQGYGRIEHLKTLEQNVELAAAELKADEKSHAVILGDTRYNGAEKGSYHLALFGDRAQEIAGSAEVKTVEAIHHIGIAGKQLEHHHHHH	1000000	(A,210,G,N),(A,211,S,G),(A,238,G,V),(A,240,G,A)	8.71E-11	1358803973			octet_ddg
81	m001099	38.5	Excellent	0.335	1	8.41E-10	1.63E-11	282000	1290	2.37E-04	4.44E-06	0.0641	0.9985	0	m001099	m0006	MGPDSDRLQQRRVAADIGTGLADALTAPLDHKDKGLKSLTLEDSIRQNGTLTLSAQGAEKTFKAGDKDNSLNTGKLKNDKISRFDFVQKIEVDGQTITLASGEFQIYKQNHSAVVALQIEKIQDSEHSGKLVNKRQFRISGLGGEHTAFNQLPGGKAEYHGKAFSSDDPNGRLHYSIDFTKKQGYGRIEHLKTLEQNVELAAAELKADEKSHAVILGDTRLGSAEKGSYHLALFGDRAQEIAGSAEVKSVVAIHHIGIAGKQLEHHHHHH	1000000	(A,209,Y,L),(A,237,T,S),(A,238,G,V),(A,239,E,V),(A,240,G,A)	8.71E-11		-8023		statium
81	m001099	38.5	Excellent	0.335	1	8.41E-10	1.63E-11	282000	1290	2.37E-04	4.44E-06	0.0641	0.9985	0	m001099	m0006	MGPDSDRLQQRRVAADIGTGLADALTAPLDHKDKGLKSLTLEDSIRQNGTLTLSAQGAEKTFKAGDKDNSLNTGKLKNDKISRFDFVQKIEVDGQTITLASGEFQIYKQNHSAVVALQIEKIQDSEHSGKLVNKRQFRISGLGGEHTAFNQLPGGKAEYHGKAFSSDDPNGRLHYSIDFTKKQGYGRIEHLKTLEQNVELAAAELKADEKSHAVILGDTRLGSAEKGSYHLALFGDRAQEIAGSAEVKSVVAIHHIGIAGKQLEHHHHHH	1000000	(A,209,Y,L),(A,237,T,S),(A,238,G,V),(A,239,E,V),(A,240,G,A)	8.71E-11			0	foldx_interface
81	m001099	38.5	Excellent	0.335	1	8.41E-10	1.63E-11	282000	1290	2.37E-04	4.44E-06	0.0641	0.9985	0	m001099	m0006	MGPDSDRLQQRRVAADIGTGLADALTAPLDHKDKGLKSLTLEDSIRQNGTLTLSAQGAEKTFKAGDKDNSLNTGKLKNDKISRFDFVQKIEVDGQTITLASGEFQIYKQNHSAVVALQIEKIQDSEHSGKLVNKRQFRISGLGGEHTAFNQLPGGKAEYHGKAFSSDDPNGRLHYSIDFTKKQGYGRIEHLKTLEQNVELAAAELKADEKSHAVILGDTRLGSAEKGSYHLALFGDRAQEIAGSAEVKSVVAIHHIGIAGKQLEHHHHHH	1000000	(A,209,Y,L),(A,237,T,S),(A,238,G,V),(A,239,E,V),(A,240,G,A)	8.71E-11	1366010049			octet_ddg
82	m001119	107.5	Excellent	0.3363	1	8.86E-10	8.37E-12	394000	1250	3.49E-04	3.10E-06	0.0213	0.9993	0	m001119	m0006	MGPDSDRLQQRRVAADIGTGLADALTAPLDHKDKGLKSLTLEDSIRQNGTLTLSAQGAEKTFKAGDKDNSLNTGKLKNDKISRFDFVQKIEVDGQTITLASGEFQIYKQNHSAVVALQIEKIQDSEHSGKLVNKRQFRISGLGGEHTAFNQLPGGKAEYHGKAFSSDDPNGRLHYSIDFTKKQGYGRIEHLKTLEQNVELAAAELKADEKSHAVILGDTRLGSAEKGSYHLALFGDRAQEIAGSAEVKTVESIHHIGIAGKQLEHHHHHH	1000000	(A,209,Y,L),(A,238,G,V),(A,240,G,S)	8.71E-11		-8897		statium
82	m001119	107.5	Excellent	0.3363	1	8.86E-10	8.37E-12	394000	1250	3.49E-04	3.10E-06	0.0213	0.9993	0	m001119	m0006	MGPDSDRLQQRRVAADIGTGLADALTAPLDHKDKGLKSLTLEDSIRQNGTLTLSAQGAEKTFKAGDKDNSLNTGKLKNDKISRFDFVQKIEVDGQTITLASGEFQIYKQNHSAVVALQIEKIQDSEHSGKLVNKRQFRISGLGGEHTAFNQLPGGKAEYHGKAFSSDDPNGRLHYSIDFTKKQGYGRIEHLKTLEQNVELAAAELKADEKSHAVILGDTRLGSAEKGSYHLALFGDRAQEIAGSAEVKTVESIHHIGIAGKQLEHHHHHH	1000000	(A,209,Y,L),(A,238,G,V),(A,240,G,S)	8.71E-11			0	foldx_interface
82	m001119	107.5	Excellent	0.3363	1	8.86E-10	8.37E-12	394000	1250	3.49E-04	3.10E-06	0.0213	0.9993	0	m001119	m0006	MGPDSDRLQQRRVAADIGTGLADALTAPLDHKDKGLKSLTLEDSIRQNGTLTLSAQGAEKTFKAGDKDNSLNTGKLKNDKISRFDFVQKIEVDGQTITLASGEFQIYKQNHSAVVALQIEKIQDSEHSGKLVNKRQFRISGLGGEHTAFNQLPGGKAEYHGKAFSSDDPNGRLHYSIDFTKKQGYGRIEHLKTLEQNVELAAAELKADEKSHAVILGDTRLGSAEKGSYHLALFGDRAQEIAGSAEVKTVESIHHIGIAGKQLEHHHHHH	1000000	(A,209,Y,L),(A,238,G,V),(A,240,G,S)	8.71E-11	1397411407			octet_ddg
83	m002447	14.9	Excellent	0.2811	1	9.09E-10	1.75E-11	402000	2900	3.66E-04	6.51E-06	0.048	0.9975	0	m002447	m0006	MGPDSDRLQQRRVAADIGTGLADALTAPLDHKDKGLKSLTLEDSIRQNGTLTLSAQGAEKTFKAGDKDNSLNTGKLKNDKISRFDFVQKIEVDGQTITLASGEFQIYKQNHSAVVALQIEKIQDSEHSGKLVNKRQFRISGLGGEHTAFNQLPGGKAEYHGKAFSSDDPNGRLHYSIDFTKKQGYGRIEHLKTLEQNVELAAAELKADEKSHAVILGDTRYNGAEKGSYHLALFGDRAQEIAGSAEVKIVVSIHHIGIAGKQLEHHHHHH	1000000	(A,210,G,N),(A,211,S,G),(A,237,T,I),(A,238,G,V),(A,239,E,V),(A,240,G,S)	8.71E-11		-8897		statium
83	m002447	14.9	Excellent	0.2811	1	9.09E-10	1.75E-11	402000	2900	3.66E-04	6.51E-06	0.048	0.9975	0	m002447	m0006	MGPDSDRLQQRRVAADIGTGLADALTAPLDHKDKGLKSLTLEDSIRQNGTLTLSAQGAEKTFKAGDKDNSLNTGKLKNDKISRFDFVQKIEVDGQTITLASGEFQIYKQNHSAVVALQIEKIQDSEHSGKLVNKRQFRISGLGGEHTAFNQLPGGKAEYHGKAFSSDDPNGRLHYSIDFTKKQGYGRIEHLKTLEQNVELAAAELKADEKSHAVILGDTRYNGAEKGSYHLALFGDRAQEIAGSAEVKIVVSIHHIGIAGKQLEHHHHHH	1000000	(A,210,G,N),(A,211,S,G),(A,237,T,I),(A,238,G,V),(A,239,E,V),(A,240,G,S)	8.71E-11			0	foldx_interface
83	m002447	14.9	Excellent	0.2811	1	9.09E-10	1.75E-11	402000	2900	3.66E-04	6.51E-06	0.048	0.9975	0	m002447	m0006	MGPDSDRLQQRRVAADIGTGLADALTAPLDHKDKGLKSLTLEDSIRQNGTLTLSAQGAEKTFKAGDKDNSLNTGKLKNDKISRFDFVQKIEVDGQTITLASGEFQIYKQNHSAVVALQIEKIQDSEHSGKLVNKRQFRISGLGGEHTAFNQLPGGKAEYHGKAFSSDDPNGRLHYSIDFTKKQGYGRIEHLKTLEQNVELAAAELKADEKSHAVILGDTRYNGAEKGSYHLALFGDRAQEIAGSAEVKIVVSIHHIGIAGKQLEHHHHHH	1000000	(A,210,G,N),(A,211,S,G),(A,237,T,I),(A,238,G,V),(A,239,E,V),(A,240,G,S)	8.71E-11	1412850333			octet_ddg
84	m001688	47.4	Excellent	0.3133	1	9.37E-10	1.95E-11	276000	1570	2.58E-04	5.16E-06	0.0432	0.998	0	m001688	m0006	MGPDSDRLQQRRVAADIGTGLADALTAPLDHKDKGLKSLTLEDSIRQNGTLTLSAQGAEKTFKAGDKDNSLNTGKLKNDKISRFDFVQKIEVDGQTITLASGEFQIYKQNHSAVVALQIEKIQDSEHSGKLVNKRQFRISGLGGEHTAFNQLPGGKAEYHGKAFSSDDPNGRLHYSIDFTKKQGYGRIEHLKTLEQNVELAAAELKADEKSHAVILGDTRLNGAEKGSYHLALFGDRAQEIAGSAEVKTVNGIHHIGIAGKQLEHHHHHH	1000000	(A,209,Y,L),(A,210,G,N),(A,211,S,G),(A,238,G,V),(A,239,E,N)	8.71E-11		-10.04		statium
84	m001688	47.4	Excellent	0.3133	1	9.37E-10	1.95E-11	276000	1570	2.58E-04	5.16E-06	0.0432	0.998	0	m001688	m0006	MGPDSDRLQQRRVAADIGTGLADALTAPLDHKDKGLKSLTLEDSIRQNGTLTLSAQGAEKTFKAGDKDNSLNTGKLKNDKISRFDFVQKIEVDGQTITLASGEFQIYKQNHSAVVALQIEKIQDSEHSGKLVNKRQFRISGLGGEHTAFNQLPGGKAEYHGKAFSSDDPNGRLHYSIDFTKKQGYGRIEHLKTLEQNVELAAAELKADEKSHAVILGDTRLNGAEKGSYHLALFGDRAQEIAGSAEVKTVNGIHHIGIAGKQLEHHHHHH	1000000	(A,209,Y,L),(A,210,G,N),(A,211,S,G),(A,238,G,V),(A,239,E,N)	8.71E-11			0	foldx_interface
84	m001688	47.4	Excellent	0.3133	1	9.37E-10	1.95E-11	276000	1570	2.58E-04	5.16E-06	0.0432	0.998	0	m001688	m0006	MGPDSDRLQQRRVAADIGTGLADALTAPLDHKDKGLKSLTLEDSIRQNGTLTLSAQGAEKTFKAGDKDNSLNTGKLKNDKISRFDFVQKIEVDGQTITLASGEFQIYKQNHSAVVALQIEKIQDSEHSGKLVNKRQFRISGLGGEHTAFNQLPGGKAEYHGKAFSSDDPNGRLHYSIDFTKKQGYGRIEHLKTLEQNVELAAAELKADEKSHAVILGDTRLNGAEKGSYHLALFGDRAQEIAGSAEVKTVNGIHHIGIAGKQLEHHHHHH	1000000	(A,209,Y,L),(A,210,G,N),(A,211,S,G),(A,238,G,V),(A,239,E,N)	8.71E-11	1431126687			octet_ddg
85	m001672	40.5	Excellent	0.3433	1	1.00E-09	1.49E-11	320000	1490	3.20E-04	4.53E-06	0.0728	0.9983	1	m001672	m0006	MGPDSDRLQQRRVAADIGTGLADALTAPLDHKDKGLKSLTLEDSIRQNGTLTLSAQGAEKTFKAGDKDNSLNTGKLKNDKISRFDFVQKIEVDGQTITLASGEFQIYKQNHSAVVALQIEKIQDSEHSGKLVNKRQFRISGLGGEHTAFNQLPGGKAEYHGKAFSSDDPNGRLHYSIDFTKKQGYGRIEHLKTLEQNVELAAAELKADEKSHAVILGDTRLNGAEKGSYHLALFGDRAQEIAGSAEVKSDNAIHHIGIAGKQLEHHHHHH	1000000	(A,209,Y,L),(A,210,G,N),(A,211,S,G),(A,237,T,S),(A,238,G,D),(A,239,E,N),(A,240,G,A)	8.71E-11		-10.04		statium
85	m001672	40.5	Excellent	0.3433	1	1.00E-09	1.49E-11	320000	1490	3.20E-04	4.53E-06	0.0728	0.9983	1	m001672	m0006	MGPDSDRLQQRRVAADIGTGLADALTAPLDHKDKGLKSLTLEDSIRQNGTLTLSAQGAEKTFKAGDKDNSLNTGKLKNDKISRFDFVQKIEVDGQTITLASGEFQIYKQNHSAVVALQIEKIQDSEHSGKLVNKRQFRISGLGGEHTAFNQLPGGKAEYHGKAFSSDDPNGRLHYSIDFTKKQGYGRIEHLKTLEQNVELAAAELKADEKSHAVILGDTRLNGAEKGSYHLALFGDRAQEIAGSAEVKSDNAIHHIGIAGKQLEHHHHHH	1000000	(A,209,Y,L),(A,210,G,N),(A,211,S,G),(A,237,T,S),(A,238,G,D),(A,239,E,N),(A,240,G,A)	8.71E-11			0	foldx_interface
85	m001672	40.5	Excellent	0.3433	1	1.00E-09	1.49E-11	320000	1490	3.20E-04	4.53E-06	0.0728	0.9983	1	m001672	m0006	MGPDSDRLQQRRVAADIGTGLADALTAPLDHKDKGLKSLTLEDSIRQNGTLTLSAQGAEKTFKAGDKDNSLNTGKLKNDKISRFDFVQKIEVDGQTITLASGEFQIYKQNHSAVVALQIEKIQDSEHSGKLVNKRQFRISGLGGEHTAFNQLPGGKAEYHGKAFSSDDPNGRLHYSIDFTKKQGYGRIEHLKTLEQNVELAAAELKADEKSHAVILGDTRLNGAEKGSYHLALFGDRAQEIAGSAEVKSDNAIHHIGIAGKQLEHHHHHH	1000000	(A,209,Y,L),(A,210,G,N),(A,211,S,G),(A,237,T,S),(A,238,G,D),(A,239,E,N),(A,240,G,A)	8.71E-11	147032741			octet_ddg
86	m001691	111.8	Excellent	0.3346	1	1.01E-09	1.24E-11	362000	1550	3.64E-04	4.18E-06	0.053	0.9987	0	m001691	m0006	MGPDSDRLQQRRVAADIGTGLADALTAPLDHKDKGLKSLTLEDSIRQNGTLTLSAQGAEKTFKAGDKDNSLNTGKLKNDKISRFDFVQKIEVDGQTITLASGEFQIYKQNHSAVVALQIEKIQDSEHSGKLVNKRQFRISGLGGEHTAFNQLPGGKAEYHGKAFSSDDPNGRLHYSIDFTKKQGYGRIEHLKTLEQNVELAAAELKADEKSHAVILGDTRLNGAEKGSYHLALFGDRAQEIAGSAEVKTVVGIHHIGIAGKQLEHHHHHH	1000000	(A,209,Y,L),(A,210,G,N),(A,211,S,G),(A,238,G,V),(A,239,E,V)	8.71E-11		-8023		statium
86	m001691	111.8	Excellent	0.3346	1	1.01E-09	1.24E-11	362000	1550	3.64E-04	4.18E-06	0.053	0.9987	0	m001691	m0006	MGPDSDRLQQRRVAADIGTGLADALTAPLDHKDKGLKSLTLEDSIRQNGTLTLSAQGAEKTFKAGDKDNSLNTGKLKNDKISRFDFVQKIEVDGQTITLASGEFQIYKQNHSAVVALQIEKIQDSEHSGKLVNKRQFRISGLGGEHTAFNQLPGGKAEYHGKAFSSDDPNGRLHYSIDFTKKQGYGRIEHLKTLEQNVELAAAELKADEKSHAVILGDTRLNGAEKGSYHLALFGDRAQEIAGSAEVKTVVGIHHIGIAGKQLEHHHHHH	1000000	(A,209,Y,L),(A,210,G,N),(A,211,S,G),(A,238,G,V),(A,239,E,V)	8.71E-11			0	foldx_interface
86	m001691	111.8	Excellent	0.3346	1	1.01E-09	1.24E-11	362000	1550	3.64E-04	4.18E-06	0.053	0.9987	0	m001691	m0006	MGPDSDRLQQRRVAADIGTGLADALTAPLDHKDKGLKSLTLEDSIRQNGTLTLSAQGAEKTFKAGDKDNSLNTGKLKNDKISRFDFVQKIEVDGQTITLASGEFQIYKQNHSAVVALQIEKIQDSEHSGKLVNKRQFRISGLGGEHTAFNQLPGGKAEYHGKAFSSDDPNGRLHYSIDFTKKQGYGRIEHLKTLEQNVELAAAELKADEKSHAVILGDTRLNGAEKGSYHLALFGDRAQEIAGSAEVKTVVGIHHIGIAGKQLEHHHHHH	1000000	(A,209,Y,L),(A,210,G,N),(A,211,S,G),(A,238,G,V),(A,239,E,V)	8.71E-11	1476321696			octet_ddg
87	m002414	111	Excellent	0.2995	1	1.09E-09	1.87E-11	205000	950	2.23E-04	3.69E-06	0.0206	0.9992	0	m002414	m0006	MGPDSDRLQQRRVAADIGTGLADALTAPLDHKDKGLKSLTLEDSIRQNGTLTLSAQGAEKTFKAGDKDNSLNTGKLKNDKISRFDFVQKIEVDGQTITLASGEFQIYKQNHSAVVALQIEKIQDSEHSGKLVNKRQFRISGLGGEHTAFNQLPGGKAEYHGKAFSSDDPNGRLHYSIDFTKKQGYGRIEHLKTLEQNVELAAAELKADEKSHAVILGDTRYNGAEKGSYHLALFGDRAQEIAGSAEVKTVESIHHIGIAGKQLEHHHHHH	1000000	(A,210,G,N),(A,211,S,G),(A,238,G,V),(A,240,G,S)	8.71E-11		-8023		statium
87	m002414	111	Excellent	0.2995	1	1.09E-09	1.87E-11	205000	950	2.23E-04	3.69E-06	0.0206	0.9992	0	m002414	m0006	MGPDSDRLQQRRVAADIGTGLADALTAPLDHKDKGLKSLTLEDSIRQNGTLTLSAQGAEKTFKAGDKDNSLNTGKLKNDKISRFDFVQKIEVDGQTITLASGEFQIYKQNHSAVVALQIEKIQDSEHSGKLVNKRQFRISGLGGEHTAFNQLPGGKAEYHGKAFSSDDPNGRLHYSIDFTKKQGYGRIEHLKTLEQNVELAAAELKADEKSHAVILGDTRYNGAEKGSYHLALFGDRAQEIAGSAEVKTVESIHHIGIAGKQLEHHHHHH	1000000	(A,210,G,N),(A,211,S,G),(A,238,G,V),(A,240,G,S)	8.71E-11			0	foldx_interface
87	m002414	111	Excellent	0.2995	1	1.09E-09	1.87E-11	205000	950	2.23E-04	3.69E-06	0.0206	0.9992	0	m002414	m0006	MGPDSDRLQQRRVAADIGTGLADALTAPLDHKDKGLKSLTLEDSIRQNGTLTLSAQGAEKTFKAGDKDNSLNTGKLKNDKISRFDFVQKIEVDGQTITLASGEFQIYKQNHSAVVALQIEKIQDSEHSGKLVNKRQFRISGLGGEHTAFNQLPGGKAEYHGKAFSSDDPNGRLHYSIDFTKKQGYGRIEHLKTLEQNVELAAAELKADEKSHAVILGDTRYNGAEKGSYHLALFGDRAQEIAGSAEVKTVESIHHIGIAGKQLEHHHHHH	1000000	(A,210,G,N),(A,211,S,G),(A,238,G,V),(A,240,G,S)	8.71E-11	1522242644			octet_ddg
88	m002452	102.7	Excellent	0.3386	1	1.11E-09	1.28E-11	370000	1650	4.11E-04	4.37E-06	0.0475	0.9984	1	m002452	m0006	MGPDSDRLQQRRVAADIGTGLADALTAPLDHKDKGLKSLTLEDSIRQNGTLTLSAQGAEKTFKAGDKDNSLNTGKLKNDKISRFDFVQKIEVDGQTITLASGEFQIYKQNHSAVVALQIEKIQDSEHSGKLVNKRQFRISGLGGEHTAFNQLPGGKAEYHGKAFSSDDPNGRLHYSIDFTKKQGYGRIEHLKTLEQNVELAAAELKADEKSHAVILGDTRYNGAEKGSYHLALFGDRAQEIAGSAEVKIDNGIHHIGIAGKQLEHHHHHH	1000000	(A,210,G,N),(A,211,S,G),(A,237,T,I),(A,238,G,D),(A,239,E,N)	8.71E-11		-11.78		statium
88	m002452	102.7	Excellent	0.3386	1	1.11E-09	1.28E-11	370000	1650	4.11E-04	4.37E-06	0.0475	0.9984	1	m002452	m0006	MGPDSDRLQQRRVAADIGTGLADALTAPLDHKDKGLKSLTLEDSIRQNGTLTLSAQGAEKTFKAGDKDNSLNTGKLKNDKISRFDFVQKIEVDGQTITLASGEFQIYKQNHSAVVALQIEKIQDSEHSGKLVNKRQFRISGLGGEHTAFNQLPGGKAEYHGKAFSSDDPNGRLHYSIDFTKKQGYGRIEHLKTLEQNVELAAAELKADEKSHAVILGDTRYNGAEKGSYHLALFGDRAQEIAGSAEVKIDNGIHHIGIAGKQLEHHHHHH	1000000	(A,210,G,N),(A,211,S,G),(A,237,T,I),(A,238,G,D),(A,239,E,N)	8.71E-11			0	foldx_interface
88	m002452	102.7	Excellent	0.3386	1	1.11E-09	1.28E-11	370000	1650	4.11E-04	4.37E-06	0.0475	0.9984	1	m002452	m0006	MGPDSDRLQQRRVAADIGTGLADALTAPLDHKDKGLKSLTLEDSIRQNGTLTLSAQGAEKTFKAGDKDNSLNTGKLKNDKISRFDFVQKIEVDGQTITLASGEFQIYKQNHSAVVALQIEKIQDSEHSGKLVNKRQFRISGLGGEHTAFNQLPGGKAEYHGKAFSSDDPNGRLHYSIDFTKKQGYGRIEHLKTLEQNVELAAAELKADEKSHAVILGDTRYNGAEKGSYHLALFGDRAQEIAGSAEVKIDNGIHHIGIAGKQLEHHHHHH	1000000	(A,210,G,N),(A,211,S,G),(A,237,T,I),(A,238,G,D),(A,239,E,N)	8.71E-11	1533196051			octet_ddg
89	m001015	47.4	Excellent	0.3174	1	1.12E-09	8.42E-12	375000	1120	4.18E-04	2.90E-06	0.0218	0.9994	0	m001015	m0006	MGPDSDRLQQRRVAADIGTGLADALTAPLDHKDKGLKSLTLEDSIRQNGTLTLSAQGAEKTFKAGDKDNSLNTGKLKNDKISRFDFVQKIEVDGQTITLASGEFQIYKQNHSAVVALQIEKIQDSEHSGKLVNKRQFRISGLGGEHTAFNQLPGGKAEYHGKAFSSDDPNGRLHYSIDFTKKQGYGRIEHLKTLEQNVELAAAELKADEKSHAVILGDTRLGQAEKGSYHLALFGDRAQEIAGSAEVKSVNAIHHIGIAGKQLEHHHHHH	1000000	(A,209,Y,L),(A,211,S,Q),(A,237,T,S),(A,238,G,V),(A,239,E,N),(A,240,G,A)	8.71E-11		-8432		statium
89	m001015	47.4	Excellent	0.3174	1	1.12E-09	8.42E-12	375000	1120	4.18E-04	2.90E-06	0.0218	0.9994	0	m001015	m0006	MGPDSDRLQQRRVAADIGTGLADALTAPLDHKDKGLKSLTLEDSIRQNGTLTLSAQGAEKTFKAGDKDNSLNTGKLKNDKISRFDFVQKIEVDGQTITLASGEFQIYKQNHSAVVALQIEKIQDSEHSGKLVNKRQFRISGLGGEHTAFNQLPGGKAEYHGKAFSSDDPNGRLHYSIDFTKKQGYGRIEHLKTLEQNVELAAAELKADEKSHAVILGDTRLGQAEKGSYHLALFGDRAQEIAGSAEVKSVNAIHHIGIAGKQLEHHHHHH	1000000	(A,209,Y,L),(A,211,S,Q),(A,237,T,S),(A,238,G,V),(A,239,E,N),(A,240,G,A)	8.71E-11			0	foldx_interface
89	m001015	47.4	Excellent	0.3174	1	1.12E-09	8.42E-12	375000	1120	4.18E-04	2.90E-06	0.0218	0.9994	0	m001015	m0006	MGPDSDRLQQRRVAADIGTGLADALTAPLDHKDKGLKSLTLEDSIRQNGTLTLSAQGAEKTFKAGDKDNSLNTGKLKNDKISRFDFVQKIEVDGQTITLASGEFQIYKQNHSAVVALQIEKIQDSEHSGKLVNKRQFRISGLGGEHTAFNQLPGGKAEYHGKAFSSDDPNGRLHYSIDFTKKQGYGRIEHLKTLEQNVELAAAELKADEKSHAVILGDTRLGQAEKGSYHLALFGDRAQEIAGSAEVKSVNAIHHIGIAGKQLEHHHHHH	1000000	(A,209,Y,L),(A,211,S,Q),(A,237,T,S),(A,238,G,V),(A,239,E,N),(A,240,G,A)	8.71E-11	1538598964			octet_ddg
90	m001768	103	Very Weak	0.0263	1	1.20E-05	1.38E-04	2820	32400	3.38E-02	1.40E-03	0.0098	0.9004	0	m001768	m0006	MGPDSDRLQQRRVAADIGTGLADALTAPLDHKDKGLKSLTLEDSIRQNGTLTLSAQGAEKTFKAGDKDNSLNTGKLKNDKISRFDFVQKIEVDGQTITLASGEFQIYKQNHSAVVALQIEKIQDSEHSGKLVNKRQFRISGLGGEHTAFNQLPGGKAEYHGKAFSSDDPNGRLHYSIDFTKKQGYGRIEHLKTLEQNVELAAAELKADEKSHAVILGDTRYGQAEKGSYHLALFGDRAQEIAGSAEVKTVEAIHHIGIAGKQLEHHHHHH	1A12	(A,211,S,Q),(A,238,G,V),(A,240,G,A)	1.76E-06		-20474		statium
90	m001768	103	Very Weak	0.0263	1	1.20E-05	1.38E-04	2820	32400	3.38E-02	1.40E-03	0.0098	0.9004	0	m001768	m0006	MGPDSDRLQQRRVAADIGTGLADALTAPLDHKDKGLKSLTLEDSIRQNGTLTLSAQGAEKTFKAGDKDNSLNTGKLKNDKISRFDFVQKIEVDGQTITLASGEFQIYKQNHSAVVALQIEKIQDSEHSGKLVNKRQFRISGLGGEHTAFNQLPGGKAEYHGKAFSSDDPNGRLHYSIDFTKKQGYGRIEHLKTLEQNVELAAAELKADEKSHAVILGDTRYGQAEKGSYHLALFGDRAQEIAGSAEVKTVEAIHHIGIAGKQLEHHHHHH	1A12	(A,211,S,Q),(A,238,G,V),(A,240,G,A)	1.76E-06			-0.27875	foldx_interface
90	m001768	103	Very Weak	0.0263	1	1.20E-05	1.38E-04	2820	32400	3.38E-02	1.40E-03	0.0098	0.9004	0	m001768	m0006	MGPDSDRLQQRRVAADIGTGLADALTAPLDHKDKGLKSLTLEDSIRQNGTLTLSAQGAEKTFKAGDKDNSLNTGKLKNDKISRFDFVQKIEVDGQTITLASGEFQIYKQNHSAVVALQIEKIQDSEHSGKLVNKRQFRISGLGGEHTAFNQLPGGKAEYHGKAFSSDDPNGRLHYSIDFTKKQGYGRIEHLKTLEQNVELAAAELKADEKSHAVILGDTRYGQAEKGSYHLALFGDRAQEIAGSAEVKTVEAIHHIGIAGKQLEHHHHHH	1A12	(A,211,S,Q),(A,238,G,V),(A,240,G,A)	1.76E-06	11564026			octet_ddg
91	m001604	23.1	Very Weak	0.0265	1	5.66E-06	6.77E-05	17200	205000	9.71E-02	1.02E-02	0.0218	0.8388	1	m001604	m0006	MGPDSDRLQQRRVAADIGTGLADALTAPLDHKDKGLKSLTLEDSIRQNGTLTLSAQGAEKTFKAGDKDNSLNTGKLKNDKISRFDFVQKIEVDGQTITLASGEFQIYKQNHSAVVALQIEKIQDSEHSGKLVNKRQFRISGLGGEHTAFNQLPGGKAEYHGKAFSSDDPNGRLHYSIDFTKKQGYGRIEHLKTLEQNVELAAAELKADEKSHAVILGDTRLNSAEKGSYHLALFGDRAQEIAGSAEVKTVEGIHHIGIAGKQLEHHHHHH	1A12	(A,209,Y,L),(A,210,G,N),(A,238,G,V)	1.76E-06		-19078		statium
91	m001604	23.1	Very Weak	0.0265	1	5.66E-06	6.77E-05	17200	205000	9.71E-02	1.02E-02	0.0218	0.8388	1	m001604	m0006	MGPDSDRLQQRRVAADIGTGLADALTAPLDHKDKGLKSLTLEDSIRQNGTLTLSAQGAEKTFKAGDKDNSLNTGKLKNDKISRFDFVQKIEVDGQTITLASGEFQIYKQNHSAVVALQIEKIQDSEHSGKLVNKRQFRISGLGGEHTAFNQLPGGKAEYHGKAFSSDDPNGRLHYSIDFTKKQGYGRIEHLKTLEQNVELAAAELKADEKSHAVILGDTRLNSAEKGSYHLALFGDRAQEIAGSAEVKTVEGIHHIGIAGKQLEHHHHHH	1A12	(A,209,Y,L),(A,210,G,N),(A,238,G,V)	1.76E-06			-0.25826	foldx_interface
91	m001604	23.1	Very Weak	0.0265	1	5.66E-06	6.77E-05	17200	205000	9.71E-02	1.02E-02	0.0218	0.8388	1	m001604	m0006	MGPDSDRLQQRRVAADIGTGLADALTAPLDHKDKGLKSLTLEDSIRQNGTLTLSAQGAEKTFKAGDKDNSLNTGKLKNDKISRFDFVQKIEVDGQTITLASGEFQIYKQNHSAVVALQIEKIQDSEHSGKLVNKRQFRISGLGGEHTAFNQLPGGKAEYHGKAFSSDDPNGRLHYSIDFTKKQGYGRIEHLKTLEQNVELAAAELKADEKSHAVILGDTRLNSAEKGSYHLALFGDRAQEIAGSAEVKTVEGIHHIGIAGKQLEHHHHHH	1A12	(A,209,Y,L),(A,210,G,N),(A,238,G,V)	1.76E-06	0.703693777			octet_ddg
92	m001848	50.2	Very Weak	0.0381	1	8.26E-06	3.99E-05	2460	11900	2.03E-02	4.10E-04	0.0062	0.952	0	m001848	m0006	MGPDSDRLQQRRVAADIGTGLADALTAPLDHKDKGLKSLTLEDSIRQNGTLTLSAQGAEKTFKAGDKDNSLNTGKLKNDKISRFDFVQKIEVDGQTITLASGEFQIYKQNHSAVVALQIEKIQDSEHSGKLVNKRQFRISGLGGEHTAFNQLPGGKAEYHGKAFSSDDPNGRLHYSIDFTKKQGYGRIEHLKTLEQNVELAAAELKADEKSHAVILGDTRYGSAEKGSYHLALFGDRAQEIAGSAEVKTVEAIHHIGIAGKQLEHHHHHH	1A12	(A,238,G,V),(A,240,G,A)	1.76E-06		-20474		statium
92	m001848	50.2	Very Weak	0.0381	1	8.26E-06	3.99E-05	2460	11900	2.03E-02	4.10E-04	0.0062	0.952	0	m001848	m0006	MGPDSDRLQQRRVAADIGTGLADALTAPLDHKDKGLKSLTLEDSIRQNGTLTLSAQGAEKTFKAGDKDNSLNTGKLKNDKISRFDFVQKIEVDGQTITLASGEFQIYKQNHSAVVALQIEKIQDSEHSGKLVNKRQFRISGLGGEHTAFNQLPGGKAEYHGKAFSSDDPNGRLHYSIDFTKKQGYGRIEHLKTLEQNVELAAAELKADEKSHAVILGDTRYGSAEKGSYHLALFGDRAQEIAGSAEVKTVEAIHHIGIAGKQLEHHHHHH	1A12	(A,238,G,V),(A,240,G,A)	1.76E-06			-108659	foldx_interface
92	m001848	50.2	Very Weak	0.0381	1	8.26E-06	3.99E-05	2460	11900	2.03E-02	4.10E-04	0.0062	0.952	0	m001848	m0006	MGPDSDRLQQRRVAADIGTGLADALTAPLDHKDKGLKSLTLEDSIRQNGTLTLSAQGAEKTFKAGDKDNSLNTGKLKNDKISRFDFVQKIEVDGQTITLASGEFQIYKQNHSAVVALQIEKIQDSEHSGKLVNKRQFRISGLGGEHTAFNQLPGGKAEYHGKAFSSDDPNGRLHYSIDFTKKQGYGRIEHLKTLEQNVELAAAELKADEKSHAVILGDTRYGSAEKGSYHLALFGDRAQEIAGSAEVKTVEAIHHIGIAGKQLEHHHHHH	1A12	(A,238,G,V),(A,240,G,A)	1.76E-06	0.931409248			octet_ddg
93	m001529	11.4	Weak	0.0643	1	2.95E-06	1.17E-05	43700	173000	1.29E-01	8.80E-03	0.0376	0.9404	0	m001529	m0006	MGPDSDRLQQRRVAADIGTGLADALTAPLDHKDKGLKSLTLEDSIRQNGTLTLSAQGAEKTFKAGDKDNSLNTGKLKNDKISRFDFVQKIEVDGQTITLASGEFQIYKQNHSAVVALQIEKIQDSEHSGKLVNKRQFRISGLGGEHTAFNQLPGGKAEYHGKAFSSDDPNGRLHYSIDFTKKQGYGRIEHLKTLEQNVELAAAELKADEKSHAVILGDTRLNQAEKGSYHLALFGDRAQEIAGSAEVKTVVGIHHIGIAGKQLEHHHHHH	1A12	(A,209,Y,L),(A,210,G,N),(A,211,S,Q),(A,238,G,V),(A,239,E,V)	1.76E-06		-17433		statium
93	m001529	11.4	Weak	0.0643	1	2.95E-06	1.17E-05	43700	173000	1.29E-01	8.80E-03	0.0376	0.9404	0	m001529	m0006	MGPDSDRLQQRRVAADIGTGLADALTAPLDHKDKGLKSLTLEDSIRQNGTLTLSAQGAEKTFKAGDKDNSLNTGKLKNDKISRFDFVQKIEVDGQTITLASGEFQIYKQNHSAVVALQIEKIQDSEHSGKLVNKRQFRISGLGGEHTAFNQLPGGKAEYHGKAFSSDDPNGRLHYSIDFTKKQGYGRIEHLKTLEQNVELAAAELKADEKSHAVILGDTRLNQAEKGSYHLALFGDRAQEIAGSAEVKTVVGIHHIGIAGKQLEHHHHHH	1A12	(A,209,Y,L),(A,210,G,N),(A,211,S,Q),(A,238,G,V),(A,239,E,V)	1.76E-06			-0.6086	foldx_interface
93	m001529	11.4	Weak	0.0643	1	2.95E-06	1.17E-05	43700	173000	1.29E-01	8.80E-03	0.0376	0.9404	0	m001529	m0006	MGPDSDRLQQRRVAADIGTGLADALTAPLDHKDKGLKSLTLEDSIRQNGTLTLSAQGAEKTFKAGDKDNSLNTGKLKNDKISRFDFVQKIEVDGQTITLASGEFQIYKQNHSAVVALQIEKIQDSEHSGKLVNKRQFRISGLGGEHTAFNQLPGGKAEYHGKAFSSDDPNGRLHYSIDFTKKQGYGRIEHLKTLEQNVELAAAELKADEKSHAVILGDTRLNQAEKGSYHLALFGDRAQEIAGSAEVKTVVGIHHIGIAGKQLEHHHHHH	1A12	(A,209,Y,L),(A,210,G,N),(A,211,S,Q),(A,238,G,V),(A,239,E,V)	1.76E-06	0.311145124			octet_ddg
94	m001659	76.1	Very Weak	0.0283	1	2.51E-06	5.42E-06	23900	51400	5.99E-02	1.94E-03	0.0038	0.9605	0	m001659	m0006	MGPDSDRLQQRRVAADIGTGLADALTAPLDHKDKGLKSLTLEDSIRQNGTLTLSAQGAEKTFKAGDKDNSLNTGKLKNDKISRFDFVQKIEVDGQTITLASGEFQIYKQNHSAVVALQIEKIQDSEHSGKLVNKRQFRISGLGGEHTAFNQLPGGKAEYHGKAFSSDDPNGRLHYSIDFTKKQGYGRIEHLKTLEQNVELAAAELKADEKSHAVILGDTRLNGAEKGSYHLALFGDRAQEIAGSAEVKSVESIHHIGIAGKQLEHHHHHH	1A12	(A,209,Y,L),(A,210,G,N),(A,211,S,G),(A,237,T,S),(A,238,G,V),(A,240,G,S)	1.76E-06		-17433		statium
94	m001659	76.1	Very Weak	0.0283	1	2.51E-06	5.42E-06	23900	51400	5.99E-02	1.94E-03	0.0038	0.9605	0	m001659	m0006	MGPDSDRLQQRRVAADIGTGLADALTAPLDHKDKGLKSLTLEDSIRQNGTLTLSAQGAEKTFKAGDKDNSLNTGKLKNDKISRFDFVQKIEVDGQTITLASGEFQIYKQNHSAVVALQIEKIQDSEHSGKLVNKRQFRISGLGGEHTAFNQLPGGKAEYHGKAFSSDDPNGRLHYSIDFTKKQGYGRIEHLKTLEQNVELAAAELKADEKSHAVILGDTRLNGAEKGSYHLALFGDRAQEIAGSAEVKSVESIHHIGIAGKQLEHHHHHH	1A12	(A,209,Y,L),(A,210,G,N),(A,211,S,G),(A,237,T,S),(A,238,G,V),(A,240,G,S)	1.76E-06			0.03064	foldx_interface
94	m001659	76.1	Very Weak	0.0283	1	2.51E-06	5.42E-06	23900	51400	5.99E-02	1.94E-03	0.0038	0.9605	0	m001659	m0006	MGPDSDRLQQRRVAADIGTGLADALTAPLDHKDKGLKSLTLEDSIRQNGTLTLSAQGAEKTFKAGDKDNSLNTGKLKNDKISRFDFVQKIEVDGQTITLASGEFQIYKQNHSAVVALQIEKIQDSEHSGKLVNKRQFRISGLGGEHTAFNQLPGGKAEYHGKAFSSDDPNGRLHYSIDFTKKQGYGRIEHLKTLEQNVELAAAELKADEKSHAVILGDTRLNGAEKGSYHLALFGDRAQEIAGSAEVKSVESIHHIGIAGKQLEHHHHHH	1A12	(A,209,Y,L),(A,210,G,N),(A,211,S,G),(A,237,T,S),(A,238,G,V),(A,240,G,S)	1.76E-06	0.213840665			octet_ddg
95	m002334	46.5	Weak	0.1063	1	1.24E-07	1.80E-07	1520	2200	1.88E-04	2.73E-05	0.0497	0.975	1	m002334	m0006	MGPDSDRLQQRRVAADIGTGLADALTAPLDHKDKGLKSLTLEDSIRQNGTLTLSAQGAEKTFKAGDKDNSLNTGKLKNDKISRFDFVQKIEVDGQTITLASGEFQIYKQNHSAVVALQIEKIQDSEHSGKLVNKRQFRISGLGGEHTAFNQLPGGKAEYHGKAFSSDDPNGRLHYSIDFTKKQGYGRIEHLKTLEQNVELAAAELKADEKSHAVILGDTRYNSAEKGSYHLALFGDRAQEIAGSAEVKTVEAIHHIGIAGKQLEHHHHHH	1A12	(A,210,G,N),(A,238,G,V),(A,240,G,A)	1.76E-06		-17433		statium
95	m002334	46.5	Weak	0.1063	1	1.24E-07	1.80E-07	1520	2200	1.88E-04	2.73E-05	0.0497	0.975	1	m002334	m0006	MGPDSDRLQQRRVAADIGTGLADALTAPLDHKDKGLKSLTLEDSIRQNGTLTLSAQGAEKTFKAGDKDNSLNTGKLKNDKISRFDFVQKIEVDGQTITLASGEFQIYKQNHSAVVALQIEKIQDSEHSGKLVNKRQFRISGLGGEHTAFNQLPGGKAEYHGKAFSSDDPNGRLHYSIDFTKKQGYGRIEHLKTLEQNVELAAAELKADEKSHAVILGDTRYNSAEKGSYHLALFGDRAQEIAGSAEVKTVEAIHHIGIAGKQLEHHHHHH	1A12	(A,210,G,N),(A,238,G,V),(A,240,G,A)	1.76E-06			-118127	foldx_interface
95	m002334	46.5	Weak	0.1063	1	1.24E-07	1.80E-07	1520	2200	1.88E-04	2.73E-05	0.0497	0.975	1	m002334	m0006	MGPDSDRLQQRRVAADIGTGLADALTAPLDHKDKGLKSLTLEDSIRQNGTLTLSAQGAEKTFKAGDKDNSLNTGKLKNDKISRFDFVQKIEVDGQTITLASGEFQIYKQNHSAVVALQIEKIQDSEHSGKLVNKRQFRISGLGGEHTAFNQLPGGKAEYHGKAFSSDDPNGRLHYSIDFTKKQGYGRIEHLKTLEQNVELAAAELKADEKSHAVILGDTRYNSAEKGSYHLALFGDRAQEIAGSAEVKTVEAIHHIGIAGKQLEHHHHHH	1A12	(A,210,G,N),(A,238,G,V),(A,240,G,A)	1.76E-06	-1598094305			octet_ddg
96	m002417	64.9	Weak - Poor Fit	0.2106	1	7.02E-11	1.72E-10	58800	1420	4.13E-06	1.01E-05	0.0521	0.9945	0	m002417	m0006	MGPDSDRLQQRRVAADIGTGLADALTAPLDHKDKGLKSLTLEDSIRQNGTLTLSAQGAEKTFKAGDKDNSLNTGKLKNDKISRFDFVQKIEVDGQTITLASGEFQIYKQNHSAVVALQIEKIQDSEHSGKLVNKRQFRISGLGGEHTAFNQLPGGKAEYHGKAFSSDDPNGRLHYSIDFTKKQGYGRIEHLKTLEQNVELAAAELKADEKSHAVILGDTRYNGAEKGSYHLALFGDRAQEIAGSAEVKTVNSIHHIGIAGKQLEHHHHHH	1A12	(A,210,G,N),(A,211,S,G),(A,238,G,V),(A,239,E,N),(A,240,G,S)	1.76E-06		-15195		statium
96	m002417	64.9	Weak - Poor Fit	0.2106	1	7.02E-11	1.72E-10	58800	1420	4.13E-06	1.01E-05	0.0521	0.9945	0	m002417	m0006	MGPDSDRLQQRRVAADIGTGLADALTAPLDHKDKGLKSLTLEDSIRQNGTLTLSAQGAEKTFKAGDKDNSLNTGKLKNDKISRFDFVQKIEVDGQTITLASGEFQIYKQNHSAVVALQIEKIQDSEHSGKLVNKRQFRISGLGGEHTAFNQLPGGKAEYHGKAFSSDDPNGRLHYSIDFTKKQGYGRIEHLKTLEQNVELAAAELKADEKSHAVILGDTRYNGAEKGSYHLALFGDRAQEIAGSAEVKTVNSIHHIGIAGKQLEHHHHHH	1A12	(A,210,G,N),(A,211,S,G),(A,238,G,V),(A,239,E,N),(A,240,G,S)	1.76E-06			-146763	foldx_interface
96	m002417	64.9	Weak - Poor Fit	0.2106	1	7.02E-11	1.72E-10	58800	1420	4.13E-06	1.01E-05	0.0521	0.9945	0	m002417	m0006	MGPDSDRLQQRRVAADIGTGLADALTAPLDHKDKGLKSLTLEDSIRQNGTLTLSAQGAEKTFKAGDKDNSLNTGKLKNDKISRFDFVQKIEVDGQTITLASGEFQIYKQNHSAVVALQIEKIQDSEHSGKLVNKRQFRISGLGGEHTAFNQLPGGKAEYHGKAFSSDDPNGRLHYSIDFTKKQGYGRIEHLKTLEQNVELAAAELKADEKSHAVILGDTRYNGAEKGSYHLALFGDRAQEIAGSAEVKTVNSIHHIGIAGKQLEHHHHHH	1A12	(A,210,G,N),(A,211,S,G),(A,238,G,V),(A,239,E,N),(A,240,G,S)	1.76E-06	-6102206779			octet_ddg
97	m001015	47.4		No Binding	0									0	m001015	m0006	MGPDSDRLQQRRVAADIGTGLADALTAPLDHKDKGLKSLTLEDSIRQNGTLTLSAQGAEKTFKAGDKDNSLNTGKLKNDKISRFDFVQKIEVDGQTITLASGEFQIYKQNHSAVVALQIEKIQDSEHSGKLVNKRQFRISGLGGEHTAFNQLPGGKAEYHGKAFSSDDPNGRLHYSIDFTKKQGYGRIEHLKTLEQNVELAAAELKADEKSHAVILGDTRLGQAEKGSYHLALFGDRAQEIAGSAEVKSVNAIHHIGIAGKQLEHHHHHH	1A12	(A,209,Y,L),(A,211,S,Q),(A,237,T,S),(A,238,G,V),(A,239,E,N),(A,240,G,A)	1.76E-06		-20339		statium
97	m001015	47.4		No Binding	0									0	m001015	m0006	MGPDSDRLQQRRVAADIGTGLADALTAPLDHKDKGLKSLTLEDSIRQNGTLTLSAQGAEKTFKAGDKDNSLNTGKLKNDKISRFDFVQKIEVDGQTITLASGEFQIYKQNHSAVVALQIEKIQDSEHSGKLVNKRQFRISGLGGEHTAFNQLPGGKAEYHGKAFSSDDPNGRLHYSIDFTKKQGYGRIEHLKTLEQNVELAAAELKADEKSHAVILGDTRLGQAEKGSYHLALFGDRAQEIAGSAEVKSVNAIHHIGIAGKQLEHHHHHH	1A12	(A,209,Y,L),(A,211,S,Q),(A,237,T,S),(A,238,G,V),(A,239,E,N),(A,240,G,A)	1.76E-06			-0.76765	foldx_interface
98	m001037	102.5		No Binding	0									0	m001037	m0006	MGPDSDRLQQRRVAADIGTGLADALTAPLDHKDKGLKSLTLEDSIRQNGTLTLSAQGAEKTFKAGDKDNSLNTGKLKNDKISRFDFVQKIEVDGQTITLASGEFQIYKQNHSAVVALQIEKIQDSEHSGKLVNKRQFRISGLGGEHTAFNQLPGGKAEYHGKAFSSDDPNGRLHYSIDFTKKQGYGRIEHLKTLEQNVELAAAELKADEKSHAVILGDTRLGQAEKGSYHLALFGDRAQEIAGSAEVKTVEGIHHIGIAGKQLEHHHHHH	1A12	(A,209,Y,L),(A,211,S,Q),(A,238,G,V)	1.76E-06		-17433		statium
98	m001037	102.5		No Binding	0									0	m001037	m0006	MGPDSDRLQQRRVAADIGTGLADALTAPLDHKDKGLKSLTLEDSIRQNGTLTLSAQGAEKTFKAGDKDNSLNTGKLKNDKISRFDFVQKIEVDGQTITLASGEFQIYKQNHSAVVALQIEKIQDSEHSGKLVNKRQFRISGLGGEHTAFNQLPGGKAEYHGKAFSSDDPNGRLHYSIDFTKKQGYGRIEHLKTLEQNVELAAAELKADEKSHAVILGDTRLGQAEKGSYHLALFGDRAQEIAGSAEVKTVEGIHHIGIAGKQLEHHHHHH	1A12	(A,209,Y,L),(A,211,S,Q),(A,238,G,V)	1.76E-06			0.11856	foldx_interface
99	m001039	36.3		No Binding	0									0	m001039	m0006	MGPDSDRLQQRRVAADIGTGLADALTAPLDHKDKGLKSLTLEDSIRQNGTLTLSAQGAEKTFKAGDKDNSLNTGKLKNDKISRFDFVQKIEVDGQTITLASGEFQIYKQNHSAVVALQIEKIQDSEHSGKLVNKRQFRISGLGGEHTAFNQLPGGKAEYHGKAFSSDDPNGRLHYSIDFTKKQGYGRIEHLKTLEQNVELAAAELKADEKSHAVILGDTRLGQAEKGSYHLALFGDRAQEIAGSAEVKTVEAIHHIGIAGKQLEHHHHHH	1A12	(A,209,Y,L),(A,211,S,Q),(A,238,G,V),(A,240,G,A)	1.76E-06		-18782		statium
99	m001039	36.3		No Binding	0									0	m001039	m0006	MGPDSDRLQQRRVAADIGTGLADALTAPLDHKDKGLKSLTLEDSIRQNGTLTLSAQGAEKTFKAGDKDNSLNTGKLKNDKISRFDFVQKIEVDGQTITLASGEFQIYKQNHSAVVALQIEKIQDSEHSGKLVNKRQFRISGLGGEHTAFNQLPGGKAEYHGKAFSSDDPNGRLHYSIDFTKKQGYGRIEHLKTLEQNVELAAAELKADEKSHAVILGDTRLGQAEKGSYHLALFGDRAQEIAGSAEVKTVEAIHHIGIAGKQLEHHHHHH	1A12	(A,209,Y,L),(A,211,S,Q),(A,238,G,V),(A,240,G,A)	1.76E-06			-0.81612	foldx_interface
100	m001040	167		No Binding	0									0	m001040	m0006	MGPDSDRLQQRRVAADIGTGLADALTAPLDHKDKGLKSLTLEDSIRQNGTLTLSAQGAEKTFKAGDKDNSLNTGKLKNDKISRFDFVQKIEVDGQTITLASGEFQIYKQNHSAVVALQIEKIQDSEHSGKLVNKRQFRISGLGGEHTAFNQLPGGKAEYHGKAFSSDDPNGRLHYSIDFTKKQGYGRIEHLKTLEQNVELAAAELKADEKSHAVILGDTRLGQAEKGSYHLALFGDRAQEIAGSAEVKTVNGIHHIGIAGKQLEHHHHHH	1A12	(A,209,Y,L),(A,211,S,Q),(A,238,G,V),(A,239,E,N)	1.76E-06		-17433		statium
100	m001040	167		No Binding	0									0	m001040	m0006	MGPDSDRLQQRRVAADIGTGLADALTAPLDHKDKGLKSLTLEDSIRQNGTLTLSAQGAEKTFKAGDKDNSLNTGKLKNDKISRFDFVQKIEVDGQTITLASGEFQIYKQNHSAVVALQIEKIQDSEHSGKLVNKRQFRISGLGGEHTAFNQLPGGKAEYHGKAFSSDDPNGRLHYSIDFTKKQGYGRIEHLKTLEQNVELAAAELKADEKSHAVILGDTRLGQAEKGSYHLALFGDRAQEIAGSAEVKTVNGIHHIGIAGKQLEHHHHHH	1A12	(A,209,Y,L),(A,211,S,Q),(A,238,G,V),(A,239,E,N)	1.76E-06			-100572	foldx_interface
101	m001099	38.5		No Binding	0									0	m001099	m0006	MGPDSDRLQQRRVAADIGTGLADALTAPLDHKDKGLKSLTLEDSIRQNGTLTLSAQGAEKTFKAGDKDNSLNTGKLKNDKISRFDFVQKIEVDGQTITLASGEFQIYKQNHSAVVALQIEKIQDSEHSGKLVNKRQFRISGLGGEHTAFNQLPGGKAEYHGKAFSSDDPNGRLHYSIDFTKKQGYGRIEHLKTLEQNVELAAAELKADEKSHAVILGDTRLGSAEKGSYHLALFGDRAQEIAGSAEVKSVVAIHHIGIAGKQLEHHHHHH	1A12	(A,209,Y,L),(A,237,T,S),(A,238,G,V),(A,239,E,V),(A,240,G,A)	1.76E-06		-17433		statium
101	m001099	38.5		No Binding	0									0	m001099	m0006	MGPDSDRLQQRRVAADIGTGLADALTAPLDHKDKGLKSLTLEDSIRQNGTLTLSAQGAEKTFKAGDKDNSLNTGKLKNDKISRFDFVQKIEVDGQTITLASGEFQIYKQNHSAVVALQIEKIQDSEHSGKLVNKRQFRISGLGGEHTAFNQLPGGKAEYHGKAFSSDDPNGRLHYSIDFTKKQGYGRIEHLKTLEQNVELAAAELKADEKSHAVILGDTRLGSAEKGSYHLALFGDRAQEIAGSAEVKSVVAIHHIGIAGKQLEHHHHHH	1A12	(A,209,Y,L),(A,237,T,S),(A,238,G,V),(A,239,E,V),(A,240,G,A)	1.76E-06			-134891	foldx_interface
102	m001118	26.3		No Binding	0									0	m001118	m0006	MGPDSDRLQQRRVAADIGTGLADALTAPLDHKDKGLKSLTLEDSIRQNGTLTLSAQGAEKTFKAGDKDNSLNTGKLKNDKISRFDFVQKIEVDGQTITLASGEFQIYKQNHSAVVALQIEKIQDSEHSGKLVNKRQFRISGLGGEHTAFNQLPGGKAEYHGKAFSSDDPNGRLHYSIDFTKKQGYGRIEHLKTLEQNVELAAAELKADEKSHAVILGDTRLGSAEKGSYHLALFGDRAQEIAGSAEVKTVEGIHHIGIAGKQLEHHHHHH	1A12	(A,209,Y,L),(A,238,G,V)	1.76E-06		-17433		statium
102	m001118	26.3		No Binding	0									0	m001118	m0006	MGPDSDRLQQRRVAADIGTGLADALTAPLDHKDKGLKSLTLEDSIRQNGTLTLSAQGAEKTFKAGDKDNSLNTGKLKNDKISRFDFVQKIEVDGQTITLASGEFQIYKQNHSAVVALQIEKIQDSEHSGKLVNKRQFRISGLGGEHTAFNQLPGGKAEYHGKAFSSDDPNGRLHYSIDFTKKQGYGRIEHLKTLEQNVELAAAELKADEKSHAVILGDTRLGSAEKGSYHLALFGDRAQEIAGSAEVKTVEGIHHIGIAGKQLEHHHHHH	1A12	(A,209,Y,L),(A,238,G,V)	1.76E-06			-0.91566	foldx_interface
103	m001119	107.5		No Binding	0									0	m001119	m0006	MGPDSDRLQQRRVAADIGTGLADALTAPLDHKDKGLKSLTLEDSIRQNGTLTLSAQGAEKTFKAGDKDNSLNTGKLKNDKISRFDFVQKIEVDGQTITLASGEFQIYKQNHSAVVALQIEKIQDSEHSGKLVNKRQFRISGLGGEHTAFNQLPGGKAEYHGKAFSSDDPNGRLHYSIDFTKKQGYGRIEHLKTLEQNVELAAAELKADEKSHAVILGDTRLGSAEKGSYHLALFGDRAQEIAGSAEVKTVESIHHIGIAGKQLEHHHHHH	1A12	(A,209,Y,L),(A,238,G,V),(A,240,G,S)	1.76E-06		-18782		statium
103	m001119	107.5		No Binding	0									0	m001119	m0006	MGPDSDRLQQRRVAADIGTGLADALTAPLDHKDKGLKSLTLEDSIRQNGTLTLSAQGAEKTFKAGDKDNSLNTGKLKNDKISRFDFVQKIEVDGQTITLASGEFQIYKQNHSAVVALQIEKIQDSEHSGKLVNKRQFRISGLGGEHTAFNQLPGGKAEYHGKAFSSDDPNGRLHYSIDFTKKQGYGRIEHLKTLEQNVELAAAELKADEKSHAVILGDTRLGSAEKGSYHLALFGDRAQEIAGSAEVKTVESIHHIGIAGKQLEHHHHHH	1A12	(A,209,Y,L),(A,238,G,V),(A,240,G,S)	1.76E-06			-166805	foldx_interface
104	m001152	30.1		No Binding	0									0	m001152	m0006	MGPDSDRLQQRRVAADIGTGLADALTAPLDHKDKGLKSLTLEDSIRQNGTLTLSAQGAEKTFKAGDKDNSLNTGKLKNDKISRFDFVQKIEVDGQTITLASGEFQIYKQNHSAVVALQIEKIQDSEHSGKLVNKRQFRISGLGGEHTAFNQLPGGKAEYHGKAFSSDDPNGRLHYSIDFTKKQGYGRIEHLKTLEQNVELAAAELKADEKSHAVILGDTRLGSAEKGSYHLALFGDRAQEIAGSAEVKIVVSIHHIGIAGKQLEHHHHHH	1A12	(A,209,Y,L),(A,237,T,I),(A,238,G,V),(A,239,E,V),(A,240,G,S)	1.76E-06		-17433		statium
104	m001152	30.1		No Binding	0									0	m001152	m0006	MGPDSDRLQQRRVAADIGTGLADALTAPLDHKDKGLKSLTLEDSIRQNGTLTLSAQGAEKTFKAGDKDNSLNTGKLKNDKISRFDFVQKIEVDGQTITLASGEFQIYKQNHSAVVALQIEKIQDSEHSGKLVNKRQFRISGLGGEHTAFNQLPGGKAEYHGKAFSSDDPNGRLHYSIDFTKKQGYGRIEHLKTLEQNVELAAAELKADEKSHAVILGDTRLGSAEKGSYHLALFGDRAQEIAGSAEVKIVVSIHHIGIAGKQLEHHHHHH	1A12	(A,209,Y,L),(A,237,T,I),(A,238,G,V),(A,239,E,V),(A,240,G,S)	1.76E-06			-194523	foldx_interface
105	m001176	38		No Binding	0									0	m001176	m0006	MGPDSDRLQQRRVAADIGTGLADALTAPLDHKDKGLKSLTLEDSIRQNGTLTLSAQGAEKTFKAGDKDNSLNTGKLKNDKISRFDFVQKIEVDGQTITLASGEFQIYKQNHSAVVALQIEKIQDSEHSGKLVNKRQFRISGLGGEHTAFNQLPGGKAEYHGKAFSSDDPNGRLHYSIDFTKKQGYGRIEHLKTLEQNVELAAAELKADEKSHAVILGDTRLGGAEKGSYHLALFGDRAQEIAGSAEVKSVNSIHHIGIAGKQLEHHHHHH	1A12	(A,209,Y,L),(A,211,S,G),(A,237,T,S),(A,238,G,V),(A,239,E,N),(A,240,G,S)	1.76E-06		-20474		statium
105	m001176	38		No Binding	0									0	m001176	m0006	MGPDSDRLQQRRVAADIGTGLADALTAPLDHKDKGLKSLTLEDSIRQNGTLTLSAQGAEKTFKAGDKDNSLNTGKLKNDKISRFDFVQKIEVDGQTITLASGEFQIYKQNHSAVVALQIEKIQDSEHSGKLVNKRQFRISGLGGEHTAFNQLPGGKAEYHGKAFSSDDPNGRLHYSIDFTKKQGYGRIEHLKTLEQNVELAAAELKADEKSHAVILGDTRLGGAEKGSYHLALFGDRAQEIAGSAEVKSVNSIHHIGIAGKQLEHHHHHH	1A12	(A,209,Y,L),(A,211,S,G),(A,237,T,S),(A,238,G,V),(A,239,E,N),(A,240,G,S)	1.76E-06			-0.28363	foldx_interface
106	m001177	42.8		No Binding	0									0	m001177	m0006	MGPDSDRLQQRRVAADIGTGLADALTAPLDHKDKGLKSLTLEDSIRQNGTLTLSAQGAEKTFKAGDKDNSLNTGKLKNDKISRFDFVQKIEVDGQTITLASGEFQIYKQNHSAVVALQIEKIQDSEHSGKLVNKRQFRISGLGGEHTAFNQLPGGKAEYHGKAFSSDDPNGRLHYSIDFTKKQGYGRIEHLKTLEQNVELAAAELKADEKSHAVILGDTRLGGAEKGSYHLALFGDRAQEIAGSAEVKSVNAIHHIGIAGKQLEHHHHHH	1A12	(A,209,Y,L),(A,211,S,G),(A,237,T,S),(A,238,G,V),(A,239,E,N),(A,240,G,A)	1.76E-06		-17433		statium
106	m001177	42.8		No Binding	0									0	m001177	m0006	MGPDSDRLQQRRVAADIGTGLADALTAPLDHKDKGLKSLTLEDSIRQNGTLTLSAQGAEKTFKAGDKDNSLNTGKLKNDKISRFDFVQKIEVDGQTITLASGEFQIYKQNHSAVVALQIEKIQDSEHSGKLVNKRQFRISGLGGEHTAFNQLPGGKAEYHGKAFSSDDPNGRLHYSIDFTKKQGYGRIEHLKTLEQNVELAAAELKADEKSHAVILGDTRLGGAEKGSYHLALFGDRAQEIAGSAEVKSVNAIHHIGIAGKQLEHHHHHH	1A12	(A,209,Y,L),(A,211,S,G),(A,237,T,S),(A,238,G,V),(A,239,E,N),(A,240,G,A)	1.76E-06			-115047	foldx_interface
107	m001180	55.2		No Binding	0									0	m001180	m0006	MGPDSDRLQQRRVAADIGTGLADALTAPLDHKDKGLKSLTLEDSIRQNGTLTLSAQGAEKTFKAGDKDNSLNTGKLKNDKISRFDFVQKIEVDGQTITLASGEFQIYKQNHSAVVALQIEKIQDSEHSGKLVNKRQFRISGLGGEHTAFNQLPGGKAEYHGKAFSSDDPNGRLHYSIDFTKKQGYGRIEHLKTLEQNVELAAAELKADEKSHAVILGDTRLGGAEKGSYHLALFGDRAQEIAGSAEVKSVVAIHHIGIAGKQLEHHHHHH	1A12	(A,209,Y,L),(A,211,S,G),(A,237,T,S),(A,238,G,V),(A,239,E,V),(A,240,G,A)	1.76E-06		-18569		statium
107	m001180	55.2		No Binding	0									0	m001180	m0006	MGPDSDRLQQRRVAADIGTGLADALTAPLDHKDKGLKSLTLEDSIRQNGTLTLSAQGAEKTFKAGDKDNSLNTGKLKNDKISRFDFVQKIEVDGQTITLASGEFQIYKQNHSAVVALQIEKIQDSEHSGKLVNKRQFRISGLGGEHTAFNQLPGGKAEYHGKAFSSDDPNGRLHYSIDFTKKQGYGRIEHLKTLEQNVELAAAELKADEKSHAVILGDTRLGGAEKGSYHLALFGDRAQEIAGSAEVKSVVAIHHIGIAGKQLEHHHHHH	1A12	(A,209,Y,L),(A,211,S,G),(A,237,T,S),(A,238,G,V),(A,239,E,V),(A,240,G,A)	1.76E-06			-109945	foldx_interface
108	m001199	37.4		No Binding	0									0	m001199	m0006	MGPDSDRLQQRRVAADIGTGLADALTAPLDHKDKGLKSLTLEDSIRQNGTLTLSAQGAEKTFKAGDKDNSLNTGKLKNDKISRFDFVQKIEVDGQTITLASGEFQIYKQNHSAVVALQIEKIQDSEHSGKLVNKRQFRISGLGGEHTAFNQLPGGKAEYHGKAFSSDDPNGRLHYSIDFTKKQGYGRIEHLKTLEQNVELAAAELKADEKSHAVILGDTRLGGAEKGSYHLALFGDRAQEIAGSAEVKTVEGIHHIGIAGKQLEHHHHHH	1A12	(A,209,Y,L),(A,211,S,G),(A,238,G,V)	1.76E-06		-18782		statium
108	m001199	37.4		No Binding	0									0	m001199	m0006	MGPDSDRLQQRRVAADIGTGLADALTAPLDHKDKGLKSLTLEDSIRQNGTLTLSAQGAEKTFKAGDKDNSLNTGKLKNDKISRFDFVQKIEVDGQTITLASGEFQIYKQNHSAVVALQIEKIQDSEHSGKLVNKRQFRISGLGGEHTAFNQLPGGKAEYHGKAFSSDDPNGRLHYSIDFTKKQGYGRIEHLKTLEQNVELAAAELKADEKSHAVILGDTRLGGAEKGSYHLALFGDRAQEIAGSAEVKTVEGIHHIGIAGKQLEHHHHHH	1A12	(A,209,Y,L),(A,211,S,G),(A,238,G,V)	1.76E-06			-0.27582	foldx_interface
109	m001200	121.4		No Binding	0									0	m001200	m0006	MGPDSDRLQQRRVAADIGTGLADALTAPLDHKDKGLKSLTLEDSIRQNGTLTLSAQGAEKTFKAGDKDNSLNTGKLKNDKISRFDFVQKIEVDGQTITLASGEFQIYKQNHSAVVALQIEKIQDSEHSGKLVNKRQFRISGLGGEHTAFNQLPGGKAEYHGKAFSSDDPNGRLHYSIDFTKKQGYGRIEHLKTLEQNVELAAAELKADEKSHAVILGDTRLGGAEKGSYHLALFGDRAQEIAGSAEVKTVESIHHIGIAGKQLEHHHHHH	1A12	(A,209,Y,L),(A,211,S,G),(A,238,G,V),(A,240,G,S)	1.76E-06		-17433		statium
109	m001200	121.4		No Binding	0									0	m001200	m0006	MGPDSDRLQQRRVAADIGTGLADALTAPLDHKDKGLKSLTLEDSIRQNGTLTLSAQGAEKTFKAGDKDNSLNTGKLKNDKISRFDFVQKIEVDGQTITLASGEFQIYKQNHSAVVALQIEKIQDSEHSGKLVNKRQFRISGLGGEHTAFNQLPGGKAEYHGKAFSSDDPNGRLHYSIDFTKKQGYGRIEHLKTLEQNVELAAAELKADEKSHAVILGDTRLGGAEKGSYHLALFGDRAQEIAGSAEVKTVESIHHIGIAGKQLEHHHHHH	1A12	(A,209,Y,L),(A,211,S,G),(A,238,G,V),(A,240,G,S)	1.76E-06			-0.6882	foldx_interface
110	m001207	45.5		No Binding	0									0	m001207	m0006	MGPDSDRLQQRRVAADIGTGLADALTAPLDHKDKGLKSLTLEDSIRQNGTLTLSAQGAEKTFKAGDKDNSLNTGKLKNDKISRFDFVQKIEVDGQTITLASGEFQIYKQNHSAVVALQIEKIQDSEHSGKLVNKRQFRISGLGGEHTAFNQLPGGKAEYHGKAFSSDDPNGRLHYSIDFTKKQGYGRIEHLKTLEQNVELAAAELKADEKSHAVILGDTRLGGAEKGSYHLALFGDRAQEIAGSAEVKTVVAIHHIGIAGKQLEHHHHHH	1A12	(A,209,Y,L),(A,211,S,G),(A,238,G,V),(A,239,E,V),(A,240,G,A)	1.76E-06		-20339		statium
110	m001207	45.5		No Binding	0									0	m001207	m0006	MGPDSDRLQQRRVAADIGTGLADALTAPLDHKDKGLKSLTLEDSIRQNGTLTLSAQGAEKTFKAGDKDNSLNTGKLKNDKISRFDFVQKIEVDGQTITLASGEFQIYKQNHSAVVALQIEKIQDSEHSGKLVNKRQFRISGLGGEHTAFNQLPGGKAEYHGKAFSSDDPNGRLHYSIDFTKKQGYGRIEHLKTLEQNVELAAAELKADEKSHAVILGDTRLGGAEKGSYHLALFGDRAQEIAGSAEVKTVVAIHHIGIAGKQLEHHHHHH	1A12	(A,209,Y,L),(A,211,S,G),(A,238,G,V),(A,239,E,V),(A,240,G,A)	1.76E-06			-0.7406	foldx_interface
111	m001211	29.6		No Binding	0									0	m001211	m0006	MGPDSDRLQQRRVAADIGTGLADALTAPLDHKDKGLKSLTLEDSIRQNGTLTLSAQGAEKTFKAGDKDNSLNTGKLKNDKISRFDFVQKIEVDGQTITLASGEFQIYKQNHSAVVALQIEKIQDSEHSGKLVNKRQFRISGLGGEHTAFNQLPGGKAEYHGKAFSSDDPNGRLHYSIDFTKKQGYGRIEHLKTLEQNVELAAAELKADEKSHAVILGDTRLGGAEKGSYHLALFGDRAQEIAGSAEVKTDNGIHHIGIAGKQLEHHHHHH	1A12	(A,209,Y,L),(A,211,S,G),(A,238,G,D),(A,239,E,N)	1.76E-06		-17433		statium
111	m001211	29.6		No Binding	0									0	m001211	m0006	MGPDSDRLQQRRVAADIGTGLADALTAPLDHKDKGLKSLTLEDSIRQNGTLTLSAQGAEKTFKAGDKDNSLNTGKLKNDKISRFDFVQKIEVDGQTITLASGEFQIYKQNHSAVVALQIEKIQDSEHSGKLVNKRQFRISGLGGEHTAFNQLPGGKAEYHGKAFSSDDPNGRLHYSIDFTKKQGYGRIEHLKTLEQNVELAAAELKADEKSHAVILGDTRLGGAEKGSYHLALFGDRAQEIAGSAEVKTDNGIHHIGIAGKQLEHHHHHH	1A12	(A,209,Y,L),(A,211,S,G),(A,238,G,D),(A,239,E,N)	1.76E-06			-0.8541	foldx_interface
112	m001213	157.7		No Binding	0									0	m001213	m0006	MGPDSDRLQQRRVAADIGTGLADALTAPLDHKDKGLKSLTLEDSIRQNGTLTLSAQGAEKTFKAGDKDNSLNTGKLKNDKISRFDFVQKIEVDGQTITLASGEFQIYKQNHSAVVALQIEKIQDSEHSGKLVNKRQFRISGLGGEHTAFNQLPGGKAEYHGKAFSSDDPNGRLHYSIDFTKKQGYGRIEHLKTLEQNVELAAAELKADEKSHAVILGDTRLGGAEKGSYHLALFGDRAQEIAGSAEVKTDNAIHHIGIAGKQLEHHHHHH	1A12	(A,209,Y,L),(A,211,S,G),(A,238,G,D),(A,239,E,N),(A,240,G,A)	1.76E-06		-17433		statium
112	m001213	157.7		No Binding	0									0	m001213	m0006	MGPDSDRLQQRRVAADIGTGLADALTAPLDHKDKGLKSLTLEDSIRQNGTLTLSAQGAEKTFKAGDKDNSLNTGKLKNDKISRFDFVQKIEVDGQTITLASGEFQIYKQNHSAVVALQIEKIQDSEHSGKLVNKRQFRISGLGGEHTAFNQLPGGKAEYHGKAFSSDDPNGRLHYSIDFTKKQGYGRIEHLKTLEQNVELAAAELKADEKSHAVILGDTRLGGAEKGSYHLALFGDRAQEIAGSAEVKTDNAIHHIGIAGKQLEHHHHHH	1A12	(A,209,Y,L),(A,211,S,G),(A,238,G,D),(A,239,E,N),(A,240,G,A)	1.76E-06			-148604	foldx_interface
113	m001336	89.8		No Binding	0									0	m001336	m0006	MGPDSDRLQQRRVAADIGTGLADALTAPLDHKDKGLKSLTLEDSIRQNGTLTLSAQGAEKTFKAGDKDNSLNTGKLKNDKISRFDFVQKIEVDGQTITLASGEFQIYKQNHSAVVALQIEKIQDSEHSGKLVNKRQFRISGLGGEHTAFNQLPGGKAEYHGKAFSSDDPNGRLHYSIDFTKKQGYGRIEHLKTLEQNVELAAAELKADEKSHAVILGDTRLRSAEKGSYHLALFGDRAQEIAGSAEVKSVEAIHHIGIAGKQLEHHHHHH	1A12	(A,209,Y,L),(A,210,G,R),(A,237,T,S),(A,238,G,V),(A,240,G,A)	1.76E-06		-20474		statium
113	m001336	89.8		No Binding	0									0	m001336	m0006	MGPDSDRLQQRRVAADIGTGLADALTAPLDHKDKGLKSLTLEDSIRQNGTLTLSAQGAEKTFKAGDKDNSLNTGKLKNDKISRFDFVQKIEVDGQTITLASGEFQIYKQNHSAVVALQIEKIQDSEHSGKLVNKRQFRISGLGGEHTAFNQLPGGKAEYHGKAFSSDDPNGRLHYSIDFTKKQGYGRIEHLKTLEQNVELAAAELKADEKSHAVILGDTRLRSAEKGSYHLALFGDRAQEIAGSAEVKSVEAIHHIGIAGKQLEHHHHHH	1A12	(A,209,Y,L),(A,210,G,R),(A,237,T,S),(A,238,G,V),(A,240,G,A)	1.76E-06			156795	foldx_interface
114	m001375	14.9		No Binding	0									0	m001375	m0006	MGPDSDRLQQRRVAADIGTGLADALTAPLDHKDKGLKSLTLEDSIRQNGTLTLSAQGAEKTFKAGDKDNSLNTGKLKNDKISRFDFVQKIEVDGQTITLASGEFQIYKQNHSAVVALQIEKIQDSEHSGKLVNKRQFRISGLGGEHTAFNQLPGGKAEYHGKAFSSDDPNGRLHYSIDFTKKQGYGRIEHLKTLEQNVELAAAELKADEKSHAVILGDTRLRSAEKGSYHLALFGDRAQEIAGSAEVKTDNAIHHIGIAGKQLEHHHHHH	1A12	(A,209,Y,L),(A,210,G,R),(A,238,G,D),(A,239,E,N),(A,240,G,A)	1.76E-06		-18782		statium
114	m001375	14.9		No Binding	0									0	m001375	m0006	MGPDSDRLQQRRVAADIGTGLADALTAPLDHKDKGLKSLTLEDSIRQNGTLTLSAQGAEKTFKAGDKDNSLNTGKLKNDKISRFDFVQKIEVDGQTITLASGEFQIYKQNHSAVVALQIEKIQDSEHSGKLVNKRQFRISGLGGEHTAFNQLPGGKAEYHGKAFSSDDPNGRLHYSIDFTKKQGYGRIEHLKTLEQNVELAAAELKADEKSHAVILGDTRLRSAEKGSYHLALFGDRAQEIAGSAEVKTDNAIHHIGIAGKQLEHHHHHH	1A12	(A,209,Y,L),(A,210,G,R),(A,238,G,D),(A,239,E,N),(A,240,G,A)	1.76E-06			-0.70273	foldx_interface
115	m001403	10		No Binding	0									1	m001403	m0006	MGPDSDRLQQRRVAADIGTGLADALTAPLDHKDKGLKSLTLEDSIRQNGTLTLSAQGAEKTFKAGDKDNSLNTGKLKNDKISRFDFVQKIEVDGQTITLASGEFQIYKQNHSAVVALQIEKIQDSEHSGKLVNKRQFRISGLGGEHTAFNQLPGGKAEYHGKAFSSDDPNGRLHYSIDFTKKQGYGRIEHLKTLEQNVELAAAELKADEKSHAVILGDTRLRSAEKGSYHLALFGDRAQEIAGSAEVKIDVGIHHIGIAGKQLEHHHHHH	1A12	(A,209,Y,L),(A,210,G,R),(A,237,T,I),(A,238,G,D),(A,239,E,V)	1.76E-06		-17433		statium
115	m001403	10		No Binding	0									1	m001403	m0006	MGPDSDRLQQRRVAADIGTGLADALTAPLDHKDKGLKSLTLEDSIRQNGTLTLSAQGAEKTFKAGDKDNSLNTGKLKNDKISRFDFVQKIEVDGQTITLASGEFQIYKQNHSAVVALQIEKIQDSEHSGKLVNKRQFRISGLGGEHTAFNQLPGGKAEYHGKAFSSDDPNGRLHYSIDFTKKQGYGRIEHLKTLEQNVELAAAELKADEKSHAVILGDTRLRSAEKGSYHLALFGDRAQEIAGSAEVKIDVGIHHIGIAGKQLEHHHHHH	1A12	(A,209,Y,L),(A,210,G,R),(A,237,T,I),(A,238,G,D),(A,239,E,V)	1.76E-06			-14553	foldx_interface
116	m001403	10		No Binding	0									0	m001403	m0006	MGPDSDRLQQRRVAADIGTGLADALTAPLDHKDKGLKSLTLEDSIRQNGTLTLSAQGAEKTFKAGDKDNSLNTGKLKNDKISRFDFVQKIEVDGQTITLASGEFQIYKQNHSAVVALQIEKIQDSEHSGKLVNKRQFRISGLGGEHTAFNQLPGGKAEYHGKAFSSDDPNGRLHYSIDFTKKQGYGRIEHLKTLEQNVELAAAELKADEKSHAVILGDTRLRSAEKGSYHLALFGDRAQEIAGSAEVKIDVGIHHIGIAGKQLEHHHHHH	1A12	(A,209,Y,L),(A,210,G,R),(A,237,T,I),(A,238,G,D),(A,239,E,V)	1.76E-06		-17433		statium
116	m001403	10		No Binding	0									0	m001403	m0006	MGPDSDRLQQRRVAADIGTGLADALTAPLDHKDKGLKSLTLEDSIRQNGTLTLSAQGAEKTFKAGDKDNSLNTGKLKNDKISRFDFVQKIEVDGQTITLASGEFQIYKQNHSAVVALQIEKIQDSEHSGKLVNKRQFRISGLGGEHTAFNQLPGGKAEYHGKAFSSDDPNGRLHYSIDFTKKQGYGRIEHLKTLEQNVELAAAELKADEKSHAVILGDTRLRSAEKGSYHLALFGDRAQEIAGSAEVKIDVGIHHIGIAGKQLEHHHHHH	1A12	(A,209,Y,L),(A,210,G,R),(A,237,T,I),(A,238,G,D),(A,239,E,V)	1.76E-06			-14553	foldx_interface
117	m001448	79.5		No Binding	0									0	m001448	m0006	MGPDSDRLQQRRVAADIGTGLADALTAPLDHKDKGLKSLTLEDSIRQNGTLTLSAQGAEKTFKAGDKDNSLNTGKLKNDKISRFDFVQKIEVDGQTITLASGEFQIYKQNHSAVVALQIEKIQDSEHSGKLVNKRQFRISGLGGEHTAFNQLPGGKAEYHGKAFSSDDPNGRLHYSIDFTKKQGYGRIEHLKTLEQNVELAAAELKADEKSHAVILGDTRLRGAEKGSYHLALFGDRAQEIAGSAEVKTVVGIHHIGIAGKQLEHHHHHH	1A12	(A,209,Y,L),(A,210,G,R),(A,211,S,G),(A,238,G,V),(A,239,E,V)	1.76E-06		-20474		statium
117	m001448	79.5		No Binding	0									0	m001448	m0006	MGPDSDRLQQRRVAADIGTGLADALTAPLDHKDKGLKSLTLEDSIRQNGTLTLSAQGAEKTFKAGDKDNSLNTGKLKNDKISRFDFVQKIEVDGQTITLASGEFQIYKQNHSAVVALQIEKIQDSEHSGKLVNKRQFRISGLGGEHTAFNQLPGGKAEYHGKAFSSDDPNGRLHYSIDFTKKQGYGRIEHLKTLEQNVELAAAELKADEKSHAVILGDTRLRGAEKGSYHLALFGDRAQEIAGSAEVKTVVGIHHIGIAGKQLEHHHHHH	1A12	(A,209,Y,L),(A,210,G,R),(A,211,S,G),(A,238,G,V),(A,239,E,V)	1.76E-06			0.94438	foldx_interface
118	m001581	40.5		No Binding	0									0	m001581	m0006	MGPDSDRLQQRRVAADIGTGLADALTAPLDHKDKGLKSLTLEDSIRQNGTLTLSAQGAEKTFKAGDKDNSLNTGKLKNDKISRFDFVQKIEVDGQTITLASGEFQIYKQNHSAVVALQIEKIQDSEHSGKLVNKRQFRISGLGGEHTAFNQLPGGKAEYHGKAFSSDDPNGRLHYSIDFTKKQGYGRIEHLKTLEQNVELAAAELKADEKSHAVILGDTRLNSAEKGSYHLALFGDRAQEIAGSAEVKSVNSIHHIGIAGKQLEHHHHHH	1A12	(A,209,Y,L),(A,210,G,N),(A,237,T,S),(A,238,G,V),(A,239,E,N),(A,240,G,S)	1.76E-06		-17433		statium
118	m001581	40.5		No Binding	0									0	m001581	m0006	MGPDSDRLQQRRVAADIGTGLADALTAPLDHKDKGLKSLTLEDSIRQNGTLTLSAQGAEKTFKAGDKDNSLNTGKLKNDKISRFDFVQKIEVDGQTITLASGEFQIYKQNHSAVVALQIEKIQDSEHSGKLVNKRQFRISGLGGEHTAFNQLPGGKAEYHGKAFSSDDPNGRLHYSIDFTKKQGYGRIEHLKTLEQNVELAAAELKADEKSHAVILGDTRLNSAEKGSYHLALFGDRAQEIAGSAEVKSVNSIHHIGIAGKQLEHHHHHH	1A12	(A,209,Y,L),(A,210,G,N),(A,237,T,S),(A,238,G,V),(A,239,E,N),(A,240,G,S)	1.76E-06			-141071	foldx_interface
119	m001582	20.7	Bad	No Binding	0									0	m001582	m0006	MGPDSDRLQQRRVAADIGTGLADALTAPLDHKDKGLKSLTLEDSIRQNGTLTLSAQGAEKTFKAGDKDNSLNTGKLKNDKISRFDFVQKIEVDGQTITLASGEFQIYKQNHSAVVALQIEKIQDSEHSGKLVNKRQFRISGLGGEHTAFNQLPGGKAEYHGKAFSSDDPNGRLHYSIDFTKKQGYGRIEHLKTLEQNVELAAAELKADEKSHAVILGDTRLNSAEKGSYHLALFGDRAQEIAGSAEVKSVNAIHHIGIAGKQLEHHHHHH	1A12	(A,209,Y,L),(A,210,G,N),(A,237,T,S),(A,238,G,V),(A,239,E,N),(A,240,G,A)	1.76E-06		-17433		statium
119	m001582	20.7	Bad	No Binding	0									0	m001582	m0006	MGPDSDRLQQRRVAADIGTGLADALTAPLDHKDKGLKSLTLEDSIRQNGTLTLSAQGAEKTFKAGDKDNSLNTGKLKNDKISRFDFVQKIEVDGQTITLASGEFQIYKQNHSAVVALQIEKIQDSEHSGKLVNKRQFRISGLGGEHTAFNQLPGGKAEYHGKAFSSDDPNGRLHYSIDFTKKQGYGRIEHLKTLEQNVELAAAELKADEKSHAVILGDTRLNSAEKGSYHLALFGDRAQEIAGSAEVKSVNAIHHIGIAGKQLEHHHHHH	1A12	(A,209,Y,L),(A,210,G,N),(A,237,T,S),(A,238,G,V),(A,239,E,N),(A,240,G,A)	1.76E-06			-0.9702	foldx_interface
120	m001605	24.2		No Binding	0									0	m001605	m0006	MGPDSDRLQQRRVAADIGTGLADALTAPLDHKDKGLKSLTLEDSIRQNGTLTLSAQGAEKTFKAGDKDNSLNTGKLKNDKISRFDFVQKIEVDGQTITLASGEFQIYKQNHSAVVALQIEKIQDSEHSGKLVNKRQFRISGLGGEHTAFNQLPGGKAEYHGKAFSSDDPNGRLHYSIDFTKKQGYGRIEHLKTLEQNVELAAAELKADEKSHAVILGDTRLNSAEKGSYHLALFGDRAQEIAGSAEVKTVESIHHIGIAGKQLEHHHHHH	1A12	(A,209,Y,L),(A,210,G,N),(A,238,G,V),(A,240,G,S)	1.76E-06		-19078		statium
120	m001605	24.2		No Binding	0									0	m001605	m0006	MGPDSDRLQQRRVAADIGTGLADALTAPLDHKDKGLKSLTLEDSIRQNGTLTLSAQGAEKTFKAGDKDNSLNTGKLKNDKISRFDFVQKIEVDGQTITLASGEFQIYKQNHSAVVALQIEKIQDSEHSGKLVNKRQFRISGLGGEHTAFNQLPGGKAEYHGKAFSSDDPNGRLHYSIDFTKKQGYGRIEHLKTLEQNVELAAAELKADEKSHAVILGDTRLNSAEKGSYHLALFGDRAQEIAGSAEVKTVESIHHIGIAGKQLEHHHHHH	1A12	(A,209,Y,L),(A,210,G,N),(A,238,G,V),(A,240,G,S)	1.76E-06			0.09021	foldx_interface
121	m001767	58.8		No Binding	0									0	m001767	m0006	MGPDSDRLQQRRVAADIGTGLADALTAPLDHKDKGLKSLTLEDSIRQNGTLTLSAQGAEKTFKAGDKDNSLNTGKLKNDKISRFDFVQKIEVDGQTITLASGEFQIYKQNHSAVVALQIEKIQDSEHSGKLVNKRQFRISGLGGEHTAFNQLPGGKAEYHGKAFSSDDPNGRLHYSIDFTKKQGYGRIEHLKTLEQNVELAAAELKADEKSHAVILGDTRYGQAEKGSYHLALFGDRAQEIAGSAEVKTVESIHHIGIAGKQLEHHHHHH	1A12	(A,211,S,Q),(A,238,G,V),(A,240,G,S)	1.76E-06		-20339		statium
121	m001767	58.8		No Binding	0									0	m001767	m0006	MGPDSDRLQQRRVAADIGTGLADALTAPLDHKDKGLKSLTLEDSIRQNGTLTLSAQGAEKTFKAGDKDNSLNTGKLKNDKISRFDFVQKIEVDGQTITLASGEFQIYKQNHSAVVALQIEKIQDSEHSGKLVNKRQFRISGLGGEHTAFNQLPGGKAEYHGKAFSSDDPNGRLHYSIDFTKKQGYGRIEHLKTLEQNVELAAAELKADEKSHAVILGDTRYGQAEKGSYHLALFGDRAQEIAGSAEVKTVESIHHIGIAGKQLEHHHHHH	1A12	(A,211,S,Q),(A,238,G,V),(A,240,G,S)	1.76E-06			-0.28064	foldx_interface
122	m001820	71.3		No Binding	0									0	m001820	m0006	MGPDSDRLQQRRVAADIGTGLADALTAPLDHKDKGLKSLTLEDSIRQNGTLTLSAQGAEKTFKAGDKDNSLNTGKLKNDKISRFDFVQKIEVDGQTITLASGEFQIYKQNHSAVVALQIEKIQDSEHSGKLVNKRQFRISGLGGEHTAFNQLPGGKAEYHGKAFSSDDPNGRLHYSIDFTKKQGYGRIEHLKTLEQNVELAAAELKADEKSHAVILGDTRYGSAEKGSYHLALFGDRAQEIAGSAEVKSVEGIHHIGIAGKQLEHHHHHH	1A12	(A,237,T,S),(A,238,G,V)	1.76E-06		-18569		statium
122	m001820	71.3		No Binding	0									0	m001820	m0006	MGPDSDRLQQRRVAADIGTGLADALTAPLDHKDKGLKSLTLEDSIRQNGTLTLSAQGAEKTFKAGDKDNSLNTGKLKNDKISRFDFVQKIEVDGQTITLASGEFQIYKQNHSAVVALQIEKIQDSEHSGKLVNKRQFRISGLGGEHTAFNQLPGGKAEYHGKAFSSDDPNGRLHYSIDFTKKQGYGRIEHLKTLEQNVELAAAELKADEKSHAVILGDTRYGSAEKGSYHLALFGDRAQEIAGSAEVKSVEGIHHIGIAGKQLEHHHHHH	1A12	(A,237,T,S),(A,238,G,V)	1.76E-06			-0.61983	foldx_interface
123	m002251	94.9		No Binding	0									1	m002251	m0006	MGPDSDRLQQRRVAADIGTGLADALTAPLDHKDKGLKSLTLEDSIRQNGTLTLSAQGAEKTFKAGDKDNSLNTGKLKNDKISRFDFVQKIEVDGQTITLASGEFQIYKQNHSAVVALQIEKIQDSEHSGKLVNKRQFRISGLGGEHTAFNQLPGGKAEYHGKAFSSDDPNGRLHYSIDFTKKQGYGRIEHLKTLEQNVELAAAELKADEKSHAVILGDTRYNQAEKGSYHLALFGDRAQEIAGSAEVKTVEGIHHIGIAGKQLEHHHHHH	1A12	(A,210,G,N),(A,211,S,Q),(A,238,G,V)	1.76E-06		-17433		statium
123	m002251	94.9		No Binding	0									1	m002251	m0006	MGPDSDRLQQRRVAADIGTGLADALTAPLDHKDKGLKSLTLEDSIRQNGTLTLSAQGAEKTFKAGDKDNSLNTGKLKNDKISRFDFVQKIEVDGQTITLASGEFQIYKQNHSAVVALQIEKIQDSEHSGKLVNKRQFRISGLGGEHTAFNQLPGGKAEYHGKAFSSDDPNGRLHYSIDFTKKQGYGRIEHLKTLEQNVELAAAELKADEKSHAVILGDTRYNQAEKGSYHLALFGDRAQEIAGSAEVKTVEGIHHIGIAGKQLEHHHHHH	1A12	(A,210,G,N),(A,211,S,Q),(A,238,G,V)	1.76E-06			-0.79031	foldx_interface
124	m002340	78.7		No Binding	0									1	m002340	m0006	MGPDSDRLQQRRVAADIGTGLADALTAPLDHKDKGLKSLTLEDSIRQNGTLTLSAQGAEKTFKAGDKDNSLNTGKLKNDKISRFDFVQKIEVDGQTITLASGEFQIYKQNHSAVVALQIEKIQDSEHSGKLVNKRQFRISGLGGEHTAFNQLPGGKAEYHGKAFSSDDPNGRLHYSIDFTKKQGYGRIEHLKTLEQNVELAAAELKADEKSHAVILGDTRYNSAEKGSYHLALFGDRAQEIAGSAEVKTVVAIHHIGIAGKQLEHHHHHH	1A12	(A,210,G,N),(A,238,G,V),(A,239,E,V),(A,240,G,A)	1.76E-06		-18006		statium
124	m002340	78.7		No Binding	0									1	m002340	m0006	MGPDSDRLQQRRVAADIGTGLADALTAPLDHKDKGLKSLTLEDSIRQNGTLTLSAQGAEKTFKAGDKDNSLNTGKLKNDKISRFDFVQKIEVDGQTITLASGEFQIYKQNHSAVVALQIEKIQDSEHSGKLVNKRQFRISGLGGEHTAFNQLPGGKAEYHGKAFSSDDPNGRLHYSIDFTKKQGYGRIEHLKTLEQNVELAAAELKADEKSHAVILGDTRYNSAEKGSYHLALFGDRAQEIAGSAEVKTVVAIHHIGIAGKQLEHHHHHH	1A12	(A,210,G,N),(A,238,G,V),(A,239,E,V),(A,240,G,A)	1.76E-06			-176661	foldx_interface
125	m002552	40.5		No Binding	0									0	m002552	m0006	MGPDSDRLQQRRVAADIGTGLADALTAPLDHKDKGLKSLTLEDSIRQNGTLTLSAQGAEKTFKAGDKDNSLNTGKLKNDKISRFDFVQKIEVDGQTITLASGEFQIYKQNHSAVVALQIEKIQDSEHSGKLVNKRQFRISGLGGEHTAFNQLPGGKAEYHGKAFSSDDPNGRLHYSIDFTKKQGYGRIEHLKTLEQNVELAAAELKADEKSHAVILGDTRTGSAEKGSYHLALFGDRAQEIAGSAEVKSVNSIHHIGIAGKQLEHHHHHH	1A12	(A,209,Y,T),(A,237,T,S),(A,238,G,V),(A,239,E,N),(A,240,G,S)	1.76E-06		-20474		statium
125	m002552	40.5		No Binding	0									0	m002552	m0006	MGPDSDRLQQRRVAADIGTGLADALTAPLDHKDKGLKSLTLEDSIRQNGTLTLSAQGAEKTFKAGDKDNSLNTGKLKNDKISRFDFVQKIEVDGQTITLASGEFQIYKQNHSAVVALQIEKIQDSEHSGKLVNKRQFRISGLGGEHTAFNQLPGGKAEYHGKAFSSDDPNGRLHYSIDFTKKQGYGRIEHLKTLEQNVELAAAELKADEKSHAVILGDTRTGSAEKGSYHLALFGDRAQEIAGSAEVKSVNSIHHIGIAGKQLEHHHHHH	1A12	(A,209,Y,T),(A,237,T,S),(A,238,G,V),(A,239,E,N),(A,240,G,S)	1.76E-06			-0.63902	foldx_interface
126	m002958	36.5		No Binding	0									0	m002958	m0006	MGPDSDRLQQRRVAADIGTGLADALTAPLDHKDKGLKSLTLEDSIRQNGTLTLSAQGAEKTFKAGDKDNSLNTGKLKNDKISRFDFVQKIEVDGQTITLASGEFQIYKQNHSAVVALQIEKIQDSEHSGKLVNKRQFRISGLGGEHTAFNQLPGGKAEYHGKAFSSDDPNGRLHYSIDFTKKQGYGRIEHLKTLEQNVELAAAELKADEKSHAVILGDTRTNQAEKGSYHLALFGDRAQEIAGSAEVKSVNAIHHIGIAGKQLEHHHHHH	1A12	(A,209,Y,T),(A,210,G,N),(A,211,S,Q),(A,237,T,S),(A,238,G,V),(A,239,E,N),(A,240,G,A)	1.76E-06		-17433		statium
126	m002958	36.5		No Binding	0									0	m002958	m0006	MGPDSDRLQQRRVAADIGTGLADALTAPLDHKDKGLKSLTLEDSIRQNGTLTLSAQGAEKTFKAGDKDNSLNTGKLKNDKISRFDFVQKIEVDGQTITLASGEFQIYKQNHSAVVALQIEKIQDSEHSGKLVNKRQFRISGLGGEHTAFNQLPGGKAEYHGKAFSSDDPNGRLHYSIDFTKKQGYGRIEHLKTLEQNVELAAAELKADEKSHAVILGDTRTNQAEKGSYHLALFGDRAQEIAGSAEVKSVNAIHHIGIAGKQLEHHHHHH	1A12	(A,209,Y,T),(A,210,G,N),(A,211,S,Q),(A,237,T,S),(A,238,G,V),(A,239,E,N),(A,240,G,A)	1.76E-06			0.12775	foldx_interface
127	m003063	33		No Binding	0									0	m003063	m0006	MGPDSDRLQQRRVAADIGTGLADALTAPLDHKDKGLKSLTLEDSIRQNGTLTLSAQGAEKTFKAGDKDNSLNTGKLKNDKISRFDFVQKIEVDGQTITLASGEFQIYKQNHSAVVALQIEKIQDSEHSGKLVNKRQFRISGLGGEHTAFNQLPGGKAEYHGKAFSSDDPNGRLHYSIDFTKKQGYGRIEHLKTLEQNVELAAAELKADEKSHAVILGDTRTNSAEKGSYHLALFGDRAQEIAGSAEVKTVEAIHHIGIAGKQLEHHHHHH	1A12	(A,209,Y,T),(A,210,G,N),(A,238,G,V),(A,240,G,A)	1.76E-06		-20339		statium
127	m003063	33		No Binding	0									0	m003063	m0006	MGPDSDRLQQRRVAADIGTGLADALTAPLDHKDKGLKSLTLEDSIRQNGTLTLSAQGAEKTFKAGDKDNSLNTGKLKNDKISRFDFVQKIEVDGQTITLASGEFQIYKQNHSAVVALQIEKIQDSEHSGKLVNKRQFRISGLGGEHTAFNQLPGGKAEYHGKAFSSDDPNGRLHYSIDFTKKQGYGRIEHLKTLEQNVELAAAELKADEKSHAVILGDTRTNSAEKGSYHLALFGDRAQEIAGSAEVKTVEAIHHIGIAGKQLEHHHHHH	1A12	(A,209,Y,T),(A,210,G,N),(A,238,G,V),(A,240,G,A)	1.76E-06			0.28603	foldx_interface
128	m003144	68.4		No Binding	0									0	m003144	m0006	MGPDSDRLQQRRVAADIGTGLADALTAPLDHKDKGLKSLTLEDSIRQNGTLTLSAQGAEKTFKAGDKDNSLNTGKLKNDKISRFDFVQKIEVDGQTITLASGEFQIYKQNHSAVVALQIEKIQDSEHSGKLVNKRQFRISGLGGEHTAFNQLPGGKAEYHGKAFSSDDPNGRLHYSIDFTKKQGYGRIEHLKTLEQNVELAAAELKADEKSHAVILGDTRTNGAEKGSYHLALFGDRAQEIAGSAEVKTVEAIHHIGIAGKQLEHHHHHH	1A12	(A,209,Y,T),(A,210,G,N),(A,211,S,G),(A,238,G,V),(A,240,G,A)	1.76E-06		-20474		statium
128	m003144	68.4		No Binding	0									0	m003144	m0006	MGPDSDRLQQRRVAADIGTGLADALTAPLDHKDKGLKSLTLEDSIRQNGTLTLSAQGAEKTFKAGDKDNSLNTGKLKNDKISRFDFVQKIEVDGQTITLASGEFQIYKQNHSAVVALQIEKIQDSEHSGKLVNKRQFRISGLGGEHTAFNQLPGGKAEYHGKAFSSDDPNGRLHYSIDFTKKQGYGRIEHLKTLEQNVELAAAELKADEKSHAVILGDTRTNGAEKGSYHLALFGDRAQEIAGSAEVKTVEAIHHIGIAGKQLEHHHHHH	1A12	(A,209,Y,T),(A,210,G,N),(A,211,S,G),(A,238,G,V),(A,240,G,A)	1.76E-06			0.64747	foldx_interface
129	m002447	14.9	Excellent	0.2642	1	1.48E-10	1.57E-11	331000	2050	4.90E-05	5.18E-06	0.0238	0.9985	0	m002447	m0006	MGPDSDRLQQRRVAADIGTGLADALTAPLDHKDKGLKSLTLEDSIRQNGTLTLSAQGAEKTFKAGDKDNSLNTGKLKNDKISRFDFVQKIEVDGQTITLASGEFQIYKQNHSAVVALQIEKIQDSEHSGKLVNKRQFRISGLGGEHTAFNQLPGGKAEYHGKAFSSDDPNGRLHYSIDFTKKQGYGRIEHLKTLEQNVELAAAELKADEKSHAVILGDTRYNGAEKGSYHLALFGDRAQEIAGSAEVKIVVSIHHIGIAGKQLEHHHHHH	1A12	(A,210,G,N),(A,211,S,G),(A,237,T,I),(A,238,G,V),(A,239,E,V),(A,240,G,S)	1.76E-06		-18782		statium
129	m002447	14.9	Excellent	0.2642	1	1.48E-10	1.57E-11	331000	2050	4.90E-05	5.18E-06	0.0238	0.9985	0	m002447	m0006	MGPDSDRLQQRRVAADIGTGLADALTAPLDHKDKGLKSLTLEDSIRQNGTLTLSAQGAEKTFKAGDKDNSLNTGKLKNDKISRFDFVQKIEVDGQTITLASGEFQIYKQNHSAVVALQIEKIQDSEHSGKLVNKRQFRISGLGGEHTAFNQLPGGKAEYHGKAFSSDDPNGRLHYSIDFTKKQGYGRIEHLKTLEQNVELAAAELKADEKSHAVILGDTRYNGAEKGSYHLALFGDRAQEIAGSAEVKIVVSIHHIGIAGKQLEHHHHHH	1A12	(A,210,G,N),(A,211,S,G),(A,237,T,I),(A,238,G,V),(A,239,E,V),(A,240,G,S)	1.76E-06			-132864	foldx_interface
129	m002447	14.9	Excellent	0.2642	1	1.48E-10	1.57E-11	331000	2050	4.90E-05	5.18E-06	0.0238	0.9985	0	m002447	m0006	MGPDSDRLQQRRVAADIGTGLADALTAPLDHKDKGLKSLTLEDSIRQNGTLTLSAQGAEKTFKAGDKDNSLNTGKLKNDKISRFDFVQKIEVDGQTITLASGEFQIYKQNHSAVVALQIEKIQDSEHSGKLVNKRQFRISGLGGEHTAFNQLPGGKAEYHGKAFSSDDPNGRLHYSIDFTKKQGYGRIEHLKTLEQNVELAAAELKADEKSHAVILGDTRYNGAEKGSYHLALFGDRAQEIAGSAEVKIVVSIHHIGIAGKQLEHHHHHH	1A12	(A,210,G,N),(A,211,S,G),(A,237,T,I),(A,238,G,V),(A,239,E,V),(A,240,G,S)	1.76E-06	-5652882835			octet_ddg
130	m002421	30.3	Excellent	0.2527	1	2.62E-10	6.77E-11	119000	1390	3.13E-05	8.06E-06	0.0566	0.9964	1	m002421	m0006	MGPDSDRLQQRRVAADIGTGLADALTAPLDHKDKGLKSLTLEDSIRQNGTLTLSAQGAEKTFKAGDKDNSLNTGKLKNDKISRFDFVQKIEVDGQTITLASGEFQIYKQNHSAVVALQIEKIQDSEHSGKLVNKRQFRISGLGGEHTAFNQLPGGKAEYHGKAFSSDDPNGRLHYSIDFTKKQGYGRIEHLKTLEQNVELAAAELKADEKSHAVILGDTRYNGAEKGSYHLALFGDRAQEIAGSAEVKTVVAIHHIGIAGKQLEHHHHHH	1A12	(A,210,G,N),(A,211,S,G),(A,238,G,V),(A,239,E,V),(A,240,G,A)	1.76E-06		-19336		statium
130	m002421	30.3	Excellent	0.2527	1	2.62E-10	6.77E-11	119000	1390	3.13E-05	8.06E-06	0.0566	0.9964	1	m002421	m0006	MGPDSDRLQQRRVAADIGTGLADALTAPLDHKDKGLKSLTLEDSIRQNGTLTLSAQGAEKTFKAGDKDNSLNTGKLKNDKISRFDFVQKIEVDGQTITLASGEFQIYKQNHSAVVALQIEKIQDSEHSGKLVNKRQFRISGLGGEHTAFNQLPGGKAEYHGKAFSSDDPNGRLHYSIDFTKKQGYGRIEHLKTLEQNVELAAAELKADEKSHAVILGDTRYNGAEKGSYHLALFGDRAQEIAGSAEVKTVVAIHHIGIAGKQLEHHHHHH	1A12	(A,210,G,N),(A,211,S,G),(A,238,G,V),(A,239,E,V),(A,240,G,A)	1.76E-06			-124437	foldx_interface
130	m002421	30.3	Excellent	0.2527	1	2.62E-10	6.77E-11	119000	1390	3.13E-05	8.06E-06	0.0566	0.9964	1	m002421	m0006	MGPDSDRLQQRRVAADIGTGLADALTAPLDHKDKGLKSLTLEDSIRQNGTLTLSAQGAEKTFKAGDKDNSLNTGKLKNDKISRFDFVQKIEVDGQTITLASGEFQIYKQNHSAVVALQIEKIQDSEHSGKLVNKRQFRISGLGGEHTAFNQLPGGKAEYHGKAFSSDDPNGRLHYSIDFTKKQGYGRIEHLKTLEQNVELAAAELKADEKSHAVILGDTRYNGAEKGSYHLALFGDRAQEIAGSAEVKTVVAIHHIGIAGKQLEHHHHHH	1A12	(A,210,G,N),(A,211,S,G),(A,238,G,V),(A,239,E,V),(A,240,G,A)	1.76E-06	-5308820917			octet_ddg
131	m002429	82.5	Excellent	0.245	1	4.13E-10	1.95E-11	295000	2630	1.22E-04	5.64E-06	0.023	0.9985	0	m002429	m0006	MGPDSDRLQQRRVAADIGTGLADALTAPLDHKDKGLKSLTLEDSIRQNGTLTLSAQGAEKTFKAGDKDNSLNTGKLKNDKISRFDFVQKIEVDGQTITLASGEFQIYKQNHSAVVALQIEKIQDSEHSGKLVNKRQFRISGLGGEHTAFNQLPGGKAEYHGKAFSSDDPNGRLHYSIDFTKKQGYGRIEHLKTLEQNVELAAAELKADEKSHAVILGDTRYNGAEKGSYHLALFGDRAQEIAGSAEVKTDVSIHHIGIAGKQLEHHHHHH	1A12	(A,210,G,N),(A,211,S,G),(A,238,G,D),(A,239,E,V),(A,240,G,S)	1.76E-06		-17433		statium
131	m002429	82.5	Excellent	0.245	1	4.13E-10	1.95E-11	295000	2630	1.22E-04	5.64E-06	0.023	0.9985	0	m002429	m0006	MGPDSDRLQQRRVAADIGTGLADALTAPLDHKDKGLKSLTLEDSIRQNGTLTLSAQGAEKTFKAGDKDNSLNTGKLKNDKISRFDFVQKIEVDGQTITLASGEFQIYKQNHSAVVALQIEKIQDSEHSGKLVNKRQFRISGLGGEHTAFNQLPGGKAEYHGKAFSSDDPNGRLHYSIDFTKKQGYGRIEHLKTLEQNVELAAAELKADEKSHAVILGDTRYNGAEKGSYHLALFGDRAQEIAGSAEVKTDVSIHHIGIAGKQLEHHHHHH	1A12	(A,210,G,N),(A,211,S,G),(A,238,G,D),(A,239,E,V),(A,240,G,S)	1.76E-06			-175774	foldx_interface
131	m002429	82.5	Excellent	0.245	1	4.13E-10	1.95E-11	295000	2630	1.22E-04	5.64E-06	0.023	0.9985	0	m002429	m0006	MGPDSDRLQQRRVAADIGTGLADALTAPLDHKDKGLKSLTLEDSIRQNGTLTLSAQGAEKTFKAGDKDNSLNTGKLKNDKISRFDFVQKIEVDGQTITLASGEFQIYKQNHSAVVALQIEKIQDSEHSGKLVNKRQFRISGLGGEHTAFNQLPGGKAEYHGKAFSSDDPNGRLHYSIDFTKKQGYGRIEHLKTLEQNVELAAAELKADEKSHAVILGDTRYNGAEKGSYHLALFGDRAQEIAGSAEVKTDVSIHHIGIAGKQLEHHHHHH	1A12	(A,210,G,N),(A,211,S,G),(A,238,G,D),(A,239,E,V),(A,240,G,S)	1.76E-06	-5034657363			octet_ddg
132	m002446		Excellent	0.2924	1	5.13E-10	2.38E-11	218000	1200	1.12E-04	5.15E-06	99.6	0.0524	1	m002446	m0006	MGPDSDRLQQRRVAADIGTGLADALTAPLDHKDKGLKSLTLEDSIRQNGTLTLSAQGAEKTFKAGDKDNSLNTGKLKNDKISRFDFVQKIEVDGQTITLASGEFQIYKQNHSAVVALQIEKIQDSEHSGKLVNKRQFRISGLGGEHTAFNQLPGGKAEYHGKAFSSDDPNGRLHYSIDFTKKQGYGRIEHLKTLEQNVELAAAELKADEKSHAVILGDTRYNGAEKGSYHLALFGDRAQEIAGSAEVKIVVGIHHIGIAGKQLEHHHHHH	1A12	(A,210,G,N),(A,211,S,G),(A,237,T,I),(A,238,G,V),(A,239,E,V)	1.76E-06		-17433		statium
132	m002446		Excellent	0.2924	1	5.13E-10	2.38E-11	218000	1200	1.12E-04	5.15E-06	99.6	0.0524	1	m002446	m0006	MGPDSDRLQQRRVAADIGTGLADALTAPLDHKDKGLKSLTLEDSIRQNGTLTLSAQGAEKTFKAGDKDNSLNTGKLKNDKISRFDFVQKIEVDGQTITLASGEFQIYKQNHSAVVALQIEKIQDSEHSGKLVNKRQFRISGLGGEHTAFNQLPGGKAEYHGKAFSSDDPNGRLHYSIDFTKKQGYGRIEHLKTLEQNVELAAAELKADEKSHAVILGDTRYNGAEKGSYHLALFGDRAQEIAGSAEVKIVVGIHHIGIAGKQLEHHHHHH	1A12	(A,210,G,N),(A,211,S,G),(A,237,T,I),(A,238,G,V),(A,239,E,V)	1.76E-06			-151806	foldx_interface
132	m002446		Excellent	0.2924	1	5.13E-10	2.38E-11	218000	1200	1.12E-04	5.15E-06	99.6	0.0524	1	m002446	m0006	MGPDSDRLQQRRVAADIGTGLADALTAPLDHKDKGLKSLTLEDSIRQNGTLTLSAQGAEKTFKAGDKDNSLNTGKLKNDKISRFDFVQKIEVDGQTITLASGEFQIYKQNHSAVVALQIEKIQDSEHSGKLVNKRQFRISGLGGEHTAFNQLPGGKAEYHGKAFSSDDPNGRLHYSIDFTKKQGYGRIEHLKTLEQNVELAAAELKADEKSHAVILGDTRYNGAEKGSYHLALFGDRAQEIAGSAEVKIVVGIHHIGIAGKQLEHHHHHH	1A12	(A,210,G,N),(A,211,S,G),(A,237,T,I),(A,238,G,V),(A,239,E,V)	1.76E-06	-490403552			octet_ddg
133	m002416	130.6	Excellent	0.2494	1	5.44E-10	3.55E-11	120000	798	6.49E-05	4.22E-06	0.0147	0.9991	0	m002416	m0006	MGPDSDRLQQRRVAADIGTGLADALTAPLDHKDKGLKSLTLEDSIRQNGTLTLSAQGAEKTFKAGDKDNSLNTGKLKNDKISRFDFVQKIEVDGQTITLASGEFQIYKQNHSAVVALQIEKIQDSEHSGKLVNKRQFRISGLGGEHTAFNQLPGGKAEYHGKAFSSDDPNGRLHYSIDFTKKQGYGRIEHLKTLEQNVELAAAELKADEKSHAVILGDTRYNGAEKGSYHLALFGDRAQEIAGSAEVKTVNGIHHIGIAGKQLEHHHHHH	1A12	(A,210,G,N),(A,211,S,G),(A,238,G,V),(A,239,E,N)	1.76E-06		-17433		statium
133	m002416	130.6	Excellent	0.2494	1	5.44E-10	3.55E-11	120000	798	6.49E-05	4.22E-06	0.0147	0.9991	0	m002416	m0006	MGPDSDRLQQRRVAADIGTGLADALTAPLDHKDKGLKSLTLEDSIRQNGTLTLSAQGAEKTFKAGDKDNSLNTGKLKNDKISRFDFVQKIEVDGQTITLASGEFQIYKQNHSAVVALQIEKIQDSEHSGKLVNKRQFRISGLGGEHTAFNQLPGGKAEYHGKAFSSDDPNGRLHYSIDFTKKQGYGRIEHLKTLEQNVELAAAELKADEKSHAVILGDTRYNGAEKGSYHLALFGDRAQEIAGSAEVKTVNGIHHIGIAGKQLEHHHHHH	1A12	(A,210,G,N),(A,211,S,G),(A,238,G,V),(A,239,E,N)	1.76E-06			-0.93231	foldx_interface
133	m002416	130.6	Excellent	0.2494	1	5.44E-10	3.55E-11	120000	798	6.49E-05	4.22E-06	0.0147	0.9991	0	m002416	m0006	MGPDSDRLQQRRVAADIGTGLADALTAPLDHKDKGLKSLTLEDSIRQNGTLTLSAQGAEKTFKAGDKDNSLNTGKLKNDKISRFDFVQKIEVDGQTITLASGEFQIYKQNHSAVVALQIEKIQDSEHSGKLVNKRQFRISGLGGEHTAFNQLPGGKAEYHGKAFSSDDPNGRLHYSIDFTKKQGYGRIEHLKTLEQNVELAAAELKADEKSHAVILGDTRYNGAEKGSYHLALFGDRAQEIAGSAEVKTVNGIHHIGIAGKQLEHHHHHH	1A12	(A,210,G,N),(A,211,S,G),(A,238,G,V),(A,239,E,N)	1.76E-06	-4868689444			octet_ddg
134	m002440	123.5	Excellent	0.3018	1	5.32E-10	9.41E-12	322000	1020	1.72E-04	2.99E-06	0.0177	0.9994	0	m002440	m0006	MGPDSDRLQQRRVAADIGTGLADALTAPLDHKDKGLKSLTLEDSIRQNGTLTLSAQGAEKTFKAGDKDNSLNTGKLKNDKISRFDFVQKIEVDGQTITLASGEFQIYKQNHSAVVALQIEKIQDSEHSGKLVNKRQFRISGLGGEHTAFNQLPGGKAEYHGKAFSSDDPNGRLHYSIDFTKKQGYGRIEHLKTLEQNVELAAAELKADEKSHAVILGDTRYNGAEKGSYHLALFGDRAQEIAGSAEVKIVEGIHHIGIAGKQLEHHHHHH	1A12	(A,210,G,N),(A,211,S,G),(A,237,T,I),(A,238,G,V)	1.76E-06		-20474		statium
134	m002440	123.5	Excellent	0.3018	1	5.32E-10	9.41E-12	322000	1020	1.72E-04	2.99E-06	0.0177	0.9994	0	m002440	m0006	MGPDSDRLQQRRVAADIGTGLADALTAPLDHKDKGLKSLTLEDSIRQNGTLTLSAQGAEKTFKAGDKDNSLNTGKLKNDKISRFDFVQKIEVDGQTITLASGEFQIYKQNHSAVVALQIEKIQDSEHSGKLVNKRQFRISGLGGEHTAFNQLPGGKAEYHGKAFSSDDPNGRLHYSIDFTKKQGYGRIEHLKTLEQNVELAAAELKADEKSHAVILGDTRYNGAEKGSYHLALFGDRAQEIAGSAEVKIVEGIHHIGIAGKQLEHHHHHH	1A12	(A,210,G,N),(A,211,S,G),(A,237,T,I),(A,238,G,V)	1.76E-06			-0.70449	foldx_interface
134	m002440	123.5	Excellent	0.3018	1	5.32E-10	9.41E-12	322000	1020	1.72E-04	2.99E-06	0.0177	0.9994	0	m002440	m0006	MGPDSDRLQQRRVAADIGTGLADALTAPLDHKDKGLKSLTLEDSIRQNGTLTLSAQGAEKTFKAGDKDNSLNTGKLKNDKISRFDFVQKIEVDGQTITLASGEFQIYKQNHSAVVALQIEKIQDSEHSGKLVNKRQFRISGLGGEHTAFNQLPGGKAEYHGKAFSSDDPNGRLHYSIDFTKKQGYGRIEHLKTLEQNVELAAAELKADEKSHAVILGDTRYNGAEKGSYHLALFGDRAQEIAGSAEVKIVEGIHHIGIAGKQLEHHHHHH	1A12	(A,210,G,N),(A,211,S,G),(A,237,T,I),(A,238,G,V)	1.76E-06	-4882126895			octet_ddg
135	m002336	11.9	Excellent	0.2177	1	6.48E-10	7.47E-11	159000	2610	1.03E-04	1.18E-05	0.0677	0.991	0	m002336	m0006	MGPDSDRLQQRRVAADIGTGLADALTAPLDHKDKGLKSLTLEDSIRQNGTLTLSAQGAEKTFKAGDKDNSLNTGKLKNDKISRFDFVQKIEVDGQTITLASGEFQIYKQNHSAVVALQIEKIQDSEHSGKLVNKRQFRISGLGGEHTAFNQLPGGKAEYHGKAFSSDDPNGRLHYSIDFTKKQGYGRIEHLKTLEQNVELAAAELKADEKSHAVILGDTRYNSAEKGSYHLALFGDRAQEIAGSAEVKTVNSIHHIGIAGKQLEHHHHHH	1A12	(A,210,G,N),(A,238,G,V),(A,239,E,N),(A,240,G,S)	1.76E-06		-17433		statium
135	m002336	11.9	Excellent	0.2177	1	6.48E-10	7.47E-11	159000	2610	1.03E-04	1.18E-05	0.0677	0.991	0	m002336	m0006	MGPDSDRLQQRRVAADIGTGLADALTAPLDHKDKGLKSLTLEDSIRQNGTLTLSAQGAEKTFKAGDKDNSLNTGKLKNDKISRFDFVQKIEVDGQTITLASGEFQIYKQNHSAVVALQIEKIQDSEHSGKLVNKRQFRISGLGGEHTAFNQLPGGKAEYHGKAFSSDDPNGRLHYSIDFTKKQGYGRIEHLKTLEQNVELAAAELKADEKSHAVILGDTRYNSAEKGSYHLALFGDRAQEIAGSAEVKTVNSIHHIGIAGKQLEHHHHHH	1A12	(A,210,G,N),(A,238,G,V),(A,239,E,N),(A,240,G,S)	1.76E-06			-161383	foldx_interface
135	m002336	11.9	Excellent	0.2177	1	6.48E-10	7.47E-11	159000	2610	1.03E-04	1.18E-05	0.0677	0.991	0	m002336	m0006	MGPDSDRLQQRRVAADIGTGLADALTAPLDHKDKGLKSLTLEDSIRQNGTLTLSAQGAEKTFKAGDKDNSLNTGKLKNDKISRFDFVQKIEVDGQTITLASGEFQIYKQNHSAVVALQIEKIQDSEHSGKLVNKRQFRISGLGGEHTAFNQLPGGKAEYHGKAFSSDDPNGRLHYSIDFTKKQGYGRIEHLKTLEQNVELAAAELKADEKSHAVILGDTRYNSAEKGSYHLALFGDRAQEIAGSAEVKTVNSIHHIGIAGKQLEHHHHHH	1A12	(A,210,G,N),(A,238,G,V),(A,239,E,N),(A,240,G,S)	1.76E-06	-4763301081			octet_ddg
136	m002420	22.7	Excellent	0.2086	1	6.97E-10	8.16E-11	120000	2010	8.33E-05	9.65E-06	0.0496	0.9954	1	m002420	m0006	MGPDSDRLQQRRVAADIGTGLADALTAPLDHKDKGLKSLTLEDSIRQNGTLTLSAQGAEKTFKAGDKDNSLNTGKLKNDKISRFDFVQKIEVDGQTITLASGEFQIYKQNHSAVVALQIEKIQDSEHSGKLVNKRQFRISGLGGEHTAFNQLPGGKAEYHGKAFSSDDPNGRLHYSIDFTKKQGYGRIEHLKTLEQNVELAAAELKADEKSHAVILGDTRYNGAEKGSYHLALFGDRAQEIAGSAEVKTVVSIHHIGIAGKQLEHHHHHH	1A12	(A,210,G,N),(A,211,S,G),(A,238,G,V),(A,239,E,V),(A,240,G,S)	1.76E-06		-19336		statium
136	m002420	22.7	Excellent	0.2086	1	6.97E-10	8.16E-11	120000	2010	8.33E-05	9.65E-06	0.0496	0.9954	1	m002420	m0006	MGPDSDRLQQRRVAADIGTGLADALTAPLDHKDKGLKSLTLEDSIRQNGTLTLSAQGAEKTFKAGDKDNSLNTGKLKNDKISRFDFVQKIEVDGQTITLASGEFQIYKQNHSAVVALQIEKIQDSEHSGKLVNKRQFRISGLGGEHTAFNQLPGGKAEYHGKAFSSDDPNGRLHYSIDFTKKQGYGRIEHLKTLEQNVELAAAELKADEKSHAVILGDTRYNGAEKGSYHLALFGDRAQEIAGSAEVKTVVSIHHIGIAGKQLEHHHHHH	1A12	(A,210,G,N),(A,211,S,G),(A,238,G,V),(A,239,E,V),(A,240,G,S)	1.76E-06			-118536	foldx_interface
136	m002420	22.7	Excellent	0.2086	1	6.97E-10	8.16E-11	120000	2010	8.33E-05	9.65E-06	0.0496	0.9954	1	m002420	m0006	MGPDSDRLQQRRVAADIGTGLADALTAPLDHKDKGLKSLTLEDSIRQNGTLTLSAQGAEKTFKAGDKDNSLNTGKLKNDKISRFDFVQKIEVDGQTITLASGEFQIYKQNHSAVVALQIEKIQDSEHSGKLVNKRQFRISGLGGEHTAFNQLPGGKAEYHGKAFSSDDPNGRLHYSIDFTKKQGYGRIEHLKTLEQNVELAAAELKADEKSHAVILGDTRYNGAEKGSYHLALFGDRAQEIAGSAEVKTVVSIHHIGIAGKQLEHHHHHH	1A12	(A,210,G,N),(A,211,S,G),(A,238,G,V),(A,239,E,V),(A,240,G,S)	1.76E-06	-4719387791			octet_ddg
137	m002389	126.4	Excellent	0.2663	1	6.98E-10	2.60E-11	148000	786	1.03E-04	3.81E-06	0.0139	0.9992	0	m002389	m0006	MGPDSDRLQQRRVAADIGTGLADALTAPLDHKDKGLKSLTLEDSIRQNGTLTLSAQGAEKTFKAGDKDNSLNTGKLKNDKISRFDFVQKIEVDGQTITLASGEFQIYKQNHSAVVALQIEKIQDSEHSGKLVNKRQFRISGLGGEHTAFNQLPGGKAEYHGKAFSSDDPNGRLHYSIDFTKKQGYGRIEHLKTLEQNVELAAAELKADEKSHAVILGDTRYNGAEKGSYHLALFGDRAQEIAGSAEVKSVNGIHHIGIAGKQLEHHHHHH	1A12	(A,210,G,N),(A,211,S,G),(A,237,T,S),(A,238,G,V),(A,239,E,N)	1.76E-06		-15923		statium
137	m002389	126.4	Excellent	0.2663	1	6.98E-10	2.60E-11	148000	786	1.03E-04	3.81E-06	0.0139	0.9992	0	m002389	m0006	MGPDSDRLQQRRVAADIGTGLADALTAPLDHKDKGLKSLTLEDSIRQNGTLTLSAQGAEKTFKAGDKDNSLNTGKLKNDKISRFDFVQKIEVDGQTITLASGEFQIYKQNHSAVVALQIEKIQDSEHSGKLVNKRQFRISGLGGEHTAFNQLPGGKAEYHGKAFSSDDPNGRLHYSIDFTKKQGYGRIEHLKTLEQNVELAAAELKADEKSHAVILGDTRYNGAEKGSYHLALFGDRAQEIAGSAEVKSVNGIHHIGIAGKQLEHHHHHH	1A12	(A,210,G,N),(A,211,S,G),(A,237,T,S),(A,238,G,V),(A,239,E,N)	1.76E-06			-0.64067	foldx_interface
137	m002389	126.4	Excellent	0.2663	1	6.98E-10	2.60E-11	148000	786	1.03E-04	3.81E-06	0.0139	0.9992	0	m002389	m0006	MGPDSDRLQQRRVAADIGTGLADALTAPLDHKDKGLKSLTLEDSIRQNGTLTLSAQGAEKTFKAGDKDNSLNTGKLKNDKISRFDFVQKIEVDGQTITLASGEFQIYKQNHSAVVALQIEKIQDSEHSGKLVNKRQFRISGLGGEHTAFNQLPGGKAEYHGKAFSSDDPNGRLHYSIDFTKKQGYGRIEHLKTLEQNVELAAAELKADEKSHAVILGDTRYNGAEKGSYHLALFGDRAQEIAGSAEVKSVNGIHHIGIAGKQLEHHHHHH	1A12	(A,210,G,N),(A,211,S,G),(A,237,T,S),(A,238,G,V),(A,239,E,N)	1.76E-06	-4718524105			octet_ddg
138	m002281	15	Excellent	0.2832	1	7.56E-10	3.92E-11	252000	2530	1.91E-04	9.69E-06	0.1174	0.9937	0	m002281	m0006	MGPDSDRLQQRRVAADIGTGLADALTAPLDHKDKGLKSLTLEDSIRQNGTLTLSAQGAEKTFKAGDKDNSLNTGKLKNDKISRFDFVQKIEVDGQTITLASGEFQIYKQNHSAVVALQIEKIQDSEHSGKLVNKRQFRISGLGGEHTAFNQLPGGKAEYHGKAFSSDDPNGRLHYSIDFTKKQGYGRIEHLKTLEQNVELAAAELKADEKSHAVILGDTRYNQAEKGSYHLALFGDRAQEIAGSAEVKIVNGIHHIGIAGKQLEHHHHHH	1A12	(A,210,G,N),(A,211,S,Q),(A,237,T,I),(A,238,G,V),(A,239,E,N)	1.76E-06		-17433		statium
138	m002281	15	Excellent	0.2832	1	7.56E-10	3.92E-11	252000	2530	1.91E-04	9.69E-06	0.1174	0.9937	0	m002281	m0006	MGPDSDRLQQRRVAADIGTGLADALTAPLDHKDKGLKSLTLEDSIRQNGTLTLSAQGAEKTFKAGDKDNSLNTGKLKNDKISRFDFVQKIEVDGQTITLASGEFQIYKQNHSAVVALQIEKIQDSEHSGKLVNKRQFRISGLGGEHTAFNQLPGGKAEYHGKAFSSDDPNGRLHYSIDFTKKQGYGRIEHLKTLEQNVELAAAELKADEKSHAVILGDTRYNQAEKGSYHLALFGDRAQEIAGSAEVKIVNGIHHIGIAGKQLEHHHHHH	1A12	(A,210,G,N),(A,211,S,Q),(A,237,T,I),(A,238,G,V),(A,239,E,N)	1.76E-06			-0.72225	foldx_interface
138	m002281	15	Excellent	0.2832	1	7.56E-10	3.92E-11	252000	2530	1.91E-04	9.69E-06	0.1174	0.9937	0	m002281	m0006	MGPDSDRLQQRRVAADIGTGLADALTAPLDHKDKGLKSLTLEDSIRQNGTLTLSAQGAEKTFKAGDKDNSLNTGKLKNDKISRFDFVQKIEVDGQTITLASGEFQIYKQNHSAVVALQIEKIQDSEHSGKLVNKRQFRISGLGGEHTAFNQLPGGKAEYHGKAFSSDDPNGRLHYSIDFTKKQGYGRIEHLKTLEQNVELAAAELKADEKSHAVILGDTRYNQAEKGSYHLALFGDRAQEIAGSAEVKIVNGIHHIGIAGKQLEHHHHHH	1A12	(A,210,G,N),(A,211,S,Q),(A,237,T,I),(A,238,G,V),(A,239,E,N)	1.76E-06	-4670437509			octet_ddg
139	m002392	64.5	Excellent	0.2698	1	8.12E-10	2.98E-11	150000	815	1.21E-04	4.42E-06	0.0259	0.9989	0	m002392	m0006	MGPDSDRLQQRRVAADIGTGLADALTAPLDHKDKGLKSLTLEDSIRQNGTLTLSAQGAEKTFKAGDKDNSLNTGKLKNDKISRFDFVQKIEVDGQTITLASGEFQIYKQNHSAVVALQIEKIQDSEHSGKLVNKRQFRISGLGGEHTAFNQLPGGKAEYHGKAFSSDDPNGRLHYSIDFTKKQGYGRIEHLKTLEQNVELAAAELKADEKSHAVILGDTRYNGAEKGSYHLALFGDRAQEIAGSAEVKSVVGIHHIGIAGKQLEHHHHHH	1A12	(A,210,G,N),(A,211,S,G),(A,237,T,S),(A,238,G,V),(A,239,E,V)	1.76E-06		-20474		statium
139	m002392	64.5	Excellent	0.2698	1	8.12E-10	2.98E-11	150000	815	1.21E-04	4.42E-06	0.0259	0.9989	0	m002392	m0006	MGPDSDRLQQRRVAADIGTGLADALTAPLDHKDKGLKSLTLEDSIRQNGTLTLSAQGAEKTFKAGDKDNSLNTGKLKNDKISRFDFVQKIEVDGQTITLASGEFQIYKQNHSAVVALQIEKIQDSEHSGKLVNKRQFRISGLGGEHTAFNQLPGGKAEYHGKAFSSDDPNGRLHYSIDFTKKQGYGRIEHLKTLEQNVELAAAELKADEKSHAVILGDTRYNGAEKGSYHLALFGDRAQEIAGSAEVKSVVGIHHIGIAGKQLEHHHHHH	1A12	(A,210,G,N),(A,211,S,G),(A,237,T,S),(A,238,G,V),(A,239,E,V)	1.76E-06			-136527	foldx_interface
139	m002392	64.5	Excellent	0.2698	1	8.12E-10	2.98E-11	150000	815	1.21E-04	4.42E-06	0.0259	0.9989	0	m002392	m0006	MGPDSDRLQQRRVAADIGTGLADALTAPLDHKDKGLKSLTLEDSIRQNGTLTLSAQGAEKTFKAGDKDNSLNTGKLKNDKISRFDFVQKIEVDGQTITLASGEFQIYKQNHSAVVALQIEKIQDSEHSGKLVNKRQFRISGLGGEHTAFNQLPGGKAEYHGKAFSSDDPNGRLHYSIDFTKKQGYGRIEHLKTLEQNVELAAAELKADEKSHAVILGDTRYNGAEKGSYHLALFGDRAQEIAGSAEVKSVVGIHHIGIAGKQLEHHHHHH	1A12	(A,210,G,N),(A,211,S,G),(A,237,T,S),(A,238,G,V),(A,239,E,V)	1.76E-06	-4627389145			octet_ddg
140	m002256	12.5	Good	0.1853	1	1.18E-09	1.40E-10	107000	4400	1.26E-04	1.40E-05	0.0391	0.993	0	m002256	m0006	MGPDSDRLQQRRVAADIGTGLADALTAPLDHKDKGLKSLTLEDSIRQNGTLTLSAQGAEKTFKAGDKDNSLNTGKLKNDKISRFDFVQKIEVDGQTITLASGEFQIYKQNHSAVVALQIEKIQDSEHSGKLVNKRQFRISGLGGEHTAFNQLPGGKAEYHGKAFSSDDPNGRLHYSIDFTKKQGYGRIEHLKTLEQNVELAAAELKADEKSHAVILGDTRYNQAEKGSYHLALFGDRAQEIAGSAEVKTVNAIHHIGIAGKQLEHHHHHH	1A12	(A,210,G,N),(A,211,S,Q),(A,238,G,V),(A,239,E,N),(A,240,G,A)	1.76E-06		-17433		statium
140	m002256	12.5	Good	0.1853	1	1.18E-09	1.40E-10	107000	4400	1.26E-04	1.40E-05	0.0391	0.993	0	m002256	m0006	MGPDSDRLQQRRVAADIGTGLADALTAPLDHKDKGLKSLTLEDSIRQNGTLTLSAQGAEKTFKAGDKDNSLNTGKLKNDKISRFDFVQKIEVDGQTITLASGEFQIYKQNHSAVVALQIEKIQDSEHSGKLVNKRQFRISGLGGEHTAFNQLPGGKAEYHGKAFSSDDPNGRLHYSIDFTKKQGYGRIEHLKTLEQNVELAAAELKADEKSHAVILGDTRYNQAEKGSYHLALFGDRAQEIAGSAEVKTVNAIHHIGIAGKQLEHHHHHH	1A12	(A,210,G,N),(A,211,S,Q),(A,238,G,V),(A,239,E,N),(A,240,G,A)	1.76E-06			-136228	foldx_interface
140	m002256	12.5	Good	0.1853	1	1.18E-09	1.40E-10	107000	4400	1.26E-04	1.40E-05	0.0391	0.993	0	m002256	m0006	MGPDSDRLQQRRVAADIGTGLADALTAPLDHKDKGLKSLTLEDSIRQNGTLTLSAQGAEKTFKAGDKDNSLNTGKLKNDKISRFDFVQKIEVDGQTITLASGEFQIYKQNHSAVVALQIEKIQDSEHSGKLVNKRQFRISGLGGEHTAFNQLPGGKAEYHGKAFSSDDPNGRLHYSIDFTKKQGYGRIEHLKTLEQNVELAAAELKADEKSHAVILGDTRYNQAEKGSYHLALFGDRAQEIAGSAEVKTVNAIHHIGIAGKQLEHHHHHH	1A12	(A,210,G,N),(A,211,S,Q),(A,238,G,V),(A,239,E,N),(A,240,G,A)	1.76E-06	-4402222709			octet_ddg
141	m002335	83	Good	0.2928	1	1.92E-09	2.45E-11	193000	885	3.71E-04	4.41E-06	0.0351	0.9986	1	m002335	m0006	MGPDSDRLQQRRVAADIGTGLADALTAPLDHKDKGLKSLTLEDSIRQNGTLTLSAQGAEKTFKAGDKDNSLNTGKLKNDKISRFDFVQKIEVDGQTITLASGEFQIYKQNHSAVVALQIEKIQDSEHSGKLVNKRQFRISGLGGEHTAFNQLPGGKAEYHGKAFSSDDPNGRLHYSIDFTKKQGYGRIEHLKTLEQNVELAAAELKADEKSHAVILGDTRYNSAEKGSYHLALFGDRAQEIAGSAEVKTVNGIHHIGIAGKQLEHHHHHH	1A12	(A,210,G,N),(A,238,G,V),(A,239,E,N)	1.76E-06		-18782		statium
141	m002335	83	Good	0.2928	1	1.92E-09	2.45E-11	193000	885	3.71E-04	4.41E-06	0.0351	0.9986	1	m002335	m0006	MGPDSDRLQQRRVAADIGTGLADALTAPLDHKDKGLKSLTLEDSIRQNGTLTLSAQGAEKTFKAGDKDNSLNTGKLKNDKISRFDFVQKIEVDGQTITLASGEFQIYKQNHSAVVALQIEKIQDSEHSGKLVNKRQFRISGLGGEHTAFNQLPGGKAEYHGKAFSSDDPNGRLHYSIDFTKKQGYGRIEHLKTLEQNVELAAAELKADEKSHAVILGDTRYNSAEKGSYHLALFGDRAQEIAGSAEVKTVNGIHHIGIAGKQLEHHHHHH	1A12	(A,210,G,N),(A,238,G,V),(A,239,E,N)	1.76E-06			-106467	foldx_interface
141	m002335	83	Good	0.2928	1	1.92E-09	2.45E-11	193000	885	3.71E-04	4.41E-06	0.0351	0.9986	1	m002335	m0006	MGPDSDRLQQRRVAADIGTGLADALTAPLDHKDKGLKSLTLEDSIRQNGTLTLSAQGAEKTFKAGDKDNSLNTGKLKNDKISRFDFVQKIEVDGQTITLASGEFQIYKQNHSAVVALQIEKIQDSEHSGKLVNKRQFRISGLGGEHTAFNQLPGGKAEYHGKAFSSDDPNGRLHYSIDFTKKQGYGRIEHLKTLEQNVELAAAELKADEKSHAVILGDTRYNSAEKGSYHLALFGDRAQEIAGSAEVKTVNGIHHIGIAGKQLEHHHHHH	1A12	(A,210,G,N),(A,238,G,V),(A,239,E,N)	1.76E-06	-4108957803			octet_ddg
142	m002413	127	Good	0.234	1	2.69E-09	6.86E-11	100000	1120	2.69E-04	6.16E-06	0.0215	0.9979	0	m002413	m0006	MGPDSDRLQQRRVAADIGTGLADALTAPLDHKDKGLKSLTLEDSIRQNGTLTLSAQGAEKTFKAGDKDNSLNTGKLKNDKISRFDFVQKIEVDGQTITLASGEFQIYKQNHSAVVALQIEKIQDSEHSGKLVNKRQFRISGLGGEHTAFNQLPGGKAEYHGKAFSSDDPNGRLHYSIDFTKKQGYGRIEHLKTLEQNVELAAAELKADEKSHAVILGDTRYNGAEKGSYHLALFGDRAQEIAGSAEVKTVEGIHHIGIAGKQLEHHHHHH	1A12	(A,210,G,N),(A,211,S,G),(A,238,G,V)	1.76E-06		-17433		statium
142	m002413	127	Good	0.234	1	2.69E-09	6.86E-11	100000	1120	2.69E-04	6.16E-06	0.0215	0.9979	0	m002413	m0006	MGPDSDRLQQRRVAADIGTGLADALTAPLDHKDKGLKSLTLEDSIRQNGTLTLSAQGAEKTFKAGDKDNSLNTGKLKNDKISRFDFVQKIEVDGQTITLASGEFQIYKQNHSAVVALQIEKIQDSEHSGKLVNKRQFRISGLGGEHTAFNQLPGGKAEYHGKAFSSDDPNGRLHYSIDFTKKQGYGRIEHLKTLEQNVELAAAELKADEKSHAVILGDTRYNGAEKGSYHLALFGDRAQEIAGSAEVKTVEGIHHIGIAGKQLEHHHHHH	1A12	(A,210,G,N),(A,211,S,G),(A,238,G,V)	1.76E-06			-0.23173	foldx_interface
142	m002413	127	Good	0.234	1	2.69E-09	6.86E-11	100000	1120	2.69E-04	6.16E-06	0.0215	0.9979	0	m002413	m0006	MGPDSDRLQQRRVAADIGTGLADALTAPLDHKDKGLKSLTLEDSIRQNGTLTLSAQGAEKTFKAGDKDNSLNTGKLKNDKISRFDFVQKIEVDGQTITLASGEFQIYKQNHSAVVALQIEKIQDSEHSGKLVNKRQFRISGLGGEHTAFNQLPGGKAEYHGKAFSSDDPNGRLHYSIDFTKKQGYGRIEHLKTLEQNVELAAAELKADEKSHAVILGDTRYNGAEKGSYHLALFGDRAQEIAGSAEVKTVEGIHHIGIAGKQLEHHHHHH	1A12	(A,210,G,N),(A,211,S,G),(A,238,G,V)	1.76E-06	-3905811875			octet_ddg
143	m002452	102.7	Excellent	0.283	1	2.88E-09	3.06E-11	178000	1000	5.13E-04	4.63E-06	0.0264	0.9988	1	m002452	m0006	MGPDSDRLQQRRVAADIGTGLADALTAPLDHKDKGLKSLTLEDSIRQNGTLTLSAQGAEKTFKAGDKDNSLNTGKLKNDKISRFDFVQKIEVDGQTITLASGEFQIYKQNHSAVVALQIEKIQDSEHSGKLVNKRQFRISGLGGEHTAFNQLPGGKAEYHGKAFSSDDPNGRLHYSIDFTKKQGYGRIEHLKTLEQNVELAAAELKADEKSHAVILGDTRYNGAEKGSYHLALFGDRAQEIAGSAEVKIDNGIHHIGIAGKQLEHHHHHH	1A12	(A,210,G,N),(A,211,S,G),(A,237,T,I),(A,238,G,D),(A,239,E,N)	1.76E-06		-17878		statium
143	m002452	102.7	Excellent	0.283	1	2.88E-09	3.06E-11	178000	1000	5.13E-04	4.63E-06	0.0264	0.9988	1	m002452	m0006	MGPDSDRLQQRRVAADIGTGLADALTAPLDHKDKGLKSLTLEDSIRQNGTLTLSAQGAEKTFKAGDKDNSLNTGKLKNDKISRFDFVQKIEVDGQTITLASGEFQIYKQNHSAVVALQIEKIQDSEHSGKLVNKRQFRISGLGGEHTAFNQLPGGKAEYHGKAFSSDDPNGRLHYSIDFTKKQGYGRIEHLKTLEQNVELAAAELKADEKSHAVILGDTRYNGAEKGSYHLALFGDRAQEIAGSAEVKIDNGIHHIGIAGKQLEHHHHHH	1A12	(A,210,G,N),(A,211,S,G),(A,237,T,I),(A,238,G,D),(A,239,E,N)	1.76E-06			-169089	foldx_interface
143	m002452	102.7	Excellent	0.283	1	2.88E-09	3.06E-11	178000	1000	5.13E-04	4.63E-06	0.0264	0.9988	1	m002452	m0006	MGPDSDRLQQRRVAADIGTGLADALTAPLDHKDKGLKSLTLEDSIRQNGTLTLSAQGAEKTFKAGDKDNSLNTGKLKNDKISRFDFVQKIEVDGQTITLASGEFQIYKQNHSAVVALQIEKIQDSEHSGKLVNKRQFRISGLGGEHTAFNQLPGGKAEYHGKAFSSDDPNGRLHYSIDFTKKQGYGRIEHLKTLEQNVELAAAELKADEKSHAVILGDTRYNGAEKGSYHLALFGDRAQEIAGSAEVKIDNGIHHIGIAGKQLEHHHHHH	1A12	(A,210,G,N),(A,211,S,G),(A,237,T,I),(A,238,G,D),(A,239,E,N)	1.76E-06	-3864697199			octet_ddg
144	m002404	123.7	Good	0.2215	1	2.92E-09	4.91E-11	102000	809	2.97E-04	4.39E-06	0.0114	0.999	0	m002404	m0006	MGPDSDRLQQRRVAADIGTGLADALTAPLDHKDKGLKSLTLEDSIRQNGTLTLSAQGAEKTFKAGDKDNSLNTGKLKNDKISRFDFVQKIEVDGQTITLASGEFQIYKQNHSAVVALQIEKIQDSEHSGKLVNKRQFRISGLGGEHTAFNQLPGGKAEYHGKAFSSDDPNGRLHYSIDFTKKQGYGRIEHLKTLEQNVELAAAELKADEKSHAVILGDTRYNGAEKGSYHLALFGDRAQEIAGSAEVKTGEGIHHIGIAGKQLEHHHHHH	1A12	(A,210,G,N),(A,211,S,G)	1.76E-06		-16151		statium
144	m002404	123.7	Good	0.2215	1	2.92E-09	4.91E-11	102000	809	2.97E-04	4.39E-06	0.0114	0.999	0	m002404	m0006	MGPDSDRLQQRRVAADIGTGLADALTAPLDHKDKGLKSLTLEDSIRQNGTLTLSAQGAEKTFKAGDKDNSLNTGKLKNDKISRFDFVQKIEVDGQTITLASGEFQIYKQNHSAVVALQIEKIQDSEHSGKLVNKRQFRISGLGGEHTAFNQLPGGKAEYHGKAFSSDDPNGRLHYSIDFTKKQGYGRIEHLKTLEQNVELAAAELKADEKSHAVILGDTRYNGAEKGSYHLALFGDRAQEIAGSAEVKTGEGIHHIGIAGKQLEHHHHHH	1A12	(A,210,G,N),(A,211,S,G)	1.76E-06			-0.09724	foldx_interface
144	m002404	123.7	Good	0.2215	1	2.92E-09	4.91E-11	102000	809	2.97E-04	4.39E-06	0.0114	0.999	0	m002404	m0006	MGPDSDRLQQRRVAADIGTGLADALTAPLDHKDKGLKSLTLEDSIRQNGTLTLSAQGAEKTFKAGDKDNSLNTGKLKNDKISRFDFVQKIEVDGQTITLASGEFQIYKQNHSAVVALQIEKIQDSEHSGKLVNKRQFRISGLGGEHTAFNQLPGGKAEYHGKAFSSDDPNGRLHYSIDFTKKQGYGRIEHLKTLEQNVELAAAELKADEKSHAVILGDTRYNGAEKGSYHLALFGDRAQEIAGSAEVKTGEGIHHIGIAGKQLEHHHHHH	1A12	(A,210,G,N),(A,211,S,G)	1.76E-06	-3856387816			octet_ddg
145	m002415	93.7	Good	0.1961	1	3.02E-09	1.43E-10	64200	1450	1.94E-04	8.06E-06	0.0228	0.997	0	m002415	m0006	MGPDSDRLQQRRVAADIGTGLADALTAPLDHKDKGLKSLTLEDSIRQNGTLTLSAQGAEKTFKAGDKDNSLNTGKLKNDKISRFDFVQKIEVDGQTITLASGEFQIYKQNHSAVVALQIEKIQDSEHSGKLVNKRQFRISGLGGEHTAFNQLPGGKAEYHGKAFSSDDPNGRLHYSIDFTKKQGYGRIEHLKTLEQNVELAAAELKADEKSHAVILGDTRYNGAEKGSYHLALFGDRAQEIAGSAEVKTVEAIHHIGIAGKQLEHHHHHH	1A12	(A,210,G,N),(A,211,S,G),(A,238,G,V),(A,240,G,A)	1.76E-06		-18782		statium
145	m002415	93.7	Good	0.1961	1	3.02E-09	1.43E-10	64200	1450	1.94E-04	8.06E-06	0.0228	0.997	0	m002415	m0006	MGPDSDRLQQRRVAADIGTGLADALTAPLDHKDKGLKSLTLEDSIRQNGTLTLSAQGAEKTFKAGDKDNSLNTGKLKNDKISRFDFVQKIEVDGQTITLASGEFQIYKQNHSAVVALQIEKIQDSEHSGKLVNKRQFRISGLGGEHTAFNQLPGGKAEYHGKAFSSDDPNGRLHYSIDFTKKQGYGRIEHLKTLEQNVELAAAELKADEKSHAVILGDTRYNGAEKGSYHLALFGDRAQEIAGSAEVKTVEAIHHIGIAGKQLEHHHHHH	1A12	(A,210,G,N),(A,211,S,G),(A,238,G,V),(A,240,G,A)	1.76E-06			-0.93819	foldx_interface
145	m002415	93.7	Good	0.1961	1	3.02E-09	1.43E-10	64200	1450	1.94E-04	8.06E-06	0.0228	0.997	0	m002415	m0006	MGPDSDRLQQRRVAADIGTGLADALTAPLDHKDKGLKSLTLEDSIRQNGTLTLSAQGAEKTFKAGDKDNSLNTGKLKNDKISRFDFVQKIEVDGQTITLASGEFQIYKQNHSAVVALQIEKIQDSEHSGKLVNKRQFRISGLGGEHTAFNQLPGGKAEYHGKAFSSDDPNGRLHYSIDFTKKQGYGRIEHLKTLEQNVELAAAELKADEKSHAVILGDTRYNGAEKGSYHLALFGDRAQEIAGSAEVKTVEAIHHIGIAGKQLEHHHHHH	1A12	(A,210,G,N),(A,211,S,G),(A,238,G,V),(A,240,G,A)	1.76E-06	-3836102371			octet_ddg
146	m002333	23.5	Good	0.189	1	4.87E-09	3.36E-10	65800	1940	3.21E-04	2.00E-05	0.1003	0.9827	1	m002333	m0006	MGPDSDRLQQRRVAADIGTGLADALTAPLDHKDKGLKSLTLEDSIRQNGTLTLSAQGAEKTFKAGDKDNSLNTGKLKNDKISRFDFVQKIEVDGQTITLASGEFQIYKQNHSAVVALQIEKIQDSEHSGKLVNKRQFRISGLGGEHTAFNQLPGGKAEYHGKAFSSDDPNGRLHYSIDFTKKQGYGRIEHLKTLEQNVELAAAELKADEKSHAVILGDTRYNSAEKGSYHLALFGDRAQEIAGSAEVKTVESIHHIGIAGKQLEHHHHHH	1A12	(A,210,G,N),(A,238,G,V),(A,240,G,S)	1.76E-06		-17433		statium
146	m002333	23.5	Good	0.189	1	4.87E-09	3.36E-10	65800	1940	3.21E-04	2.00E-05	0.1003	0.9827	1	m002333	m0006	MGPDSDRLQQRRVAADIGTGLADALTAPLDHKDKGLKSLTLEDSIRQNGTLTLSAQGAEKTFKAGDKDNSLNTGKLKNDKISRFDFVQKIEVDGQTITLASGEFQIYKQNHSAVVALQIEKIQDSEHSGKLVNKRQFRISGLGGEHTAFNQLPGGKAEYHGKAFSSDDPNGRLHYSIDFTKKQGYGRIEHLKTLEQNVELAAAELKADEKSHAVILGDTRYNSAEKGSYHLALFGDRAQEIAGSAEVKTVESIHHIGIAGKQLEHHHHHH	1A12	(A,210,G,N),(A,238,G,V),(A,240,G,S)	1.76E-06			-11297	foldx_interface
146	m002333	23.5	Good	0.189	1	4.87E-09	3.36E-10	65800	1940	3.21E-04	2.00E-05	0.1003	0.9827	1	m002333	m0006	MGPDSDRLQQRRVAADIGTGLADALTAPLDHKDKGLKSLTLEDSIRQNGTLTLSAQGAEKTFKAGDKDNSLNTGKLKNDKISRFDFVQKIEVDGQTITLASGEFQIYKQNHSAVVALQIEKIQDSEHSGKLVNKRQFRISGLGGEHTAFNQLPGGKAEYHGKAFSSDDPNGRLHYSIDFTKKQGYGRIEHLKTLEQNVELAAAELKADEKSHAVILGDTRYNSAEKGSYHLALFGDRAQEIAGSAEVKTVESIHHIGIAGKQLEHHHHHH	1A12	(A,210,G,N),(A,238,G,V),(A,240,G,S)	1.76E-06	-3548243374			octet_ddg
147	m002332	45.7	Good	0.1868	1	4.81E-09	1.25E-10	122000	2180	5.86E-04	1.11E-05	0.0382	0.993	0	m002332	m0006	MGPDSDRLQQRRVAADIGTGLADALTAPLDHKDKGLKSLTLEDSIRQNGTLTLSAQGAEKTFKAGDKDNSLNTGKLKNDKISRFDFVQKIEVDGQTITLASGEFQIYKQNHSAVVALQIEKIQDSEHSGKLVNKRQFRISGLGGEHTAFNQLPGGKAEYHGKAFSSDDPNGRLHYSIDFTKKQGYGRIEHLKTLEQNVELAAAELKADEKSHAVILGDTRYNSAEKGSYHLALFGDRAQEIAGSAEVKTVEGIHHIGIAGKQLEHHHHHH	1A12	(A,210,G,N),(A,238,G,V)	1.76E-06		-18569		statium
147	m002332	45.7	Good	0.1868	1	4.81E-09	1.25E-10	122000	2180	5.86E-04	1.11E-05	0.0382	0.993	0	m002332	m0006	MGPDSDRLQQRRVAADIGTGLADALTAPLDHKDKGLKSLTLEDSIRQNGTLTLSAQGAEKTFKAGDKDNSLNTGKLKNDKISRFDFVQKIEVDGQTITLASGEFQIYKQNHSAVVALQIEKIQDSEHSGKLVNKRQFRISGLGGEHTAFNQLPGGKAEYHGKAFSSDDPNGRLHYSIDFTKKQGYGRIEHLKTLEQNVELAAAELKADEKSHAVILGDTRYNSAEKGSYHLALFGDRAQEIAGSAEVKTVEGIHHIGIAGKQLEHHHHHH	1A12	(A,210,G,N),(A,238,G,V)	1.76E-06			-113117	foldx_interface
147	m002332	45.7	Good	0.1868	1	4.81E-09	1.25E-10	122000	2180	5.86E-04	1.11E-05	0.0382	0.993	0	m002332	m0006	MGPDSDRLQQRRVAADIGTGLADALTAPLDHKDKGLKSLTLEDSIRQNGTLTLSAQGAEKTFKAGDKDNSLNTGKLKNDKISRFDFVQKIEVDGQTITLASGEFQIYKQNHSAVVALQIEKIQDSEHSGKLVNKRQFRISGLGGEHTAFNQLPGGKAEYHGKAFSSDDPNGRLHYSIDFTKKQGYGRIEHLKTLEQNVELAAAELKADEKSHAVILGDTRYNSAEKGSYHLALFGDRAQEIAGSAEVKTVEGIHHIGIAGKQLEHHHHHH	1A12	(A,210,G,N),(A,238,G,V)	1.76E-06	-3555711495			octet_ddg
148	m002414	111	Good	0.1463	1	9.48E-09	1.43E-09	11900	1540	1.13E-04	8.78E-06	0.0147	0.9968	0	m002414	m0006	MGPDSDRLQQRRVAADIGTGLADALTAPLDHKDKGLKSLTLEDSIRQNGTLTLSAQGAEKTFKAGDKDNSLNTGKLKNDKISRFDFVQKIEVDGQTITLASGEFQIYKQNHSAVVALQIEKIQDSEHSGKLVNKRQFRISGLGGEHTAFNQLPGGKAEYHGKAFSSDDPNGRLHYSIDFTKKQGYGRIEHLKTLEQNVELAAAELKADEKSHAVILGDTRYNGAEKGSYHLALFGDRAQEIAGSAEVKTVESIHHIGIAGKQLEHHHHHH	1A12	(A,210,G,N),(A,211,S,G),(A,238,G,V),(A,240,G,S)	1.76E-06		-17433		statium
148	m002414	111	Good	0.1463	1	9.48E-09	1.43E-09	11900	1540	1.13E-04	8.78E-06	0.0147	0.9968	0	m002414	m0006	MGPDSDRLQQRRVAADIGTGLADALTAPLDHKDKGLKSLTLEDSIRQNGTLTLSAQGAEKTFKAGDKDNSLNTGKLKNDKISRFDFVQKIEVDGQTITLASGEFQIYKQNHSAVVALQIEKIQDSEHSGKLVNKRQFRISGLGGEHTAFNQLPGGKAEYHGKAFSSDDPNGRLHYSIDFTKKQGYGRIEHLKTLEQNVELAAAELKADEKSHAVILGDTRYNGAEKGSYHLALFGDRAQEIAGSAEVKTVESIHHIGIAGKQLEHHHHHH	1A12	(A,210,G,N),(A,211,S,G),(A,238,G,V),(A,240,G,S)	1.76E-06			-0.87302	foldx_interface
148	m002414	111	Good	0.1463	1	9.48E-09	1.43E-09	11900	1540	1.13E-04	8.78E-06	0.0147	0.9968	0	m002414	m0006	MGPDSDRLQQRRVAADIGTGLADALTAPLDHKDKGLKSLTLEDSIRQNGTLTLSAQGAEKTFKAGDKDNSLNTGKLKNDKISRFDFVQKIEVDGQTITLASGEFQIYKQNHSAVVALQIEKIQDSEHSGKLVNKRQFRISGLGGEHTAFNQLPGGKAEYHGKAFSSDDPNGRLHYSIDFTKKQGYGRIEHLKTLEQNVELAAAELKADEKSHAVILGDTRYNGAEKGSYHLALFGDRAQEIAGSAEVKTVESIHHIGIAGKQLEHHHHHH	1A12	(A,210,G,N),(A,211,S,G),(A,238,G,V),(A,240,G,S)	1.76E-06	-3146976694			octet_ddg
149	m002419	29.1	Good	0.1719	1	1.03E-08	1.21E-09	20200	1940	2.07E-04	1.43E-05	0.0556	0.9917	0	m002419	m0006	MGPDSDRLQQRRVAADIGTGLADALTAPLDHKDKGLKSLTLEDSIRQNGTLTLSAQGAEKTFKAGDKDNSLNTGKLKNDKISRFDFVQKIEVDGQTITLASGEFQIYKQNHSAVVALQIEKIQDSEHSGKLVNKRQFRISGLGGEHTAFNQLPGGKAEYHGKAFSSDDPNGRLHYSIDFTKKQGYGRIEHLKTLEQNVELAAAELKADEKSHAVILGDTRYNGAEKGSYHLALFGDRAQEIAGSAEVKTVVGIHHIGIAGKQLEHHHHHH	1A12	(A,210,G,N),(A,211,S,G),(A,238,G,V),(A,239,E,V)	1.76E-06		-17241		statium
149	m002419	29.1	Good	0.1719	1	1.03E-08	1.21E-09	20200	1940	2.07E-04	1.43E-05	0.0556	0.9917	0	m002419	m0006	MGPDSDRLQQRRVAADIGTGLADALTAPLDHKDKGLKSLTLEDSIRQNGTLTLSAQGAEKTFKAGDKDNSLNTGKLKNDKISRFDFVQKIEVDGQTITLASGEFQIYKQNHSAVVALQIEKIQDSEHSGKLVNKRQFRISGLGGEHTAFNQLPGGKAEYHGKAFSSDDPNGRLHYSIDFTKKQGYGRIEHLKTLEQNVELAAAELKADEKSHAVILGDTRYNGAEKGSYHLALFGDRAQEIAGSAEVKTVVGIHHIGIAGKQLEHHHHHH	1A12	(A,210,G,N),(A,211,S,G),(A,238,G,V),(A,239,E,V)	1.76E-06			-0.51466	foldx_interface
149	m002419	29.1	Good	0.1719	1	1.03E-08	1.21E-09	20200	1940	2.07E-04	1.43E-05	0.0556	0.9917	0	m002419	m0006	MGPDSDRLQQRRVAADIGTGLADALTAPLDHKDKGLKSLTLEDSIRQNGTLTLSAQGAEKTFKAGDKDNSLNTGKLKNDKISRFDFVQKIEVDGQTITLASGEFQIYKQNHSAVVALQIEKIQDSEHSGKLVNKRQFRISGLGGEHTAFNQLPGGKAEYHGKAFSSDDPNGRLHYSIDFTKKQGYGRIEHLKTLEQNVELAAAELKADEKSHAVILGDTRYNGAEKGSYHLALFGDRAQEIAGSAEVKTVVGIHHIGIAGKQLEHHHHHH	1A12	(A,210,G,N),(A,211,S,G),(A,238,G,V),(A,239,E,V)	1.76E-06	-309700012			octet_ddg
150	m001928	81.3	Good	0.2136	1	9.72E-09	7.83E-11	302000	2250	2.94E-03	8.94E-06	0.0251	0.9966	0	m001928	m0006	MGPDSDRLQQRRVAADIGTGLADALTAPLDHKDKGLKSLTLEDSIRQNGTLTLSAQGAEKTFKAGDKDNSLNTGKLKNDKISRFDFVQKIEVDGQTITLASGEFQIYKQNHSAVVALQIEKIQDSEHSGKLVNKRQFRISGLGGEHTAFNQLPGGKAEYHGKAFSSDDPNGRLHYSIDFTKKQGYGRIEHLKTLEQNVELAAAELKADEKSHAVILGDTRYGGAEKGSYHLALFGDRAQEIAGSAEVKTVESIHHIGIAGKQLEHHHHHH	1A12	(A,211,S,G),(A,238,G,V),(A,240,G,S)	1.76E-06		-20474		statium
150	m001928	81.3	Good	0.2136	1	9.72E-09	7.83E-11	302000	2250	2.94E-03	8.94E-06	0.0251	0.9966	0	m001928	m0006	MGPDSDRLQQRRVAADIGTGLADALTAPLDHKDKGLKSLTLEDSIRQNGTLTLSAQGAEKTFKAGDKDNSLNTGKLKNDKISRFDFVQKIEVDGQTITLASGEFQIYKQNHSAVVALQIEKIQDSEHSGKLVNKRQFRISGLGGEHTAFNQLPGGKAEYHGKAFSSDDPNGRLHYSIDFTKKQGYGRIEHLKTLEQNVELAAAELKADEKSHAVILGDTRYGGAEKGSYHLALFGDRAQEIAGSAEVKTVESIHHIGIAGKQLEHHHHHH	1A12	(A,211,S,G),(A,238,G,V),(A,240,G,S)	1.76E-06			-0.36697	foldx_interface
150	m001928	81.3	Good	0.2136	1	9.72E-09	7.83E-11	302000	2250	2.94E-03	8.94E-06	0.0251	0.9966	0	m001928	m0006	MGPDSDRLQQRRVAADIGTGLADALTAPLDHKDKGLKSLTLEDSIRQNGTLTLSAQGAEKTFKAGDKDNSLNTGKLKNDKISRFDFVQKIEVDGQTITLASGEFQIYKQNHSAVVALQIEKIQDSEHSGKLVNKRQFRISGLGGEHTAFNQLPGGKAEYHGKAFSSDDPNGRLHYSIDFTKKQGYGRIEHLKTLEQNVELAAAELKADEKSHAVILGDTRYGGAEKGSYHLALFGDRAQEIAGSAEVKTVESIHHIGIAGKQLEHHHHHH	1A12	(A,211,S,G),(A,238,G,V),(A,240,G,S)	1.76E-06	-313191539			octet_ddg
151	m001935	23.8	Good	0.2134	1	1.04E-08	7.06E-11	186000	1130	1.94E-03	5.79E-06	0.0119	0.9984	0	m001935	m0006	MGPDSDRLQQRRVAADIGTGLADALTAPLDHKDKGLKSLTLEDSIRQNGTLTLSAQGAEKTFKAGDKDNSLNTGKLKNDKISRFDFVQKIEVDGQTITLASGEFQIYKQNHSAVVALQIEKIQDSEHSGKLVNKRQFRISGLGGEHTAFNQLPGGKAEYHGKAFSSDDPNGRLHYSIDFTKKQGYGRIEHLKTLEQNVELAAAELKADEKSHAVILGDTRYGGAEKGSYHLALFGDRAQEIAGSAEVKTVVAIHHIGIAGKQLEHHHHHH	1A12	(A,211,S,G),(A,238,G,V),(A,239,E,V),(A,240,G,A)	1.76E-06		-18782		statium
151	m001935	23.8	Good	0.2134	1	1.04E-08	7.06E-11	186000	1130	1.94E-03	5.79E-06	0.0119	0.9984	0	m001935	m0006	MGPDSDRLQQRRVAADIGTGLADALTAPLDHKDKGLKSLTLEDSIRQNGTLTLSAQGAEKTFKAGDKDNSLNTGKLKNDKISRFDFVQKIEVDGQTITLASGEFQIYKQNHSAVVALQIEKIQDSEHSGKLVNKRQFRISGLGGEHTAFNQLPGGKAEYHGKAFSSDDPNGRLHYSIDFTKKQGYGRIEHLKTLEQNVELAAAELKADEKSHAVILGDTRYGGAEKGSYHLALFGDRAQEIAGSAEVKTVVAIHHIGIAGKQLEHHHHHH	1A12	(A,211,S,G),(A,238,G,V),(A,239,E,V),(A,240,G,A)	1.76E-06			-0.90055	foldx_interface
151	m001935	23.8	Good	0.2134	1	1.04E-08	7.06E-11	186000	1130	1.94E-03	5.79E-06	0.0119	0.9984	0	m001935	m0006	MGPDSDRLQQRRVAADIGTGLADALTAPLDHKDKGLKSLTLEDSIRQNGTLTLSAQGAEKTFKAGDKDNSLNTGKLKNDKISRFDFVQKIEVDGQTITLASGEFQIYKQNHSAVVALQIEKIQDSEHSGKLVNKRQFRISGLGGEHTAFNQLPGGKAEYHGKAFSSDDPNGRLHYSIDFTKKQGYGRIEHLKTLEQNVELAAAELKADEKSHAVILGDTRYGGAEKGSYHLALFGDRAQEIAGSAEVKTVVAIHHIGIAGKQLEHHHHHH	1A12	(A,211,S,G),(A,238,G,V),(A,239,E,V),(A,240,G,A)	1.76E-06	-3091179584			octet_ddg
152	m001929	22.5	Good	0.1933	1	1.47E-08	2.68E-10	168000	2850	2.47E-03	1.58E-05	0.0469	0.9897	0	m001929	m0006	MGPDSDRLQQRRVAADIGTGLADALTAPLDHKDKGLKSLTLEDSIRQNGTLTLSAQGAEKTFKAGDKDNSLNTGKLKNDKISRFDFVQKIEVDGQTITLASGEFQIYKQNHSAVVALQIEKIQDSEHSGKLVNKRQFRISGLGGEHTAFNQLPGGKAEYHGKAFSSDDPNGRLHYSIDFTKKQGYGRIEHLKTLEQNVELAAAELKADEKSHAVILGDTRYGGAEKGSYHLALFGDRAQEIAGSAEVKTVEAIHHIGIAGKQLEHHHHHH	1A12	(A,211,S,G),(A,238,G,V),(A,240,G,A)	1.76E-06		-17433		statium
152	m001929	22.5	Good	0.1933	1	1.47E-08	2.68E-10	168000	2850	2.47E-03	1.58E-05	0.0469	0.9897	0	m001929	m0006	MGPDSDRLQQRRVAADIGTGLADALTAPLDHKDKGLKSLTLEDSIRQNGTLTLSAQGAEKTFKAGDKDNSLNTGKLKNDKISRFDFVQKIEVDGQTITLASGEFQIYKQNHSAVVALQIEKIQDSEHSGKLVNKRQFRISGLGGEHTAFNQLPGGKAEYHGKAFSSDDPNGRLHYSIDFTKKQGYGRIEHLKTLEQNVELAAAELKADEKSHAVILGDTRYGGAEKGSYHLALFGDRAQEIAGSAEVKTVEAIHHIGIAGKQLEHHHHHH	1A12	(A,211,S,G),(A,238,G,V),(A,240,G,A)	1.76E-06			-0.37138	foldx_interface
152	m001929	22.5	Good	0.1933	1	1.47E-08	2.68E-10	168000	2850	2.47E-03	1.58E-05	0.0469	0.9897	0	m001929	m0006	MGPDSDRLQQRRVAADIGTGLADALTAPLDHKDKGLKSLTLEDSIRQNGTLTLSAQGAEKTFKAGDKDNSLNTGKLKNDKISRFDFVQKIEVDGQTITLASGEFQIYKQNHSAVVALQIEKIQDSEHSGKLVNKRQFRISGLGGEHTAFNQLPGGKAEYHGKAFSSDDPNGRLHYSIDFTKKQGYGRIEHLKTLEQNVELAAAELKADEKSHAVILGDTRYGGAEKGSYHLALFGDRAQEIAGSAEVKTVEAIHHIGIAGKQLEHHHHHH	1A12	(A,211,S,G),(A,238,G,V),(A,240,G,A)	1.76E-06	-2882716884			octet_ddg
153	m001932	54.4	Good	0.2946	1	1.48E-08	1.23E-10	151000	1110	2.23E-03	8.63E-06	0.0736	0.9961	1	m001932	m0006	MGPDSDRLQQRRVAADIGTGLADALTAPLDHKDKGLKSLTLEDSIRQNGTLTLSAQGAEKTFKAGDKDNSLNTGKLKNDKISRFDFVQKIEVDGQTITLASGEFQIYKQNHSAVVALQIEKIQDSEHSGKLVNKRQFRISGLGGEHTAFNQLPGGKAEYHGKAFSSDDPNGRLHYSIDFTKKQGYGRIEHLKTLEQNVELAAAELKADEKSHAVILGDTRYGGAEKGSYHLALFGDRAQEIAGSAEVKTVNAIHHIGIAGKQLEHHHHHH	1A12	(A,211,S,G),(A,238,G,V),(A,239,E,N),(A,240,G,A)	1.76E-06		-18569		statium
153	m001932	54.4	Good	0.2946	1	1.48E-08	1.23E-10	151000	1110	2.23E-03	8.63E-06	0.0736	0.9961	1	m001932	m0006	MGPDSDRLQQRRVAADIGTGLADALTAPLDHKDKGLKSLTLEDSIRQNGTLTLSAQGAEKTFKAGDKDNSLNTGKLKNDKISRFDFVQKIEVDGQTITLASGEFQIYKQNHSAVVALQIEKIQDSEHSGKLVNKRQFRISGLGGEHTAFNQLPGGKAEYHGKAFSSDDPNGRLHYSIDFTKKQGYGRIEHLKTLEQNVELAAAELKADEKSHAVILGDTRYGGAEKGSYHLALFGDRAQEIAGSAEVKTVNAIHHIGIAGKQLEHHHHHH	1A12	(A,211,S,G),(A,238,G,V),(A,239,E,N),(A,240,G,A)	1.76E-06			-0.95859	foldx_interface
153	m001932	54.4	Good	0.2946	1	1.48E-08	1.23E-10	151000	1110	2.23E-03	8.63E-06	0.0736	0.9961	1	m001932	m0006	MGPDSDRLQQRRVAADIGTGLADALTAPLDHKDKGLKSLTLEDSIRQNGTLTLSAQGAEKTFKAGDKDNSLNTGKLKNDKISRFDFVQKIEVDGQTITLASGEFQIYKQNHSAVVALQIEKIQDSEHSGKLVNKRQFRISGLGGEHTAFNQLPGGKAEYHGKAFSSDDPNGRLHYSIDFTKKQGYGRIEHLKTLEQNVELAAAELKADEKSHAVILGDTRYGGAEKGSYHLALFGDRAQEIAGSAEVKTVNAIHHIGIAGKQLEHHHHHH	1A12	(A,211,S,G),(A,238,G,V),(A,239,E,N),(A,240,G,A)	1.76E-06	-287863266			octet_ddg
154	m001941	137.3	Good	0.199	1	1.68E-08	3.04E-10	97700	1640	1.64E-03	1.12E-05	0.0339	0.9941	0	m001941	m0006	MGPDSDRLQQRRVAADIGTGLADALTAPLDHKDKGLKSLTLEDSIRQNGTLTLSAQGAEKTFKAGDKDNSLNTGKLKNDKISRFDFVQKIEVDGQTITLASGEFQIYKQNHSAVVALQIEKIQDSEHSGKLVNKRQFRISGLGGEHTAFNQLPGGKAEYHGKAFSSDDPNGRLHYSIDFTKKQGYGRIEHLKTLEQNVELAAAELKADEKSHAVILGDTRYGGAEKGSYHLALFGDRAQEIAGSAEVKTDNAIHHIGIAGKQLEHHHHHH	1A12	(A,211,S,G),(A,238,G,D),(A,239,E,N),(A,240,G,A)	1.76E-06		-16928		statium
154	m001941	137.3	Good	0.199	1	1.68E-08	3.04E-10	97700	1640	1.64E-03	1.12E-05	0.0339	0.9941	0	m001941	m0006	MGPDSDRLQQRRVAADIGTGLADALTAPLDHKDKGLKSLTLEDSIRQNGTLTLSAQGAEKTFKAGDKDNSLNTGKLKNDKISRFDFVQKIEVDGQTITLASGEFQIYKQNHSAVVALQIEKIQDSEHSGKLVNKRQFRISGLGGEHTAFNQLPGGKAEYHGKAFSSDDPNGRLHYSIDFTKKQGYGRIEHLKTLEQNVELAAAELKADEKSHAVILGDTRYGGAEKGSYHLALFGDRAQEIAGSAEVKTDNAIHHIGIAGKQLEHHHHHH	1A12	(A,211,S,G),(A,238,G,D),(A,239,E,N),(A,240,G,A)	1.76E-06			-128352	foldx_interface
154	m001941	137.3	Good	0.199	1	1.68E-08	3.04E-10	97700	1640	1.64E-03	1.12E-05	0.0339	0.9941	0	m001941	m0006	MGPDSDRLQQRRVAADIGTGLADALTAPLDHKDKGLKSLTLEDSIRQNGTLTLSAQGAEKTFKAGDKDNSLNTGKLKNDKISRFDFVQKIEVDGQTITLASGEFQIYKQNHSAVVALQIEKIQDSEHSGKLVNKRQFRISGLGGEHTAFNQLPGGKAEYHGKAFSSDDPNGRLHYSIDFTKKQGYGRIEHLKTLEQNVELAAAELKADEKSHAVILGDTRYGGAEKGSYHLALFGDRAQEIAGSAEVKTDNAIHHIGIAGKQLEHHHHHH	1A12	(A,211,S,G),(A,238,G,D),(A,239,E,N),(A,240,G,A)	1.76E-06	-2802274799			octet_ddg
156	m001690	172	Weak	0.0885	1	2.38E-08	1.50E-09	755000	45300	1.80E-02	3.51E-04	0.0644	0.9141	0	m001690	m0006	MGPDSDRLQQRRVAADIGTGLADALTAPLDHKDKGLKSLTLEDSIRQNGTLTLSAQGAEKTFKAGDKDNSLNTGKLKNDKISRFDFVQKIEVDGQTITLASGEFQIYKQNHSAVVALQIEKIQDSEHSGKLVNKRQFRISGLGGEHTAFNQLPGGKAEYHGKAFSSDDPNGRLHYSIDFTKKQGYGRIEHLKTLEQNVELAAAELKADEKSHAVILGDTRLNGAEKGSYHLALFGDRAQEIAGSAEVKTVNAIHHIGIAGKQLEHHHHHH	1A12	(A,209,Y,L),(A,210,G,N),(A,211,S,G),(A,238,G,V),(A,239,E,N),(A,240,G,A)	1.76E-06		-18155		statium
156	m001690	172	Weak	0.0885	1	2.38E-08	1.50E-09	755000	45300	1.80E-02	3.51E-04	0.0644	0.9141	0	m001690	m0006	MGPDSDRLQQRRVAADIGTGLADALTAPLDHKDKGLKSLTLEDSIRQNGTLTLSAQGAEKTFKAGDKDNSLNTGKLKNDKISRFDFVQKIEVDGQTITLASGEFQIYKQNHSAVVALQIEKIQDSEHSGKLVNKRQFRISGLGGEHTAFNQLPGGKAEYHGKAFSSDDPNGRLHYSIDFTKKQGYGRIEHLKTLEQNVELAAAELKADEKSHAVILGDTRLNGAEKGSYHLALFGDRAQEIAGSAEVKTVNAIHHIGIAGKQLEHHHHHH	1A12	(A,209,Y,L),(A,210,G,N),(A,211,S,G),(A,238,G,V),(A,239,E,N),(A,240,G,A)	1.76E-06			-0.69202	foldx_interface
156	m001690	172	Weak	0.0885	1	2.38E-08	1.50E-09	755000	45300	1.80E-02	3.51E-04	0.0644	0.9141	0	m001690	m0006	MGPDSDRLQQRRVAADIGTGLADALTAPLDHKDKGLKSLTLEDSIRQNGTLTLSAQGAEKTFKAGDKDNSLNTGKLKNDKISRFDFVQKIEVDGQTITLASGEFQIYKQNHSAVVALQIEKIQDSEHSGKLVNKRQFRISGLGGEHTAFNQLPGGKAEYHGKAFSSDDPNGRLHYSIDFTKKQGYGRIEHLKTLEQNVELAAAELKADEKSHAVILGDTRLNGAEKGSYHLALFGDRAQEIAGSAEVKTVNAIHHIGIAGKQLEHHHHHH	1A12	(A,209,Y,L),(A,210,G,N),(A,211,S,G),(A,238,G,V),(A,239,E,N),(A,240,G,A)	1.76E-06	-2592447612			octet_ddg
157	m001927	95.9	Good	0.1878	1	2.69E-08	3.17E-10	158000	1800	4.26E-03	1.29E-05	0.0207	0.9958	0	m001927	m0006	MGPDSDRLQQRRVAADIGTGLADALTAPLDHKDKGLKSLTLEDSIRQNGTLTLSAQGAEKTFKAGDKDNSLNTGKLKNDKISRFDFVQKIEVDGQTITLASGEFQIYKQNHSAVVALQIEKIQDSEHSGKLVNKRQFRISGLGGEHTAFNQLPGGKAEYHGKAFSSDDPNGRLHYSIDFTKKQGYGRIEHLKTLEQNVELAAAELKADEKSHAVILGDTRYGGAEKGSYHLALFGDRAQEIAGSAEVKTVEGIHHIGIAGKQLEHHHHHH	1A12	(A,211,S,G),(A,238,G,V)	1.76E-06		-20339		statium
157	m001927	95.9	Good	0.1878	1	2.69E-08	3.17E-10	158000	1800	4.26E-03	1.29E-05	0.0207	0.9958	0	m001927	m0006	MGPDSDRLQQRRVAADIGTGLADALTAPLDHKDKGLKSLTLEDSIRQNGTLTLSAQGAEKTFKAGDKDNSLNTGKLKNDKISRFDFVQKIEVDGQTITLASGEFQIYKQNHSAVVALQIEKIQDSEHSGKLVNKRQFRISGLGGEHTAFNQLPGGKAEYHGKAFSSDDPNGRLHYSIDFTKKQGYGRIEHLKTLEQNVELAAAELKADEKSHAVILGDTRYGGAEKGSYHLALFGDRAQEIAGSAEVKTVEGIHHIGIAGKQLEHHHHHH	1A12	(A,211,S,G),(A,238,G,V)	1.76E-06			0.40464	foldx_interface
157	m001927	95.9	Good	0.1878	1	2.69E-08	3.17E-10	158000	1800	4.26E-03	1.29E-05	0.0207	0.9958	0	m001927	m0006	MGPDSDRLQQRRVAADIGTGLADALTAPLDHKDKGLKSLTLEDSIRQNGTLTLSAQGAEKTFKAGDKDNSLNTGKLKNDKISRFDFVQKIEVDGQTITLASGEFQIYKQNHSAVVALQIEKIQDSEHSGKLVNKRQFRISGLGGEHTAFNQLPGGKAEYHGKAFSSDDPNGRLHYSIDFTKKQGYGRIEHLKTLEQNVELAAAELKADEKSHAVILGDTRYGGAEKGSYHLALFGDRAQEIAGSAEVKTVEGIHHIGIAGKQLEHHHHHH	1A12	(A,211,S,G),(A,238,G,V)	1.76E-06	-2518686787			octet_ddg
158	m001691	111.8	Good	0.1159	1	6.66E-08	3.07E-09	314000	14000	2.09E-02	2.54E-04	0.0569	0.9661	0	m001691	m0006	MGPDSDRLQQRRVAADIGTGLADALTAPLDHKDKGLKSLTLEDSIRQNGTLTLSAQGAEKTFKAGDKDNSLNTGKLKNDKISRFDFVQKIEVDGQTITLASGEFQIYKQNHSAVVALQIEKIQDSEHSGKLVNKRQFRISGLGGEHTAFNQLPGGKAEYHGKAFSSDDPNGRLHYSIDFTKKQGYGRIEHLKTLEQNVELAAAELKADEKSHAVILGDTRLNGAEKGSYHLALFGDRAQEIAGSAEVKTVVGIHHIGIAGKQLEHHHHHH	1A12	(A,209,Y,L),(A,210,G,N),(A,211,S,G),(A,238,G,V),(A,239,E,V)	1.76E-06		-17433		statium
158	m001691	111.8	Good	0.1159	1	6.66E-08	3.07E-09	314000	14000	2.09E-02	2.54E-04	0.0569	0.9661	0	m001691	m0006	MGPDSDRLQQRRVAADIGTGLADALTAPLDHKDKGLKSLTLEDSIRQNGTLTLSAQGAEKTFKAGDKDNSLNTGKLKNDKISRFDFVQKIEVDGQTITLASGEFQIYKQNHSAVVALQIEKIQDSEHSGKLVNKRQFRISGLGGEHTAFNQLPGGKAEYHGKAFSSDDPNGRLHYSIDFTKKQGYGRIEHLKTLEQNVELAAAELKADEKSHAVILGDTRLNGAEKGSYHLALFGDRAQEIAGSAEVKTVVGIHHIGIAGKQLEHHHHHH	1A12	(A,209,Y,L),(A,210,G,N),(A,211,S,G),(A,238,G,V),(A,239,E,V)	1.76E-06			0.15938	foldx_interface
158	m001691	111.8	Good	0.1159	1	6.66E-08	3.07E-09	314000	14000	2.09E-02	2.54E-04	0.0569	0.9661	0	m001691	m0006	MGPDSDRLQQRRVAADIGTGLADALTAPLDHKDKGLKSLTLEDSIRQNGTLTLSAQGAEKTFKAGDKDNSLNTGKLKNDKISRFDFVQKIEVDGQTITLASGEFQIYKQNHSAVVALQIEKIQDSEHSGKLVNKRQFRISGLGGEHTAFNQLPGGKAEYHGKAFSSDDPNGRLHYSIDFTKKQGYGRIEHLKTLEQNVELAAAELKADEKSHAVILGDTRLNGAEKGSYHLALFGDRAQEIAGSAEVKTVVGIHHIGIAGKQLEHHHHHH	1A12	(A,209,Y,L),(A,210,G,N),(A,211,S,G),(A,238,G,V),(A,239,E,V)	1.76E-06	-1972545194			octet_ddg
159	m001607	9.14	Very Weak	0.0778	1	9.38E-08	1.44E-08	638000	94100	5.98E-02	2.52E-03	0.0385	0.9272	1	m001607	m0006	MGPDSDRLQQRRVAADIGTGLADALTAPLDHKDKGLKSLTLEDSIRQNGTLTLSAQGAEKTFKAGDKDNSLNTGKLKNDKISRFDFVQKIEVDGQTITLASGEFQIYKQNHSAVVALQIEKIQDSEHSGKLVNKRQFRISGLGGEHTAFNQLPGGKAEYHGKAFSSDDPNGRLHYSIDFTKKQGYGRIEHLKTLEQNVELAAAELKADEKSHAVILGDTRLNSAEKGSYHLALFGDRAQEIAGSAEVKTVNGIHHIGIAGKQLEHHHHHH	1A12	(A,209,Y,L),(A,210,G,N),(A,238,G,V),(A,239,E,N)	1.76E-06		-20339		statium
159	m001607	9.14	Very Weak	0.0778	1	9.38E-08	1.44E-08	638000	94100	5.98E-02	2.52E-03	0.0385	0.9272	1	m001607	m0006	MGPDSDRLQQRRVAADIGTGLADALTAPLDHKDKGLKSLTLEDSIRQNGTLTLSAQGAEKTFKAGDKDNSLNTGKLKNDKISRFDFVQKIEVDGQTITLASGEFQIYKQNHSAVVALQIEKIQDSEHSGKLVNKRQFRISGLGGEHTAFNQLPGGKAEYHGKAFSSDDPNGRLHYSIDFTKKQGYGRIEHLKTLEQNVELAAAELKADEKSHAVILGDTRLNSAEKGSYHLALFGDRAQEIAGSAEVKTVNGIHHIGIAGKQLEHHHHHH	1A12	(A,209,Y,L),(A,210,G,N),(A,238,G,V),(A,239,E,N)	1.76E-06			-108665	foldx_interface
159	m001607	9.14	Very Weak	0.0778	1	9.38E-08	1.44E-08	638000	94100	5.98E-02	2.52E-03	0.0385	0.9272	1	m001607	m0006	MGPDSDRLQQRRVAADIGTGLADALTAPLDHKDKGLKSLTLEDSIRQNGTLTLSAQGAEKTFKAGDKDNSLNTGKLKNDKISRFDFVQKIEVDGQTITLASGEFQIYKQNHSAVVALQIEKIQDSEHSGKLVNKRQFRISGLGGEHTAFNQLPGGKAEYHGKAFSSDDPNGRLHYSIDFTKKQGYGRIEHLKTLEQNVELAAAELKADEKSHAVILGDTRLNSAEKGSYHLALFGDRAQEIAGSAEVKTVNGIHHIGIAGKQLEHHHHHH	1A12	(A,209,Y,L),(A,210,G,N),(A,238,G,V),(A,239,E,N)	1.76E-06	-1766240009			octet_ddg
160	m001720	117.5	Weak	0.0854	1	8.89E-08	3.48E-09	368000	13900	3.27E-02	3.44E-04	0.0076	0.9908	0	m001720	m0006	MGPDSDRLQQRRVAADIGTGLADALTAPLDHKDKGLKSLTLEDSIRQNGTLTLSAQGAEKTFKAGDKDNSLNTGKLKNDKISRFDFVQKIEVDGQTITLASGEFQIYKQNHSAVVALQIEKIQDSEHSGKLVNKRQFRISGLGGEHTAFNQLPGGKAEYHGKAFSSDDPNGRLHYSIDFTKKQGYGRIEHLKTLEQNVELAAAELKADEKSHAVILGDTRLNGAEKGSYHLALFGDRAQEIAGSAEVKIVVAIHHIGIAGKQLEHHHHHH	1A12	(A,209,Y,L),(A,210,G,N),(A,211,S,G),(A,237,T,I),(A,238,G,V),(A,239,E,V),(A,240,G,A)	1.76E-06		-20474		statium
160	m001720	117.5	Weak	0.0854	1	8.89E-08	3.48E-09	368000	13900	3.27E-02	3.44E-04	0.0076	0.9908	0	m001720	m0006	MGPDSDRLQQRRVAADIGTGLADALTAPLDHKDKGLKSLTLEDSIRQNGTLTLSAQGAEKTFKAGDKDNSLNTGKLKNDKISRFDFVQKIEVDGQTITLASGEFQIYKQNHSAVVALQIEKIQDSEHSGKLVNKRQFRISGLGGEHTAFNQLPGGKAEYHGKAFSSDDPNGRLHYSIDFTKKQGYGRIEHLKTLEQNVELAAAELKADEKSHAVILGDTRLNGAEKGSYHLALFGDRAQEIAGSAEVKIVVAIHHIGIAGKQLEHHHHHH	1A12	(A,209,Y,L),(A,210,G,N),(A,211,S,G),(A,237,T,I),(A,238,G,V),(A,239,E,V),(A,240,G,A)	1.76E-06			-0.1896	foldx_interface
160	m001720	117.5	Weak	0.0854	1	8.89E-08	3.48E-09	368000	13900	3.27E-02	3.44E-04	0.0076	0.9908	0	m001720	m0006	MGPDSDRLQQRRVAADIGTGLADALTAPLDHKDKGLKSLTLEDSIRQNGTLTLSAQGAEKTFKAGDKDNSLNTGKLKNDKISRFDFVQKIEVDGQTITLASGEFQIYKQNHSAVVALQIEKIQDSEHSGKLVNKRQFRISGLGGEHTAFNQLPGGKAEYHGKAFSSDDPNGRLHYSIDFTKKQGYGRIEHLKTLEQNVELAAAELKADEKSHAVILGDTRLNGAEKGSYHLALFGDRAQEIAGSAEVKIVVAIHHIGIAGKQLEHHHHHH	1A12	(A,209,Y,L),(A,210,G,N),(A,211,S,G),(A,237,T,I),(A,238,G,V),(A,239,E,V),(A,240,G,A)	1.76E-06	-1798561518			octet_ddg
161	m001660	55.8	Weak	0.0572	1	1.42E-07	1.51E-08	237000	24500	3.36E-02	7.76E-04	0.0206	0.9455	0	m001660	m0006	MGPDSDRLQQRRVAADIGTGLADALTAPLDHKDKGLKSLTLEDSIRQNGTLTLSAQGAEKTFKAGDKDNSLNTGKLKNDKISRFDFVQKIEVDGQTITLASGEFQIYKQNHSAVVALQIEKIQDSEHSGKLVNKRQFRISGLGGEHTAFNQLPGGKAEYHGKAFSSDDPNGRLHYSIDFTKKQGYGRIEHLKTLEQNVELAAAELKADEKSHAVILGDTRLNGAEKGSYHLALFGDRAQEIAGSAEVKSVEAIHHIGIAGKQLEHHHHHH	1A12	(A,209,Y,L),(A,210,G,N),(A,211,S,G),(A,237,T,S),(A,238,G,V),(A,240,G,A)	1.76E-06		-18569		statium
161	m001660	55.8	Weak	0.0572	1	1.42E-07	1.51E-08	237000	24500	3.36E-02	7.76E-04	0.0206	0.9455	0	m001660	m0006	MGPDSDRLQQRRVAADIGTGLADALTAPLDHKDKGLKSLTLEDSIRQNGTLTLSAQGAEKTFKAGDKDNSLNTGKLKNDKISRFDFVQKIEVDGQTITLASGEFQIYKQNHSAVVALQIEKIQDSEHSGKLVNKRQFRISGLGGEHTAFNQLPGGKAEYHGKAFSSDDPNGRLHYSIDFTKKQGYGRIEHLKTLEQNVELAAAELKADEKSHAVILGDTRLNGAEKGSYHLALFGDRAQEIAGSAEVKSVEAIHHIGIAGKQLEHHHHHH	1A12	(A,209,Y,L),(A,210,G,N),(A,211,S,G),(A,237,T,S),(A,238,G,V),(A,240,G,A)	1.76E-06			0.19474	foldx_interface
161	m001660	55.8	Weak	0.0572	1	1.42E-07	1.51E-08	237000	24500	3.36E-02	7.76E-04	0.0206	0.9455	0	m001660	m0006	MGPDSDRLQQRRVAADIGTGLADALTAPLDHKDKGLKSLTLEDSIRQNGTLTLSAQGAEKTFKAGDKDNSLNTGKLKNDKISRFDFVQKIEVDGQTITLASGEFQIYKQNHSAVVALQIEKIQDSEHSGKLVNKRQFRISGLGGEHTAFNQLPGGKAEYHGKAFSSDDPNGRLHYSIDFTKKQGYGRIEHLKTLEQNVELAAAELKADEKSHAVILGDTRLNGAEKGSYHLALFGDRAQEIAGSAEVKSVEAIHHIGIAGKQLEHHHHHH	1A12	(A,209,Y,L),(A,210,G,N),(A,211,S,G),(A,237,T,S),(A,238,G,V),(A,240,G,A)	1.76E-06	-1516438886			octet_ddg
162	m001661	70.9	Weak	0.0625	1	1.63E-07	1.98E-08	274000	32400	4.46E-02	1.28E-03	0.0313	0.9301	0	m001661	m0006	MGPDSDRLQQRRVAADIGTGLADALTAPLDHKDKGLKSLTLEDSIRQNGTLTLSAQGAEKTFKAGDKDNSLNTGKLKNDKISRFDFVQKIEVDGQTITLASGEFQIYKQNHSAVVALQIEKIQDSEHSGKLVNKRQFRISGLGGEHTAFNQLPGGKAEYHGKAFSSDDPNGRLHYSIDFTKKQGYGRIEHLKTLEQNVELAAAELKADEKSHAVILGDTRLNGAEKGSYHLALFGDRAQEIAGSAEVKSVNGIHHIGIAGKQLEHHHHHH	1A12	(A,209,Y,L),(A,210,G,N),(A,211,S,G),(A,237,T,S),(A,238,G,V),(A,239,E,N)	1.76E-06		-17433		statium
162	m001661	70.9	Weak	0.0625	1	1.63E-07	1.98E-08	274000	32400	4.46E-02	1.28E-03	0.0313	0.9301	0	m001661	m0006	MGPDSDRLQQRRVAADIGTGLADALTAPLDHKDKGLKSLTLEDSIRQNGTLTLSAQGAEKTFKAGDKDNSLNTGKLKNDKISRFDFVQKIEVDGQTITLASGEFQIYKQNHSAVVALQIEKIQDSEHSGKLVNKRQFRISGLGGEHTAFNQLPGGKAEYHGKAFSSDDPNGRLHYSIDFTKKQGYGRIEHLKTLEQNVELAAAELKADEKSHAVILGDTRLNGAEKGSYHLALFGDRAQEIAGSAEVKSVNGIHHIGIAGKQLEHHHHHH	1A12	(A,209,Y,L),(A,210,G,N),(A,211,S,G),(A,237,T,S),(A,238,G,V),(A,239,E,N)	1.76E-06			0.37985	foldx_interface
162	m001661	70.9	Weak	0.0625	1	1.63E-07	1.98E-08	274000	32400	4.46E-02	1.28E-03	0.0313	0.9301	0	m001661	m0006	MGPDSDRLQQRRVAADIGTGLADALTAPLDHKDKGLKSLTLEDSIRQNGTLTLSAQGAEKTFKAGDKDNSLNTGKLKNDKISRFDFVQKIEVDGQTITLASGEFQIYKQNHSAVVALQIEKIQDSEHSGKLVNKRQFRISGLGGEHTAFNQLPGGKAEYHGKAFSSDDPNGRLHYSIDFTKKQGYGRIEHLKTLEQNVELAAAELKADEKSHAVILGDTRLNGAEKGSYHLALFGDRAQEIAGSAEVKSVNGIHHIGIAGKQLEHHHHHH	1A12	(A,209,Y,L),(A,210,G,N),(A,211,S,G),(A,237,T,S),(A,238,G,V),(A,239,E,N)	1.76E-06	-1433351119			octet_ddg
163	m001847	63	Very Weak	0.0319	1	1.87E-07	3.64E-08	50300	9730	9.39E-03	2.10E-04	0.0086	0.8689	0	m001847	m0006	MGPDSDRLQQRRVAADIGTGLADALTAPLDHKDKGLKSLTLEDSIRQNGTLTLSAQGAEKTFKAGDKDNSLNTGKLKNDKISRFDFVQKIEVDGQTITLASGEFQIYKQNHSAVVALQIEKIQDSEHSGKLVNKRQFRISGLGGEHTAFNQLPGGKAEYHGKAFSSDDPNGRLHYSIDFTKKQGYGRIEHLKTLEQNVELAAAELKADEKSHAVILGDTRYGSAEKGSYHLALFGDRAQEIAGSAEVKTVESIHHIGIAGKQLEHHHHHH	1A12	(A,238,G,V),(A,240,G,S)	1.76E-06		-20339		statium
163	m001847	63	Very Weak	0.0319	1	1.87E-07	3.64E-08	50300	9730	9.39E-03	2.10E-04	0.0086	0.8689	0	m001847	m0006	MGPDSDRLQQRRVAADIGTGLADALTAPLDHKDKGLKSLTLEDSIRQNGTLTLSAQGAEKTFKAGDKDNSLNTGKLKNDKISRFDFVQKIEVDGQTITLASGEFQIYKQNHSAVVALQIEKIQDSEHSGKLVNKRQFRISGLGGEHTAFNQLPGGKAEYHGKAFSSDDPNGRLHYSIDFTKKQGYGRIEHLKTLEQNVELAAAELKADEKSHAVILGDTRYGSAEKGSYHLALFGDRAQEIAGSAEVKTVESIHHIGIAGKQLEHHHHHH	1A12	(A,238,G,V),(A,240,G,S)	1.76E-06			-101363	foldx_interface
163	m001847	63	Very Weak	0.0319	1	1.87E-07	3.64E-08	50300	9730	9.39E-03	2.10E-04	0.0086	0.8689	0	m001847	m0006	MGPDSDRLQQRRVAADIGTGLADALTAPLDHKDKGLKSLTLEDSIRQNGTLTLSAQGAEKTFKAGDKDNSLNTGKLKNDKISRFDFVQKIEVDGQTITLASGEFQIYKQNHSAVVALQIEKIQDSEHSGKLVNKRQFRISGLGGEHTAFNQLPGGKAEYHGKAFSSDDPNGRLHYSIDFTKKQGYGRIEHLKTLEQNVELAAAELKADEKSHAVILGDTRYGSAEKGSYHLALFGDRAQEIAGSAEVKTVESIHHIGIAGKQLEHHHHHH	1A12	(A,238,G,V),(A,240,G,S)	1.76E-06	-1350603556			octet_ddg
164	m001822	64.9	Weak	0.068	1	1.63E-07	9.46E-09	134000	7680	2.19E-02	2.33E-04	0.0145	0.9742	0	m001822	m0006	MGPDSDRLQQRRVAADIGTGLADALTAPLDHKDKGLKSLTLEDSIRQNGTLTLSAQGAEKTFKAGDKDNSLNTGKLKNDKISRFDFVQKIEVDGQTITLASGEFQIYKQNHSAVVALQIEKIQDSEHSGKLVNKRQFRISGLGGEHTAFNQLPGGKAEYHGKAFSSDDPNGRLHYSIDFTKKQGYGRIEHLKTLEQNVELAAAELKADEKSHAVILGDTRYGSAEKGSYHLALFGDRAQEIAGSAEVKSVEAIHHIGIAGKQLEHHHHHH	1A12	(A,237,T,S),(A,238,G,V),(A,240,G,A)	1.76E-06		-17433		statium
164	m001822	64.9	Weak	0.068	1	1.63E-07	9.46E-09	134000	7680	2.19E-02	2.33E-04	0.0145	0.9742	0	m001822	m0006	MGPDSDRLQQRRVAADIGTGLADALTAPLDHKDKGLKSLTLEDSIRQNGTLTLSAQGAEKTFKAGDKDNSLNTGKLKNDKISRFDFVQKIEVDGQTITLASGEFQIYKQNHSAVVALQIEKIQDSEHSGKLVNKRQFRISGLGGEHTAFNQLPGGKAEYHGKAFSSDDPNGRLHYSIDFTKKQGYGRIEHLKTLEQNVELAAAELKADEKSHAVILGDTRYGSAEKGSYHLALFGDRAQEIAGSAEVKSVEAIHHIGIAGKQLEHHHHHH	1A12	(A,237,T,S),(A,238,G,V),(A,240,G,A)	1.76E-06			-0.47216	foldx_interface
164	m001822	64.9	Weak	0.068	1	1.63E-07	9.46E-09	134000	7680	2.19E-02	2.33E-04	0.0145	0.9742	0	m001822	m0006	MGPDSDRLQQRRVAADIGTGLADALTAPLDHKDKGLKSLTLEDSIRQNGTLTLSAQGAEKTFKAGDKDNSLNTGKLKNDKISRFDFVQKIEVDGQTITLASGEFQIYKQNHSAVVALQIEKIQDSEHSGKLVNKRQFRISGLGGEHTAFNQLPGGKAEYHGKAFSSDDPNGRLHYSIDFTKKQGYGRIEHLKTLEQNVELAAAELKADEKSHAVILGDTRYGSAEKGSYHLALFGDRAQEIAGSAEVKSVEAIHHIGIAGKQLEHHHHHH	1A12	(A,237,T,S),(A,238,G,V),(A,240,G,A)	1.76E-06	-1433351119			octet_ddg
165	m001672	40.5	Weak	0.1314	1	1.79E-07	4.86E-09	237000	6250	4.25E-02	2.66E-04	0.0103	0.9959	1	m001672	m0006	MGPDSDRLQQRRVAADIGTGLADALTAPLDHKDKGLKSLTLEDSIRQNGTLTLSAQGAEKTFKAGDKDNSLNTGKLKNDKISRFDFVQKIEVDGQTITLASGEFQIYKQNHSAVVALQIEKIQDSEHSGKLVNKRQFRISGLGGEHTAFNQLPGGKAEYHGKAFSSDDPNGRLHYSIDFTKKQGYGRIEHLKTLEQNVELAAAELKADEKSHAVILGDTRLNGAEKGSYHLALFGDRAQEIAGSAEVKSDNAIHHIGIAGKQLEHHHHHH	1A12	(A,209,Y,L),(A,210,G,N),(A,211,S,G),(A,237,T,S),(A,238,G,D),(A,239,E,N),(A,240,G,A)	1.76E-06		-20474		statium
165	m001672	40.5	Weak	0.1314	1	1.79E-07	4.86E-09	237000	6250	4.25E-02	2.66E-04	0.0103	0.9959	1	m001672	m0006	MGPDSDRLQQRRVAADIGTGLADALTAPLDHKDKGLKSLTLEDSIRQNGTLTLSAQGAEKTFKAGDKDNSLNTGKLKNDKISRFDFVQKIEVDGQTITLASGEFQIYKQNHSAVVALQIEKIQDSEHSGKLVNKRQFRISGLGGEHTAFNQLPGGKAEYHGKAFSSDDPNGRLHYSIDFTKKQGYGRIEHLKTLEQNVELAAAELKADEKSHAVILGDTRLNGAEKGSYHLALFGDRAQEIAGSAEVKSDNAIHHIGIAGKQLEHHHHHH	1A12	(A,209,Y,L),(A,210,G,N),(A,211,S,G),(A,237,T,S),(A,238,G,D),(A,239,E,N),(A,240,G,A)	1.76E-06			-0.55539	foldx_interface
165	m001672	40.5	Weak	0.1314	1	1.79E-07	4.86E-09	237000	6250	4.25E-02	2.66E-04	0.0103	0.9959	1	m001672	m0006	MGPDSDRLQQRRVAADIGTGLADALTAPLDHKDKGLKSLTLEDSIRQNGTLTLSAQGAEKTFKAGDKDNSLNTGKLKNDKISRFDFVQKIEVDGQTITLASGEFQIYKQNHSAVVALQIEKIQDSEHSGKLVNKRQFRISGLGGEHTAFNQLPGGKAEYHGKAFSSDDPNGRLHYSIDFTKKQGYGRIEHLKTLEQNVELAAAELKADEKSHAVILGDTRLNGAEKGSYHLALFGDRAQEIAGSAEVKSDNAIHHIGIAGKQLEHHHHHH	1A12	(A,209,Y,L),(A,210,G,N),(A,211,S,G),(A,237,T,S),(A,238,G,D),(A,239,E,N),(A,240,G,A)	1.76E-06	-1376943086			octet_ddg
166	m001556	9.74	Weak	0.0873	1	2.52E-07	3.81E-08	324000	48600	8.17E-02	1.66E-03	0.0108	0.9895	0	m001556	m0006	MGPDSDRLQQRRVAADIGTGLADALTAPLDHKDKGLKSLTLEDSIRQNGTLTLSAQGAEKTFKAGDKDNSLNTGKLKNDKISRFDFVQKIEVDGQTITLASGEFQIYKQNHSAVVALQIEKIQDSEHSGKLVNKRQFRISGLGGEHTAFNQLPGGKAEYHGKAFSSDDPNGRLHYSIDFTKKQGYGRIEHLKTLEQNVELAAAELKADEKSHAVILGDTRLNQAEKGSYHLALFGDRAQEIAGSAEVKIVVGIHHIGIAGKQLEHHHHHH	1A12	(A,209,Y,L),(A,210,G,N),(A,211,S,Q),(A,237,T,I),(A,238,G,V),(A,239,E,V)	1.76E-06		-18771		statium
166	m001556	9.74	Weak	0.0873	1	2.52E-07	3.81E-08	324000	48600	8.17E-02	1.66E-03	0.0108	0.9895	0	m001556	m0006	MGPDSDRLQQRRVAADIGTGLADALTAPLDHKDKGLKSLTLEDSIRQNGTLTLSAQGAEKTFKAGDKDNSLNTGKLKNDKISRFDFVQKIEVDGQTITLASGEFQIYKQNHSAVVALQIEKIQDSEHSGKLVNKRQFRISGLGGEHTAFNQLPGGKAEYHGKAFSSDDPNGRLHYSIDFTKKQGYGRIEHLKTLEQNVELAAAELKADEKSHAVILGDTRLNQAEKGSYHLALFGDRAQEIAGSAEVKIVVGIHHIGIAGKQLEHHHHHH	1A12	(A,209,Y,L),(A,210,G,N),(A,211,S,Q),(A,237,T,I),(A,238,G,V),(A,239,E,V)	1.76E-06			-0.75082	foldx_interface
166	m001556	9.74	Weak	0.0873	1	2.52E-07	3.81E-08	324000	48600	8.17E-02	1.66E-03	0.0108	0.9895	0	m001556	m0006	MGPDSDRLQQRRVAADIGTGLADALTAPLDHKDKGLKSLTLEDSIRQNGTLTLSAQGAEKTFKAGDKDNSLNTGKLKNDKISRFDFVQKIEVDGQTITLASGEFQIYKQNHSAVVALQIEKIQDSEHSGKLVNKRQFRISGLGGEHTAFNQLPGGKAEYHGKAFSSDDPNGRLHYSIDFTKKQGYGRIEHLKTLEQNVELAAAELKADEKSHAVILGDTRLNQAEKGSYHLALFGDRAQEIAGSAEVKIVVGIHHIGIAGKQLEHHHHHH	1A12	(A,209,Y,L),(A,210,G,N),(A,211,S,Q),(A,237,T,I),(A,238,G,V),(A,239,E,V)	1.76E-06	-1170889108			octet_ddg
167	m001832	109.1	Weak	0.0636	1	2.50E-07	2.36E-08	73700	6910	1.84E-02	1.97E-04	0.0096	0.9781	0	m001832	m0006	MGPDSDRLQQRRVAADIGTGLADALTAPLDHKDKGLKSLTLEDSIRQNGTLTLSAQGAEKTFKAGDKDNSLNTGKLKNDKISRFDFVQKIEVDGQTITLASGEFQIYKQNHSAVVALQIEKIQDSEHSGKLVNKRQFRISGLGGEHTAFNQLPGGKAEYHGKAFSSDDPNGRLHYSIDFTKKQGYGRIEHLKTLEQNVELAAAELKADEKSHAVILGDTRYGSAEKGSYHLALFGDRAQEIAGSAEVKSDNGIHHIGIAGKQLEHHHHHH	1A12	(A,237,T,S),(A,238,G,D),(A,239,E,N)	1.76E-06		-20474		statium
167	m001832	109.1	Weak	0.0636	1	2.50E-07	2.36E-08	73700	6910	1.84E-02	1.97E-04	0.0096	0.9781	0	m001832	m0006	MGPDSDRLQQRRVAADIGTGLADALTAPLDHKDKGLKSLTLEDSIRQNGTLTLSAQGAEKTFKAGDKDNSLNTGKLKNDKISRFDFVQKIEVDGQTITLASGEFQIYKQNHSAVVALQIEKIQDSEHSGKLVNKRQFRISGLGGEHTAFNQLPGGKAEYHGKAFSSDDPNGRLHYSIDFTKKQGYGRIEHLKTLEQNVELAAAELKADEKSHAVILGDTRYGSAEKGSYHLALFGDRAQEIAGSAEVKSDNGIHHIGIAGKQLEHHHHHH	1A12	(A,237,T,S),(A,238,G,D),(A,239,E,N)	1.76E-06			-193356	foldx_interface
167	m001832	109.1	Weak	0.0636	1	2.50E-07	2.36E-08	73700	6910	1.84E-02	1.97E-04	0.0096	0.9781	0	m001832	m0006	MGPDSDRLQQRRVAADIGTGLADALTAPLDHKDKGLKSLTLEDSIRQNGTLTLSAQGAEKTFKAGDKDNSLNTGKLKNDKISRFDFVQKIEVDGQTITLASGEFQIYKQNHSAVVALQIEKIQDSEHSGKLVNKRQFRISGLGGEHTAFNQLPGGKAEYHGKAFSSDDPNGRLHYSIDFTKKQGYGRIEHLKTLEQNVELAAAELKADEKSHAVILGDTRYGSAEKGSYHLALFGDRAQEIAGSAEVKSDNGIHHIGIAGKQLEHHHHHH	1A12	(A,237,T,S),(A,238,G,D),(A,239,E,N)	1.76E-06	-1175689299			octet_ddg
168	m001639	18	Weak	0.0967	1	2.57E-07	1.65E-08	318000	20000	8.16E-02	1.06E-03	0.006	0.9954	0	m001639	m0006	MGPDSDRLQQRRVAADIGTGLADALTAPLDHKDKGLKSLTLEDSIRQNGTLTLSAQGAEKTFKAGDKDNSLNTGKLKNDKISRFDFVQKIEVDGQTITLASGEFQIYKQNHSAVVALQIEKIQDSEHSGKLVNKRQFRISGLGGEHTAFNQLPGGKAEYHGKAFSSDDPNGRLHYSIDFTKKQGYGRIEHLKTLEQNVELAAAELKADEKSHAVILGDTRLNSAEKGSYHLALFGDRAQEIAGSAEVKIVVAIHHIGIAGKQLEHHHHHH	1A12	(A,209,Y,L),(A,210,G,N),(A,237,T,I),(A,238,G,V),(A,239,E,V),(A,240,G,A)	1.76E-06		-20339		statium
168	m001639	18	Weak	0.0967	1	2.57E-07	1.65E-08	318000	20000	8.16E-02	1.06E-03	0.006	0.9954	0	m001639	m0006	MGPDSDRLQQRRVAADIGTGLADALTAPLDHKDKGLKSLTLEDSIRQNGTLTLSAQGAEKTFKAGDKDNSLNTGKLKNDKISRFDFVQKIEVDGQTITLASGEFQIYKQNHSAVVALQIEKIQDSEHSGKLVNKRQFRISGLGGEHTAFNQLPGGKAEYHGKAFSSDDPNGRLHYSIDFTKKQGYGRIEHLKTLEQNVELAAAELKADEKSHAVILGDTRLNSAEKGSYHLALFGDRAQEIAGSAEVKIVVAIHHIGIAGKQLEHHHHHH	1A12	(A,209,Y,L),(A,210,G,N),(A,237,T,I),(A,238,G,V),(A,239,E,V),(A,240,G,A)	1.76E-06			-0.83999	foldx_interface
168	m001639	18	Weak	0.0967	1	2.57E-07	1.65E-08	318000	20000	8.16E-02	1.06E-03	0.006	0.9954	0	m001639	m0006	MGPDSDRLQQRRVAADIGTGLADALTAPLDHKDKGLKSLTLEDSIRQNGTLTLSAQGAEKTFKAGDKDNSLNTGKLKNDKISRFDFVQKIEVDGQTITLASGEFQIYKQNHSAVVALQIEKIQDSEHSGKLVNKRQFRISGLGGEHTAFNQLPGGKAEYHGKAFSSDDPNGRLHYSIDFTKKQGYGRIEHLKTLEQNVELAAAELKADEKSHAVILGDTRLNSAEKGSYHLALFGDRAQEIAGSAEVKIVVAIHHIGIAGKQLEHHHHHH	1A12	(A,209,Y,L),(A,210,G,N),(A,237,T,I),(A,238,G,V),(A,239,E,V),(A,240,G,A)	1.76E-06	-1159053349			octet_ddg
169	m001524	30.7	Bad	0.0324	1	3.27E-07	8.57E-08	164000	42500	5.36E-02	2.16E-03	0.0071	0.9327	1	m001524	m0006	MGPDSDRLQQRRVAADIGTGLADALTAPLDHKDKGLKSLTLEDSIRQNGTLTLSAQGAEKTFKAGDKDNSLNTGKLKNDKISRFDFVQKIEVDGQTITLASGEFQIYKQNHSAVVALQIEKIQDSEHSGKLVNKRQFRISGLGGEHTAFNQLPGGKAEYHGKAFSSDDPNGRLHYSIDFTKKQGYGRIEHLKTLEQNVELAAAELKADEKSHAVILGDTRLNQAEKGSYHLALFGDRAQEIAGSAEVKTVESIHHIGIAGKQLEHHHHHH	1A12	(A,209,Y,L),(A,210,G,N),(A,211,S,Q),(A,238,G,V),(A,240,G,S)	1.76E-06		-15359		statium
169	m001524	30.7	Bad	0.0324	1	3.27E-07	8.57E-08	164000	42500	5.36E-02	2.16E-03	0.0071	0.9327	1	m001524	m0006	MGPDSDRLQQRRVAADIGTGLADALTAPLDHKDKGLKSLTLEDSIRQNGTLTLSAQGAEKTFKAGDKDNSLNTGKLKNDKISRFDFVQKIEVDGQTITLASGEFQIYKQNHSAVVALQIEKIQDSEHSGKLVNKRQFRISGLGGEHTAFNQLPGGKAEYHGKAFSSDDPNGRLHYSIDFTKKQGYGRIEHLKTLEQNVELAAAELKADEKSHAVILGDTRLNQAEKGSYHLALFGDRAQEIAGSAEVKTVESIHHIGIAGKQLEHHHHHH	1A12	(A,209,Y,L),(A,210,G,N),(A,211,S,Q),(A,238,G,V),(A,240,G,S)	1.76E-06			0.31721	foldx_interface
169	m001524	30.7	Bad	0.0324	1	3.27E-07	8.57E-08	164000	42500	5.36E-02	2.16E-03	0.0071	0.9327	1	m001524	m0006	MGPDSDRLQQRRVAADIGTGLADALTAPLDHKDKGLKSLTLEDSIRQNGTLTLSAQGAEKTFKAGDKDNSLNTGKLKNDKISRFDFVQKIEVDGQTITLASGEFQIYKQNHSAVVALQIEKIQDSEHSGKLVNKRQFRISGLGGEHTAFNQLPGGKAEYHGKAFSSDDPNGRLHYSIDFTKKQGYGRIEHLKTLEQNVELAAAELKADEKSHAVILGDTRLNQAEKGSYHLALFGDRAQEIAGSAEVKTVESIHHIGIAGKQLEHHHHHH	1A12	(A,209,Y,L),(A,210,G,N),(A,211,S,Q),(A,238,G,V),(A,240,G,S)	1.76E-06	-1013939772			octet_ddg
170	m001531	27.2	Weak	0.0826	1	3.85E-07	5.37E-08	103000	14200	3.95E-02	5.96E-04	0.0111	0.9866	0	m001531	m0006	MGPDSDRLQQRRVAADIGTGLADALTAPLDHKDKGLKSLTLEDSIRQNGTLTLSAQGAEKTFKAGDKDNSLNTGKLKNDKISRFDFVQKIEVDGQTITLASGEFQIYKQNHSAVVALQIEKIQDSEHSGKLVNKRQFRISGLGGEHTAFNQLPGGKAEYHGKAFSSDDPNGRLHYSIDFTKKQGYGRIEHLKTLEQNVELAAAELKADEKSHAVILGDTRLNQAEKGSYHLALFGDRAQEIAGSAEVKTVVAIHHIGIAGKQLEHHHHHH	1A12	(A,209,Y,L),(A,210,G,N),(A,211,S,Q),(A,238,G,V),(A,239,E,V),(A,240,G,A)	1.76E-06		-17433		statium
170	m001531	27.2	Weak	0.0826	1	3.85E-07	5.37E-08	103000	14200	3.95E-02	5.96E-04	0.0111	0.9866	0	m001531	m0006	MGPDSDRLQQRRVAADIGTGLADALTAPLDHKDKGLKSLTLEDSIRQNGTLTLSAQGAEKTFKAGDKDNSLNTGKLKNDKISRFDFVQKIEVDGQTITLASGEFQIYKQNHSAVVALQIEKIQDSEHSGKLVNKRQFRISGLGGEHTAFNQLPGGKAEYHGKAFSSDDPNGRLHYSIDFTKKQGYGRIEHLKTLEQNVELAAAELKADEKSHAVILGDTRLNQAEKGSYHLALFGDRAQEIAGSAEVKTVVAIHHIGIAGKQLEHHHHHH	1A12	(A,209,Y,L),(A,210,G,N),(A,211,S,Q),(A,238,G,V),(A,239,E,V),(A,240,G,A)	1.76E-06			-115266	foldx_interface
170	m001531	27.2	Weak	0.0826	1	3.85E-07	5.37E-08	103000	14200	3.95E-02	5.96E-04	0.0111	0.9866	0	m001531	m0006	MGPDSDRLQQRRVAADIGTGLADALTAPLDHKDKGLKSLTLEDSIRQNGTLTLSAQGAEKTFKAGDKDNSLNTGKLKNDKISRFDFVQKIEVDGQTITLASGEFQIYKQNHSAVVALQIEKIQDSEHSGKLVNKRQFRISGLGGEHTAFNQLPGGKAEYHGKAFSSDDPNGRLHYSIDFTKKQGYGRIEHLKTLEQNVELAAAELKADEKSHAVILGDTRLNQAEKGSYHLALFGDRAQEIAGSAEVKTVVAIHHIGIAGKQLEHHHHHH	1A12	(A,209,Y,L),(A,210,G,N),(A,211,S,Q),(A,238,G,V),(A,239,E,V),(A,240,G,A)	1.76E-06	-0.915574603			octet_ddg
171	m001621	23.6	Weak	0.0377	1	6.46E-07	2.83E-07	116000	50400	7.47E-02	2.33E-03	0.0053	0.9738	0	m001621	m0006	MGPDSDRLQQRRVAADIGTGLADALTAPLDHKDKGLKSLTLEDSIRQNGTLTLSAQGAEKTFKAGDKDNSLNTGKLKNDKISRFDFVQKIEVDGQTITLASGEFQIYKQNHSAVVALQIEKIQDSEHSGKLVNKRQFRISGLGGEHTAFNQLPGGKAEYHGKAFSSDDPNGRLHYSIDFTKKQGYGRIEHLKTLEQNVELAAAELKADEKSHAVILGDTRLNSAEKGSYHLALFGDRAQEIAGSAEVKTDVAIHHIGIAGKQLEHHHHHH	1A12	(A,209,Y,L),(A,210,G,N),(A,238,G,D),(A,239,E,V),(A,240,G,A)	1.76E-06		-17394		statium
171	m001621	23.6	Weak	0.0377	1	6.46E-07	2.83E-07	116000	50400	7.47E-02	2.33E-03	0.0053	0.9738	0	m001621	m0006	MGPDSDRLQQRRVAADIGTGLADALTAPLDHKDKGLKSLTLEDSIRQNGTLTLSAQGAEKTFKAGDKDNSLNTGKLKNDKISRFDFVQKIEVDGQTITLASGEFQIYKQNHSAVVALQIEKIQDSEHSGKLVNKRQFRISGLGGEHTAFNQLPGGKAEYHGKAFSSDDPNGRLHYSIDFTKKQGYGRIEHLKTLEQNVELAAAELKADEKSHAVILGDTRLNSAEKGSYHLALFGDRAQEIAGSAEVKTDVAIHHIGIAGKQLEHHHHHH	1A12	(A,209,Y,L),(A,210,G,N),(A,238,G,D),(A,239,E,V),(A,240,G,A)	1.76E-06			-12074	foldx_interface
171	m001621	23.6	Weak	0.0377	1	6.46E-07	2.83E-07	116000	50400	7.47E-02	2.33E-03	0.0053	0.9738	0	m001621	m0006	MGPDSDRLQQRRVAADIGTGLADALTAPLDHKDKGLKSLTLEDSIRQNGTLTLSAQGAEKTFKAGDKDNSLNTGKLKNDKISRFDFVQKIEVDGQTITLASGEFQIYKQNHSAVVALQIEKIQDSEHSGKLVNKRQFRISGLGGEHTAFNQLPGGKAEYHGKAFSSDDPNGRLHYSIDFTKKQGYGRIEHLKTLEQNVELAAAELKADEKSHAVILGDTRLNSAEKGSYHLALFGDRAQEIAGSAEVKTDVAIHHIGIAGKQLEHHHHHH	1A12	(A,209,Y,L),(A,210,G,N),(A,238,G,D),(A,239,E,V),(A,240,G,A)	1.76E-06	-0.603788016			octet_ddg
172	m001688	47.4	Weak	0.0411	1	9.36E-07	4.07E-07	51800	22500	4.84E-02	9.42E-04	0.0064	0.9719	0	m001688	m0006	MGPDSDRLQQRRVAADIGTGLADALTAPLDHKDKGLKSLTLEDSIRQNGTLTLSAQGAEKTFKAGDKDNSLNTGKLKNDKISRFDFVQKIEVDGQTITLASGEFQIYKQNHSAVVALQIEKIQDSEHSGKLVNKRQFRISGLGGEHTAFNQLPGGKAEYHGKAFSSDDPNGRLHYSIDFTKKQGYGRIEHLKTLEQNVELAAAELKADEKSHAVILGDTRLNGAEKGSYHLALFGDRAQEIAGSAEVKTVNGIHHIGIAGKQLEHHHHHH	1A12	(A,209,Y,L),(A,210,G,N),(A,211,S,G),(A,238,G,V),(A,239,E,N)	1.76E-06		-20474		statium
172	m001688	47.4	Weak	0.0411	1	9.36E-07	4.07E-07	51800	22500	4.84E-02	9.42E-04	0.0064	0.9719	0	m001688	m0006	MGPDSDRLQQRRVAADIGTGLADALTAPLDHKDKGLKSLTLEDSIRQNGTLTLSAQGAEKTFKAGDKDNSLNTGKLKNDKISRFDFVQKIEVDGQTITLASGEFQIYKQNHSAVVALQIEKIQDSEHSGKLVNKRQFRISGLGGEHTAFNQLPGGKAEYHGKAFSSDDPNGRLHYSIDFTKKQGYGRIEHLKTLEQNVELAAAELKADEKSHAVILGDTRLNGAEKGSYHLALFGDRAQEIAGSAEVKTVNGIHHIGIAGKQLEHHHHHH	1A12	(A,209,Y,L),(A,210,G,N),(A,211,S,G),(A,238,G,V),(A,239,E,N)	1.76E-06			-113269	foldx_interface
172	m001688	47.4	Weak	0.0411	1	9.36E-07	4.07E-07	51800	22500	4.84E-02	9.42E-04	0.0064	0.9719	0	m001688	m0006	MGPDSDRLQQRRVAADIGTGLADALTAPLDHKDKGLKSLTLEDSIRQNGTLTLSAQGAEKTFKAGDKDNSLNTGKLKNDKISRFDFVQKIEVDGQTITLASGEFQIYKQNHSAVVALQIEKIQDSEHSGKLVNKRQFRISGLGGEHTAFNQLPGGKAEYHGKAFSSDDPNGRLHYSIDFTKKQGYGRIEHLKTLEQNVELAAAELKADEKSHAVILGDTRLNGAEKGSYHLALFGDRAQEIAGSAEVKTVNGIHHIGIAGKQLEHHHHHH	1A12	(A,209,Y,L),(A,210,G,N),(A,211,S,G),(A,238,G,V),(A,239,E,N)	1.76E-06	-0.380400772			octet_ddg
173	m0006	47	Weak	0.0455	1	1.76E-06	1.21E-06	29900	20500	5.26E-02	1.79E-03	0.0121	0.9566	1	m0006	m0006	MGPDSDRLQQRRVAADIGTGLADALTAPLDHKDKGLKSLTLEDSIRQNGTLTLSAQGAEKTFKAGDKDNSLNTGKLKNDKISRFDFVQKIEVDGQTITLASGEFQIYKQNHSAVVALQIEKIQDSEHSGKLVNKRQFRISGLGGEHTAFNQLPGGKAEYHGKAFSSDDPNGRLHYSIDFTKKQGYGRIEHLKTLEQNVELAAAELKADEKSHAVILGDTRYGSAEKGSYHLALFGDRAQEIAGSAEVKTGEGIHHIGIAGKQLEHHHHHH	1A12		1.76E-06		0		statium
173	m0006	47	Weak	0.0455	1	1.76E-06	1.21E-06	29900	20500	5.26E-02	1.79E-03	0.0121	0.9566	1	m0006	m0006	MGPDSDRLQQRRVAADIGTGLADALTAPLDHKDKGLKSLTLEDSIRQNGTLTLSAQGAEKTFKAGDKDNSLNTGKLKNDKISRFDFVQKIEVDGQTITLASGEFQIYKQNHSAVVALQIEKIQDSEHSGKLVNKRQFRISGLGGEHTAFNQLPGGKAEYHGKAFSSDDPNGRLHYSIDFTKKQGYGRIEHLKTLEQNVELAAAELKADEKSHAVILGDTRYGSAEKGSYHLALFGDRAQEIAGSAEVKTGEGIHHIGIAGKQLEHHHHHH	1A12		1.76E-06			0	foldx_interface
173	m0006	47	Weak	0.0455	1	1.76E-06	1.21E-06	29900	20500	5.26E-02	1.79E-03	0.0121	0.9566	1	m0006	m0006	MGPDSDRLQQRRVAADIGTGLADALTAPLDHKDKGLKSLTLEDSIRQNGTLTLSAQGAEKTFKAGDKDNSLNTGKLKNDKISRFDFVQKIEVDGQTITLASGEFQIYKQNHSAVVALQIEKIQDSEHSGKLVNKRQFRISGLGGEHTAFNQLPGGKAEYHGKAFSSDDPNGRLHYSIDFTKKQGYGRIEHLKTLEQNVELAAAELKADEKSHAVILGDTRYGSAEKGSYHLALFGDRAQEIAGSAEVKTGEGIHHIGIAGKQLEHHHHHH	1A12		1.76E-06	0			octet_ddg
174	m001497	28	Bad	0.027	1	4.42E-08		1650000	8.83E+71	7.28E-02		0.0086	0.9145	0	m001497	m0006	MGPDSDRLQQRRVAADIGTGLADALTAPLDHKDKGLKSLTLEDSIRQNGTLTLSAQGAEKTFKAGDKDNSLNTGKLKNDKISRFDFVQKIEVDGQTITLASGEFQIYKQNHSAVVALQIEKIQDSEHSGKLVNKRQFRISGLGGEHTAFNQLPGGKAEYHGKAFSSDDPNGRLHYSIDFTKKQGYGRIEHLKTLEQNVELAAAELKADEKSHAVILGDTRLNQAEKGSYHLALFGDRAQEIAGSAEVKSVESIHHIGIAGKQLEHHHHHH	1A12	(A,209,Y,L),(A,210,G,N),(A,211,S,Q),(A,237,T,S),(A,238,G,V),(A,240,G,S)	1.76E-06		-17433		statium
174	m001497	28	Bad	0.027	1	4.42E-08		1650000	8.83E+71	7.28E-02		0.0086	0.9145	0	m001497	m0006	MGPDSDRLQQRRVAADIGTGLADALTAPLDHKDKGLKSLTLEDSIRQNGTLTLSAQGAEKTFKAGDKDNSLNTGKLKNDKISRFDFVQKIEVDGQTITLASGEFQIYKQNHSAVVALQIEKIQDSEHSGKLVNKRQFRISGLGGEHTAFNQLPGGKAEYHGKAFSSDDPNGRLHYSIDFTKKQGYGRIEHLKTLEQNVELAAAELKADEKSHAVILGDTRLNQAEKGSYHLALFGDRAQEIAGSAEVKSVESIHHIGIAGKQLEHHHHHH	1A12	(A,209,Y,L),(A,210,G,N),(A,211,S,Q),(A,237,T,S),(A,238,G,V),(A,240,G,S)	1.76E-06			0.11088	foldx_interface
174	m001497	28	Bad	0.027	1	4.42E-08		1650000	8.83E+71	7.28E-02		0.0086	0.9145	0	m001497	m0006	MGPDSDRLQQRRVAADIGTGLADALTAPLDHKDKGLKSLTLEDSIRQNGTLTLSAQGAEKTFKAGDKDNSLNTGKLKNDKISRFDFVQKIEVDGQTITLASGEFQIYKQNHSAVVALQIEKIQDSEHSGKLVNKRQFRISGLGGEHTAFNQLPGGKAEYHGKAFSSDDPNGRLHYSIDFTKKQGYGRIEHLKTLEQNVELAAAELKADEKSHAVILGDTRLNQAEKGSYHLALFGDRAQEIAGSAEVKSVESIHHIGIAGKQLEHHHHHH	1A12	(A,209,Y,L),(A,210,G,N),(A,211,S,Q),(A,237,T,S),(A,238,G,V),(A,240,G,S)	1.76E-06	-2219525534			octet_ddg
175	m001608	26.8	Bad	0.028	1	9.07E-08		697000	6.13E-65	6.32E-02		0.0218	0.8203	0	m001608	m0006	MGPDSDRLQQRRVAADIGTGLADALTAPLDHKDKGLKSLTLEDSIRQNGTLTLSAQGAEKTFKAGDKDNSLNTGKLKNDKISRFDFVQKIEVDGQTITLASGEFQIYKQNHSAVVALQIEKIQDSEHSGKLVNKRQFRISGLGGEHTAFNQLPGGKAEYHGKAFSSDDPNGRLHYSIDFTKKQGYGRIEHLKTLEQNVELAAAELKADEKSHAVILGDTRLNSAEKGSYHLALFGDRAQEIAGSAEVKTVNSIHHIGIAGKQLEHHHHHH	1A12	(A,209,Y,L),(A,210,G,N),(A,238,G,V),(A,239,E,N),(A,240,G,S)	1.76E-06		-20474		statium
175	m001608	26.8	Bad	0.028	1	9.07E-08		697000	6.13E-65	6.32E-02		0.0218	0.8203	0	m001608	m0006	MGPDSDRLQQRRVAADIGTGLADALTAPLDHKDKGLKSLTLEDSIRQNGTLTLSAQGAEKTFKAGDKDNSLNTGKLKNDKISRFDFVQKIEVDGQTITLASGEFQIYKQNHSAVVALQIEKIQDSEHSGKLVNKRQFRISGLGGEHTAFNQLPGGKAEYHGKAFSSDDPNGRLHYSIDFTKKQGYGRIEHLKTLEQNVELAAAELKADEKSHAVILGDTRLNSAEKGSYHLALFGDRAQEIAGSAEVKTVNSIHHIGIAGKQLEHHHHHH	1A12	(A,209,Y,L),(A,210,G,N),(A,238,G,V),(A,239,E,N),(A,240,G,S)	1.76E-06			-129318	foldx_interface
175	m001608	26.8	Bad	0.028	1	9.07E-08		697000	6.13E-65	6.32E-02		0.0218	0.8203	0	m001608	m0006	MGPDSDRLQQRRVAADIGTGLADALTAPLDHKDKGLKSLTLEDSIRQNGTLTLSAQGAEKTFKAGDKDNSLNTGKLKNDKISRFDFVQKIEVDGQTITLASGEFQIYKQNHSAVVALQIEKIQDSEHSGKLVNKRQFRISGLGGEHTAFNQLPGGKAEYHGKAFSSDDPNGRLHYSIDFTKKQGYGRIEHLKTLEQNVELAAAELKADEKSHAVILGDTRLNSAEKGSYHLALFGDRAQEIAGSAEVKTVNSIHHIGIAGKQLEHHHHHH	1A12	(A,209,Y,L),(A,210,G,N),(A,238,G,V),(A,239,E,N),(A,240,G,S)	1.76E-06	-1786485864			octet_ddg
176	m002392	64.5												0	m002392	m0006	MGPDSDRLQQRRVAADIGTGLADALTAPLDHKDKGLKSLTLEDSIRQNGTLTLSAQGAEKTFKAGDKDNSLNTGKLKNDKISRFDFVQKIEVDGQTITLASGEFQIYKQNHSAVVALQIEKIQDSEHSGKLVNKRQFRISGLGGEHTAFNQLPGGKAEYHGKAFSSDDPNGRLHYSIDFTKKQGYGRIEHLKTLEQNVELAAAELKADEKSHAVILGDTRYNGAEKGSYHLALFGDRAQEIAGSAEVKSVVGIHHIGIAGKQLEHHHHHH	4B3	(A,210,G,N),(A,211,S,G),(A,237,T,S),(A,238,G,V),(A,239,E,V)			-15977		statium
176	m002392	64.5												0	m002392	m0006	MGPDSDRLQQRRVAADIGTGLADALTAPLDHKDKGLKSLTLEDSIRQNGTLTLSAQGAEKTFKAGDKDNSLNTGKLKNDKISRFDFVQKIEVDGQTITLASGEFQIYKQNHSAVVALQIEKIQDSEHSGKLVNKRQFRISGLGGEHTAFNQLPGGKAEYHGKAFSSDDPNGRLHYSIDFTKKQGYGRIEHLKTLEQNVELAAAELKADEKSHAVILGDTRYNGAEKGSYHLALFGDRAQEIAGSAEVKSVVGIHHIGIAGKQLEHHHHHH	4B3	(A,210,G,N),(A,211,S,G),(A,237,T,S),(A,238,G,V),(A,239,E,V)				0.01508	foldx_interface
177	m002416	130.6												0	m002416	m0006	MGPDSDRLQQRRVAADIGTGLADALTAPLDHKDKGLKSLTLEDSIRQNGTLTLSAQGAEKTFKAGDKDNSLNTGKLKNDKISRFDFVQKIEVDGQTITLASGEFQIYKQNHSAVVALQIEKIQDSEHSGKLVNKRQFRISGLGGEHTAFNQLPGGKAEYHGKAFSSDDPNGRLHYSIDFTKKQGYGRIEHLKTLEQNVELAAAELKADEKSHAVILGDTRYNGAEKGSYHLALFGDRAQEIAGSAEVKTVNGIHHIGIAGKQLEHHHHHH	4B3	(A,210,G,N),(A,211,S,G),(A,238,G,V),(A,239,E,N)			-15428		statium
177	m002416	130.6												0	m002416	m0006	MGPDSDRLQQRRVAADIGTGLADALTAPLDHKDKGLKSLTLEDSIRQNGTLTLSAQGAEKTFKAGDKDNSLNTGKLKNDKISRFDFVQKIEVDGQTITLASGEFQIYKQNHSAVVALQIEKIQDSEHSGKLVNKRQFRISGLGGEHTAFNQLPGGKAEYHGKAFSSDDPNGRLHYSIDFTKKQGYGRIEHLKTLEQNVELAAAELKADEKSHAVILGDTRYNGAEKGSYHLALFGDRAQEIAGSAEVKTVNGIHHIGIAGKQLEHHHHHH	4B3	(A,210,G,N),(A,211,S,G),(A,238,G,V),(A,239,E,N)				0.01432	foldx_interface
178	m001932	54.4	Excellent	0.3101	1	8.14E-10	1.16E-11	395000	1740	3.21E-04	4.34E-06	0.0407	0.9986	1	m001932	m0006	MGPDSDRLQQRRVAADIGTGLADALTAPLDHKDKGLKSLTLEDSIRQNGTLTLSAQGAEKTFKAGDKDNSLNTGKLKNDKISRFDFVQKIEVDGQTITLASGEFQIYKQNHSAVVALQIEKIQDSEHSGKLVNKRQFRISGLGGEHTAFNQLPGGKAEYHGKAFSSDDPNGRLHYSIDFTKKQGYGRIEHLKTLEQNVELAAAELKADEKSHAVILGDTRYGGAEKGSYHLALFGDRAQEIAGSAEVKTVNAIHHIGIAGKQLEHHHHHH	4B3	(A,211,S,G),(A,238,G,V),(A,239,E,N),(A,240,G,A)			-15954		statium
178	m001932	54.4	Excellent	0.3101	1	8.14E-10	1.16E-11	395000	1740	3.21E-04	4.34E-06	0.0407	0.9986	1	m001932	m0006	MGPDSDRLQQRRVAADIGTGLADALTAPLDHKDKGLKSLTLEDSIRQNGTLTLSAQGAEKTFKAGDKDNSLNTGKLKNDKISRFDFVQKIEVDGQTITLASGEFQIYKQNHSAVVALQIEKIQDSEHSGKLVNKRQFRISGLGGEHTAFNQLPGGKAEYHGKAFSSDDPNGRLHYSIDFTKKQGYGRIEHLKTLEQNVELAAAELKADEKSHAVILGDTRYGGAEKGSYHLALFGDRAQEIAGSAEVKTVNAIHHIGIAGKQLEHHHHHH	4B3	(A,211,S,G),(A,238,G,V),(A,239,E,N),(A,240,G,A)				0.01143	foldx_interface
179	m002252	37.8	Excellent	0.2947	1	1.27E-09	2.00E-11	327000	2090	4.15E-04	5.97E-06	0.0897	0.9974	0	m002252	m0006	MGPDSDRLQQRRVAADIGTGLADALTAPLDHKDKGLKSLTLEDSIRQNGTLTLSAQGAEKTFKAGDKDNSLNTGKLKNDKISRFDFVQKIEVDGQTITLASGEFQIYKQNHSAVVALQIEKIQDSEHSGKLVNKRQFRISGLGGEHTAFNQLPGGKAEYHGKAFSSDDPNGRLHYSIDFTKKQGYGRIEHLKTLEQNVELAAAELKADEKSHAVILGDTRYNQAEKGSYHLALFGDRAQEIAGSAEVKTVESIHHIGIAGKQLEHHHHHH	4B3	(A,210,G,N),(A,211,S,Q),(A,238,G,V),(A,240,G,S)			-15954		statium
179	m002252	37.8	Excellent	0.2947	1	1.27E-09	2.00E-11	327000	2090	4.15E-04	5.97E-06	0.0897	0.9974	0	m002252	m0006	MGPDSDRLQQRRVAADIGTGLADALTAPLDHKDKGLKSLTLEDSIRQNGTLTLSAQGAEKTFKAGDKDNSLNTGKLKNDKISRFDFVQKIEVDGQTITLASGEFQIYKQNHSAVVALQIEKIQDSEHSGKLVNKRQFRISGLGGEHTAFNQLPGGKAEYHGKAFSSDDPNGRLHYSIDFTKKQGYGRIEHLKTLEQNVELAAAELKADEKSHAVILGDTRYNQAEKGSYHLALFGDRAQEIAGSAEVKTVESIHHIGIAGKQLEHHHHHH	4B3	(A,210,G,N),(A,211,S,Q),(A,238,G,V),(A,240,G,S)				0.00732	foldx_interface
180	m001935	23.8	Excellent	0.3117	1	2.34E-09	1.75E-11	415000	2100	9.73E-04	5.36E-06	0.0551	0.9982	0	m001935	m0006	MGPDSDRLQQRRVAADIGTGLADALTAPLDHKDKGLKSLTLEDSIRQNGTLTLSAQGAEKTFKAGDKDNSLNTGKLKNDKISRFDFVQKIEVDGQTITLASGEFQIYKQNHSAVVALQIEKIQDSEHSGKLVNKRQFRISGLGGEHTAFNQLPGGKAEYHGKAFSSDDPNGRLHYSIDFTKKQGYGRIEHLKTLEQNVELAAAELKADEKSHAVILGDTRYGGAEKGSYHLALFGDRAQEIAGSAEVKTVVAIHHIGIAGKQLEHHHHHH	4B3	(A,211,S,G),(A,238,G,V),(A,239,E,V),(A,240,G,A)			-16637		statium
180	m001935	23.8	Excellent	0.3117	1	2.34E-09	1.75E-11	415000	2100	9.73E-04	5.36E-06	0.0551	0.9982	0	m001935	m0006	MGPDSDRLQQRRVAADIGTGLADALTAPLDHKDKGLKSLTLEDSIRQNGTLTLSAQGAEKTFKAGDKDNSLNTGKLKNDKISRFDFVQKIEVDGQTITLASGEFQIYKQNHSAVVALQIEKIQDSEHSGKLVNKRQFRISGLGGEHTAFNQLPGGKAEYHGKAFSSDDPNGRLHYSIDFTKKQGYGRIEHLKTLEQNVELAAAELKADEKSHAVILGDTRYGGAEKGSYHLALFGDRAQEIAGSAEVKTVVAIHHIGIAGKQLEHHHHHH	4B3	(A,211,S,G),(A,238,G,V),(A,239,E,V),(A,240,G,A)				0.01142	foldx_interface
181	m001929	22.5	Excellent	0.2726	1	2.63E-09	4.84E-11	242000	2590	6.35E-04	9.49E-06	0.1119	0.9948	0	m001929	m0006	MGPDSDRLQQRRVAADIGTGLADALTAPLDHKDKGLKSLTLEDSIRQNGTLTLSAQGAEKTFKAGDKDNSLNTGKLKNDKISRFDFVQKIEVDGQTITLASGEFQIYKQNHSAVVALQIEKIQDSEHSGKLVNKRQFRISGLGGEHTAFNQLPGGKAEYHGKAFSSDDPNGRLHYSIDFTKKQGYGRIEHLKTLEQNVELAAAELKADEKSHAVILGDTRYGGAEKGSYHLALFGDRAQEIAGSAEVKTVEAIHHIGIAGKQLEHHHHHH	4B3	(A,211,S,G),(A,238,G,V),(A,240,G,A)			-15428		statium
181	m001929	22.5	Excellent	0.2726	1	2.63E-09	4.84E-11	242000	2590	6.35E-04	9.49E-06	0.1119	0.9948	0	m001929	m0006	MGPDSDRLQQRRVAADIGTGLADALTAPLDHKDKGLKSLTLEDSIRQNGTLTLSAQGAEKTFKAGDKDNSLNTGKLKNDKISRFDFVQKIEVDGQTITLASGEFQIYKQNHSAVVALQIEKIQDSEHSGKLVNKRQFRISGLGGEHTAFNQLPGGKAEYHGKAFSSDDPNGRLHYSIDFTKKQGYGRIEHLKTLEQNVELAAAELKADEKSHAVILGDTRYGGAEKGSYHLALFGDRAQEIAGSAEVKTVEAIHHIGIAGKQLEHHHHHH	4B3	(A,211,S,G),(A,238,G,V),(A,240,G,A)				0.01143	foldx_interface
182	m001691	111.8	Excellent	0.294	1	3.11E-09	2.67E-11	235000	1280	7.31E-04	4.86E-06	0.0314	0.9986	0	m001691	m0006	MGPDSDRLQQRRVAADIGTGLADALTAPLDHKDKGLKSLTLEDSIRQNGTLTLSAQGAEKTFKAGDKDNSLNTGKLKNDKISRFDFVQKIEVDGQTITLASGEFQIYKQNHSAVVALQIEKIQDSEHSGKLVNKRQFRISGLGGEHTAFNQLPGGKAEYHGKAFSSDDPNGRLHYSIDFTKKQGYGRIEHLKTLEQNVELAAAELKADEKSHAVILGDTRLNGAEKGSYHLALFGDRAQEIAGSAEVKTVVGIHHIGIAGKQLEHHHHHH	4B3	(A,209,Y,L),(A,210,G,N),(A,211,S,G),(A,238,G,V),(A,239,E,V)			-15428		statium
182	m001691	111.8	Excellent	0.294	1	3.11E-09	2.67E-11	235000	1280	7.31E-04	4.86E-06	0.0314	0.9986	0	m001691	m0006	MGPDSDRLQQRRVAADIGTGLADALTAPLDHKDKGLKSLTLEDSIRQNGTLTLSAQGAEKTFKAGDKDNSLNTGKLKNDKISRFDFVQKIEVDGQTITLASGEFQIYKQNHSAVVALQIEKIQDSEHSGKLVNKRQFRISGLGGEHTAFNQLPGGKAEYHGKAFSSDDPNGRLHYSIDFTKKQGYGRIEHLKTLEQNVELAAAELKADEKSHAVILGDTRLNGAEKGSYHLALFGDRAQEIAGSAEVKTVVGIHHIGIAGKQLEHHHHHH	4B3	(A,209,Y,L),(A,210,G,N),(A,211,S,G),(A,238,G,V),(A,239,E,V)				0.01425	foldx_interface
183	m001927	95.9	Excellent	0.2984	1	3.64E-09	3.12E-11	259000	1550	9.43E-04	5.82E-06	0.0429	0.9981	0	m001927	m0006	MGPDSDRLQQRRVAADIGTGLADALTAPLDHKDKGLKSLTLEDSIRQNGTLTLSAQGAEKTFKAGDKDNSLNTGKLKNDKISRFDFVQKIEVDGQTITLASGEFQIYKQNHSAVVALQIEKIQDSEHSGKLVNKRQFRISGLGGEHTAFNQLPGGKAEYHGKAFSSDDPNGRLHYSIDFTKKQGYGRIEHLKTLEQNVELAAAELKADEKSHAVILGDTRYGGAEKGSYHLALFGDRAQEIAGSAEVKTVEGIHHIGIAGKQLEHHHHHH	4B3	(A,211,S,G),(A,238,G,V)			-15652		statium
183	m001927	95.9	Excellent	0.2984	1	3.64E-09	3.12E-11	259000	1550	9.43E-04	5.82E-06	0.0429	0.9981	0	m001927	m0006	MGPDSDRLQQRRVAADIGTGLADALTAPLDHKDKGLKSLTLEDSIRQNGTLTLSAQGAEKTFKAGDKDNSLNTGKLKNDKISRFDFVQKIEVDGQTITLASGEFQIYKQNHSAVVALQIEKIQDSEHSGKLVNKRQFRISGLGGEHTAFNQLPGGKAEYHGKAFSSDDPNGRLHYSIDFTKKQGYGRIEHLKTLEQNVELAAAELKADEKSHAVILGDTRYGGAEKGSYHLALFGDRAQEIAGSAEVKTVEGIHHIGIAGKQLEHHHHHH	4B3	(A,211,S,G),(A,238,G,V)				0.01143	foldx_interface
184	m002389	126.4	Excellent	0.2797	1	4.01E-09	4.31E-11	227000	1700	9.12E-04	7.04E-06	0.0503	0.9969	0	m002389	m0006	MGPDSDRLQQRRVAADIGTGLADALTAPLDHKDKGLKSLTLEDSIRQNGTLTLSAQGAEKTFKAGDKDNSLNTGKLKNDKISRFDFVQKIEVDGQTITLASGEFQIYKQNHSAVVALQIEKIQDSEHSGKLVNKRQFRISGLGGEHTAFNQLPGGKAEYHGKAFSSDDPNGRLHYSIDFTKKQGYGRIEHLKTLEQNVELAAAELKADEKSHAVILGDTRYNGAEKGSYHLALFGDRAQEIAGSAEVKSVNGIHHIGIAGKQLEHHHHHH	4B3	(A,210,G,N),(A,211,S,G),(A,237,T,S),(A,238,G,V),(A,239,E,N)			-16362		statium
184	m002389	126.4	Excellent	0.2797	1	4.01E-09	4.31E-11	227000	1700	9.12E-04	7.04E-06	0.0503	0.9969	0	m002389	m0006	MGPDSDRLQQRRVAADIGTGLADALTAPLDHKDKGLKSLTLEDSIRQNGTLTLSAQGAEKTFKAGDKDNSLNTGKLKNDKISRFDFVQKIEVDGQTITLASGEFQIYKQNHSAVVALQIEKIQDSEHSGKLVNKRQFRISGLGGEHTAFNQLPGGKAEYHGKAFSSDDPNGRLHYSIDFTKKQGYGRIEHLKTLEQNVELAAAELKADEKSHAVILGDTRYNGAEKGSYHLALFGDRAQEIAGSAEVKSVNGIHHIGIAGKQLEHHHHHH	4B3	(A,210,G,N),(A,211,S,G),(A,237,T,S),(A,238,G,V),(A,239,E,N)				0.01436	foldx_interface
185	m002413	127	Good	0.2516	1	4.57E-09	3.68E-11	245000	1670	1.12E-03	4.80E-06	0.0136	0.9989	0	m002413	m0006	MGPDSDRLQQRRVAADIGTGLADALTAPLDHKDKGLKSLTLEDSIRQNGTLTLSAQGAEKTFKAGDKDNSLNTGKLKNDKISRFDFVQKIEVDGQTITLASGEFQIYKQNHSAVVALQIEKIQDSEHSGKLVNKRQFRISGLGGEHTAFNQLPGGKAEYHGKAFSSDDPNGRLHYSIDFTKKQGYGRIEHLKTLEQNVELAAAELKADEKSHAVILGDTRYNGAEKGSYHLALFGDRAQEIAGSAEVKTVEGIHHIGIAGKQLEHHHHHH	4B3	(A,210,G,N),(A,211,S,G),(A,238,G,V)			-15428		statium
185	m002413	127	Good	0.2516	1	4.57E-09	3.68E-11	245000	1670	1.12E-03	4.80E-06	0.0136	0.9989	0	m002413	m0006	MGPDSDRLQQRRVAADIGTGLADALTAPLDHKDKGLKSLTLEDSIRQNGTLTLSAQGAEKTFKAGDKDNSLNTGKLKNDKISRFDFVQKIEVDGQTITLASGEFQIYKQNHSAVVALQIEKIQDSEHSGKLVNKRQFRISGLGGEHTAFNQLPGGKAEYHGKAFSSDDPNGRLHYSIDFTKKQGYGRIEHLKTLEQNVELAAAELKADEKSHAVILGDTRYNGAEKGSYHLALFGDRAQEIAGSAEVKTVEGIHHIGIAGKQLEHHHHHH	4B3	(A,210,G,N),(A,211,S,G),(A,238,G,V)				0.01435	foldx_interface
186	m001582	20.7	Weak	0.0405	1	3.13E-05	1.81E-03	1610	93000	5.02E-02	3.74E-03	0.0522	0.8334	0	m001582	m0006	MGPDSDRLQQRRVAADIGTGLADALTAPLDHKDKGLKSLTLEDSIRQNGTLTLSAQGAEKTFKAGDKDNSLNTGKLKNDKISRFDFVQKIEVDGQTITLASGEFQIYKQNHSAVVALQIEKIQDSEHSGKLVNKRQFRISGLGGEHTAFNQLPGGKAEYHGKAFSSDDPNGRLHYSIDFTKKQGYGRIEHLKTLEQNVELAAAELKADEKSHAVILGDTRLNSAEKGSYHLALFGDRAQEIAGSAEVKSVNAIHHIGIAGKQLEHHHHHH	12C1	(A,209,Y,L),(A,210,G,N),(A,237,T,S),(A,238,G,V),(A,239,E,N),(A,240,G,A)	1.11E-05		-19021		statium
186	m001582	20.7	Weak	0.0405	1	3.13E-05	1.81E-03	1610	93000	5.02E-02	3.74E-03	0.0522	0.8334	0	m001582	m0006	MGPDSDRLQQRRVAADIGTGLADALTAPLDHKDKGLKSLTLEDSIRQNGTLTLSAQGAEKTFKAGDKDNSLNTGKLKNDKISRFDFVQKIEVDGQTITLASGEFQIYKQNHSAVVALQIEKIQDSEHSGKLVNKRQFRISGLGGEHTAFNQLPGGKAEYHGKAFSSDDPNGRLHYSIDFTKKQGYGRIEHLKTLEQNVELAAAELKADEKSHAVILGDTRLNSAEKGSYHLALFGDRAQEIAGSAEVKSVNAIHHIGIAGKQLEHHHHHH	12C1	(A,209,Y,L),(A,210,G,N),(A,237,T,S),(A,238,G,V),(A,239,E,N),(A,240,G,A)	1.11E-05			-261009	foldx_interface
186	m001582	20.7	Weak	0.0405	1	3.13E-05	1.81E-03	1610	93000	5.02E-02	3.74E-03	0.0522	0.8334	0	m001582	m0006	MGPDSDRLQQRRVAADIGTGLADALTAPLDHKDKGLKSLTLEDSIRQNGTLTLSAQGAEKTFKAGDKDNSLNTGKLKNDKISRFDFVQKIEVDGQTITLASGEFQIYKQNHSAVVALQIEKIQDSEHSGKLVNKRQFRISGLGGEHTAFNQLPGGKAEYHGKAFSSDDPNGRLHYSIDFTKKQGYGRIEHLKTLEQNVELAAAELKADEKSHAVILGDTRLNSAEKGSYHLALFGDRAQEIAGSAEVKSVNAIHHIGIAGKQLEHHHHHH	12C1	(A,209,Y,L),(A,210,G,N),(A,237,T,S),(A,238,G,V),(A,239,E,N),(A,240,G,A)	1.11E-05	0.624513342			octet_ddg
187	m002958	36.5	Very Weak	0.0226	1	9.89E-06	3.22E-04	17500	568000	1.73E-01	4.79E-02	0.0752	0.5847	0	m002958	m0006	MGPDSDRLQQRRVAADIGTGLADALTAPLDHKDKGLKSLTLEDSIRQNGTLTLSAQGAEKTFKAGDKDNSLNTGKLKNDKISRFDFVQKIEVDGQTITLASGEFQIYKQNHSAVVALQIEKIQDSEHSGKLVNKRQFRISGLGGEHTAFNQLPGGKAEYHGKAFSSDDPNGRLHYSIDFTKKQGYGRIEHLKTLEQNVELAAAELKADEKSHAVILGDTRTNQAEKGSYHLALFGDRAQEIAGSAEVKSVNAIHHIGIAGKQLEHHHHHH	12C1	(A,209,Y,T),(A,210,G,N),(A,211,S,Q),(A,237,T,S),(A,238,G,V),(A,239,E,N),(A,240,G,A)	1.11E-05		-19021		statium
187	m002958	36.5	Very Weak	0.0226	1	9.89E-06	3.22E-04	17500	568000	1.73E-01	4.79E-02	0.0752	0.5847	0	m002958	m0006	MGPDSDRLQQRRVAADIGTGLADALTAPLDHKDKGLKSLTLEDSIRQNGTLTLSAQGAEKTFKAGDKDNSLNTGKLKNDKISRFDFVQKIEVDGQTITLASGEFQIYKQNHSAVVALQIEKIQDSEHSGKLVNKRQFRISGLGGEHTAFNQLPGGKAEYHGKAFSSDDPNGRLHYSIDFTKKQGYGRIEHLKTLEQNVELAAAELKADEKSHAVILGDTRTNQAEKGSYHLALFGDRAQEIAGSAEVKSVNAIHHIGIAGKQLEHHHHHH	12C1	(A,209,Y,T),(A,210,G,N),(A,211,S,Q),(A,237,T,S),(A,238,G,V),(A,239,E,N),(A,240,G,A)	1.11E-05			-207894	foldx_interface
187	m002958	36.5	Very Weak	0.0226	1	9.89E-06	3.22E-04	17500	568000	1.73E-01	4.79E-02	0.0752	0.5847	0	m002958	m0006	MGPDSDRLQQRRVAADIGTGLADALTAPLDHKDKGLKSLTLEDSIRQNGTLTLSAQGAEKTFKAGDKDNSLNTGKLKNDKISRFDFVQKIEVDGQTITLASGEFQIYKQNHSAVVALQIEKIQDSEHSGKLVNKRQFRISGLGGEHTAFNQLPGGKAEYHGKAFSSDDPNGRLHYSIDFTKKQGYGRIEHLKTLEQNVELAAAELKADEKSHAVILGDTRTNQAEKGSYHLALFGDRAQEIAGSAEVKSVNAIHHIGIAGKQLEHHHHHH	12C1	(A,209,Y,T),(A,210,G,N),(A,211,S,Q),(A,237,T,S),(A,238,G,V),(A,239,E,N),(A,240,G,A)	1.11E-05	-0.069531985			octet_ddg
188	m002251	32.1	Very Weak	0.038	1	2.20E-05	3.27E-04	837	12500	1.84E-02	5.25E-04	0.0148	0.9149	0	m002251	m0006	MGPDSDRLQQRRVAADIGTGLADALTAPLDHKDKGLKSLTLEDSIRQNGTLTLSAQGAEKTFKAGDKDNSLNTGKLKNDKISRFDFVQKIEVDGQTITLASGEFQIYKQNHSAVVALQIEKIQDSEHSGKLVNKRQFRISGLGGEHTAFNQLPGGKAEYHGKAFSSDDPNGRLHYSIDFTKKQGYGRIEHLKTLEQNVELAAAELKADEKSHAVILGDTRYNQAEKGSYHLALFGDRAQEIAGSAEVKTVEGIHHIGIAGKQLEHHHHHH	12C1	(A,210,G,N),(A,211,S,Q),(A,238,G,V)	1.11E-05		-19021		statium
188	m002251	32.1	Very Weak	0.038	1	2.20E-05	3.27E-04	837	12500	1.84E-02	5.25E-04	0.0148	0.9149	0	m002251	m0006	MGPDSDRLQQRRVAADIGTGLADALTAPLDHKDKGLKSLTLEDSIRQNGTLTLSAQGAEKTFKAGDKDNSLNTGKLKNDKISRFDFVQKIEVDGQTITLASGEFQIYKQNHSAVVALQIEKIQDSEHSGKLVNKRQFRISGLGGEHTAFNQLPGGKAEYHGKAFSSDDPNGRLHYSIDFTKKQGYGRIEHLKTLEQNVELAAAELKADEKSHAVILGDTRYNQAEKGSYHLALFGDRAQEIAGSAEVKTVEGIHHIGIAGKQLEHHHHHH	12C1	(A,210,G,N),(A,211,S,Q),(A,238,G,V)	1.11E-05			-206563	foldx_interface
188	m002251	32.1	Very Weak	0.038	1	2.20E-05	3.27E-04	837	12500	1.84E-02	5.25E-04	0.0148	0.9149	0	m002251	m0006	MGPDSDRLQQRRVAADIGTGLADALTAPLDHKDKGLKSLTLEDSIRQNGTLTLSAQGAEKTFKAGDKDNSLNTGKLKNDKISRFDFVQKIEVDGQTITLASGEFQIYKQNHSAVVALQIEKIQDSEHSGKLVNKRQFRISGLGGEHTAFNQLPGGKAEYHGKAFSSDDPNGRLHYSIDFTKKQGYGRIEHLKTLEQNVELAAAELKADEKSHAVILGDTRYNQAEKGSYHLALFGDRAQEIAGSAEVKTVEGIHHIGIAGKQLEHHHHHH	12C1	(A,210,G,N),(A,211,S,Q),(A,238,G,V)	1.11E-05	0.41211445			octet_ddg
189	m001608	26.8	Very Weak	0.0383	1	1.41E-05	2.37E-04	2350	39600	3.32E-02	1.79E-03	0.0318	0.8554	0	m001608	m0006	MGPDSDRLQQRRVAADIGTGLADALTAPLDHKDKGLKSLTLEDSIRQNGTLTLSAQGAEKTFKAGDKDNSLNTGKLKNDKISRFDFVQKIEVDGQTITLASGEFQIYKQNHSAVVALQIEKIQDSEHSGKLVNKRQFRISGLGGEHTAFNQLPGGKAEYHGKAFSSDDPNGRLHYSIDFTKKQGYGRIEHLKTLEQNVELAAAELKADEKSHAVILGDTRLNSAEKGSYHLALFGDRAQEIAGSAEVKTVNSIHHIGIAGKQLEHHHHHH	12C1	(A,209,Y,L),(A,210,G,N),(A,238,G,V),(A,239,E,N),(A,240,G,S)	1.11E-05		-19.22		statium
189	m001608	26.8	Very Weak	0.0383	1	1.41E-05	2.37E-04	2350	39600	3.32E-02	1.79E-03	0.0318	0.8554	0	m001608	m0006	MGPDSDRLQQRRVAADIGTGLADALTAPLDHKDKGLKSLTLEDSIRQNGTLTLSAQGAEKTFKAGDKDNSLNTGKLKNDKISRFDFVQKIEVDGQTITLASGEFQIYKQNHSAVVALQIEKIQDSEHSGKLVNKRQFRISGLGGEHTAFNQLPGGKAEYHGKAFSSDDPNGRLHYSIDFTKKQGYGRIEHLKTLEQNVELAAAELKADEKSHAVILGDTRLNSAEKGSYHLALFGDRAQEIAGSAEVKTVNSIHHIGIAGKQLEHHHHHH	12C1	(A,209,Y,L),(A,210,G,N),(A,238,G,V),(A,239,E,N),(A,240,G,S)	1.11E-05			-157366	foldx_interface
189	m001608	26.8	Very Weak	0.0383	1	1.41E-05	2.37E-04	2350	39600	3.32E-02	1.79E-03	0.0318	0.8554	0	m001608	m0006	MGPDSDRLQQRRVAADIGTGLADALTAPLDHKDKGLKSLTLEDSIRQNGTLTLSAQGAEKTFKAGDKDNSLNTGKLKNDKISRFDFVQKIEVDGQTITLASGEFQIYKQNHSAVVALQIEKIQDSEHSGKLVNKRQFRISGLGGEHTAFNQLPGGKAEYHGKAFSSDDPNGRLHYSIDFTKKQGYGRIEHLKTLEQNVELAAAELKADEKSHAVILGDTRLNSAEKGSYHLALFGDRAQEIAGSAEVKTVNSIHHIGIAGKQLEHHHHHH	12C1	(A,209,Y,L),(A,210,G,N),(A,238,G,V),(A,239,E,N),(A,240,G,S)	1.11E-05	0.144116934			octet_ddg
190	m001767	58.8	Very Weak	0.0298	1	1.47E-05	1.62E-04	1610	17800	2.36E-02	7.76E-04	0.0151	0.8825	0	m001767	m0006	MGPDSDRLQQRRVAADIGTGLADALTAPLDHKDKGLKSLTLEDSIRQNGTLTLSAQGAEKTFKAGDKDNSLNTGKLKNDKISRFDFVQKIEVDGQTITLASGEFQIYKQNHSAVVALQIEKIQDSEHSGKLVNKRQFRISGLGGEHTAFNQLPGGKAEYHGKAFSSDDPNGRLHYSIDFTKKQGYGRIEHLKTLEQNVELAAAELKADEKSHAVILGDTRYGQAEKGSYHLALFGDRAQEIAGSAEVKTVESIHHIGIAGKQLEHHHHHH	12C1	(A,211,S,Q),(A,238,G,V),(A,240,G,S)	1.11E-05		-18018		statium
190	m001767	58.8	Very Weak	0.0298	1	1.47E-05	1.62E-04	1610	17800	2.36E-02	7.76E-04	0.0151	0.8825	0	m001767	m0006	MGPDSDRLQQRRVAADIGTGLADALTAPLDHKDKGLKSLTLEDSIRQNGTLTLSAQGAEKTFKAGDKDNSLNTGKLKNDKISRFDFVQKIEVDGQTITLASGEFQIYKQNHSAVVALQIEKIQDSEHSGKLVNKRQFRISGLGGEHTAFNQLPGGKAEYHGKAFSSDDPNGRLHYSIDFTKKQGYGRIEHLKTLEQNVELAAAELKADEKSHAVILGDTRYGQAEKGSYHLALFGDRAQEIAGSAEVKTVESIHHIGIAGKQLEHHHHHH	12C1	(A,211,S,Q),(A,238,G,V),(A,240,G,S)	1.11E-05			-229669	foldx_interface
190	m001767	58.8	Very Weak	0.0298	1	1.47E-05	1.62E-04	1610	17800	2.36E-02	7.76E-04	0.0151	0.8825	0	m001767	m0006	MGPDSDRLQQRRVAADIGTGLADALTAPLDHKDKGLKSLTLEDSIRQNGTLTLSAQGAEKTFKAGDKDNSLNTGKLKNDKISRFDFVQKIEVDGQTITLASGEFQIYKQNHSAVVALQIEKIQDSEHSGKLVNKRQFRISGLGGEHTAFNQLPGGKAEYHGKAFSSDDPNGRLHYSIDFTKKQGYGRIEHLKTLEQNVELAAAELKADEKSHAVILGDTRYGQAEKGSYHLALFGDRAQEIAGSAEVKTVESIHHIGIAGKQLEHHHHHH	12C1	(A,211,S,Q),(A,238,G,V),(A,240,G,S)	1.11E-05	0.169221432			octet_ddg
191	m003063	33	Very Weak	0.0507	1	1.25E-05	8.87E-05	3130	22300	3.90E-02	1.38E-03	0.0215	0.9363	0	m003063	m0006	MGPDSDRLQQRRVAADIGTGLADALTAPLDHKDKGLKSLTLEDSIRQNGTLTLSAQGAEKTFKAGDKDNSLNTGKLKNDKISRFDFVQKIEVDGQTITLASGEFQIYKQNHSAVVALQIEKIQDSEHSGKLVNKRQFRISGLGGEHTAFNQLPGGKAEYHGKAFSSDDPNGRLHYSIDFTKKQGYGRIEHLKTLEQNVELAAAELKADEKSHAVILGDTRTNSAEKGSYHLALFGDRAQEIAGSAEVKTVEAIHHIGIAGKQLEHHHHHH	12C1	(A,209,Y,T),(A,210,G,N),(A,238,G,V),(A,240,G,A)	1.11E-05		-18018		statium
191	m003063	33	Very Weak	0.0507	1	1.25E-05	8.87E-05	3130	22300	3.90E-02	1.38E-03	0.0215	0.9363	0	m003063	m0006	MGPDSDRLQQRRVAADIGTGLADALTAPLDHKDKGLKSLTLEDSIRQNGTLTLSAQGAEKTFKAGDKDNSLNTGKLKNDKISRFDFVQKIEVDGQTITLASGEFQIYKQNHSAVVALQIEKIQDSEHSGKLVNKRQFRISGLGGEHTAFNQLPGGKAEYHGKAFSSDDPNGRLHYSIDFTKKQGYGRIEHLKTLEQNVELAAAELKADEKSHAVILGDTRTNSAEKGSYHLALFGDRAQEIAGSAEVKTVEAIHHIGIAGKQLEHHHHHH	12C1	(A,209,Y,T),(A,210,G,N),(A,238,G,V),(A,240,G,A)	1.11E-05			-239787	foldx_interface
191	m003063	33	Very Weak	0.0507	1	1.25E-05	8.87E-05	3130	22300	3.90E-02	1.38E-03	0.0215	0.9363	0	m003063	m0006	MGPDSDRLQQRRVAADIGTGLADALTAPLDHKDKGLKSLTLEDSIRQNGTLTLSAQGAEKTFKAGDKDNSLNTGKLKNDKISRFDFVQKIEVDGQTITLASGEFQIYKQNHSAVVALQIEKIQDSEHSGKLVNKRQFRISGLGGEHTAFNQLPGGKAEYHGKAFSSDDPNGRLHYSIDFTKKQGYGRIEHLKTLEQNVELAAAELKADEKSHAVILGDTRTNSAEKGSYHLALFGDRAQEIAGSAEVKTVEAIHHIGIAGKQLEHHHHHH	12C1	(A,209,Y,T),(A,210,G,N),(A,238,G,V),(A,240,G,A)	1.11E-05	0.071557669			octet_ddg
192	m001848	50.2	Very Weak	0.0446	1	8.83E-06	5.51E-05	1750	10900	1.55E-02	3.04E-04	0.0168	0.9231	0	m001848	m0006	MGPDSDRLQQRRVAADIGTGLADALTAPLDHKDKGLKSLTLEDSIRQNGTLTLSAQGAEKTFKAGDKDNSLNTGKLKNDKISRFDFVQKIEVDGQTITLASGEFQIYKQNHSAVVALQIEKIQDSEHSGKLVNKRQFRISGLGGEHTAFNQLPGGKAEYHGKAFSSDDPNGRLHYSIDFTKKQGYGRIEHLKTLEQNVELAAAELKADEKSHAVILGDTRYGSAEKGSYHLALFGDRAQEIAGSAEVKTVEAIHHIGIAGKQLEHHHHHH	12C1	(A,238,G,V),(A,240,G,A)	1.11E-05		-19.22		statium
192	m001848	50.2	Very Weak	0.0446	1	8.83E-06	5.51E-05	1750	10900	1.55E-02	3.04E-04	0.0168	0.9231	0	m001848	m0006	MGPDSDRLQQRRVAADIGTGLADALTAPLDHKDKGLKSLTLEDSIRQNGTLTLSAQGAEKTFKAGDKDNSLNTGKLKNDKISRFDFVQKIEVDGQTITLASGEFQIYKQNHSAVVALQIEKIQDSEHSGKLVNKRQFRISGLGGEHTAFNQLPGGKAEYHGKAFSSDDPNGRLHYSIDFTKKQGYGRIEHLKTLEQNVELAAAELKADEKSHAVILGDTRYGSAEKGSYHLALFGDRAQEIAGSAEVKTVEAIHHIGIAGKQLEHHHHHH	12C1	(A,238,G,V),(A,240,G,A)	1.11E-05			-248445	foldx_interface
192	m001848	50.2	Very Weak	0.0446	1	8.83E-06	5.51E-05	1750	10900	1.55E-02	3.04E-04	0.0168	0.9231	0	m001848	m0006	MGPDSDRLQQRRVAADIGTGLADALTAPLDHKDKGLKSLTLEDSIRQNGTLTLSAQGAEKTFKAGDKDNSLNTGKLKNDKISRFDFVQKIEVDGQTITLASGEFQIYKQNHSAVVALQIEKIQDSEHSGKLVNKRQFRISGLGGEHTAFNQLPGGKAEYHGKAFSSDDPNGRLHYSIDFTKKQGYGRIEHLKTLEQNVELAAAELKADEKSHAVILGDTRYGSAEKGSYHLALFGDRAQEIAGSAEVKTVEAIHHIGIAGKQLEHHHHHH	12C1	(A,238,G,V),(A,240,G,A)	1.11E-05	-0.137827905			octet_ddg
193	m001822	64.9	Weak	0.0539	1	1.39E-05	5.71E-05	1160	4770	1.60E-02	1.68E-04	0.0119	0.9692	0	m001822	m0006	MGPDSDRLQQRRVAADIGTGLADALTAPLDHKDKGLKSLTLEDSIRQNGTLTLSAQGAEKTFKAGDKDNSLNTGKLKNDKISRFDFVQKIEVDGQTITLASGEFQIYKQNHSAVVALQIEKIQDSEHSGKLVNKRQFRISGLGGEHTAFNQLPGGKAEYHGKAFSSDDPNGRLHYSIDFTKKQGYGRIEHLKTLEQNVELAAAELKADEKSHAVILGDTRYGSAEKGSYHLALFGDRAQEIAGSAEVKSVEAIHHIGIAGKQLEHHHHHH	12C1	(A,237,T,S),(A,238,G,V),(A,240,G,A)	1.11E-05		-19021		statium
193	m001822	64.9	Weak	0.0539	1	1.39E-05	5.71E-05	1160	4770	1.60E-02	1.68E-04	0.0119	0.9692	0	m001822	m0006	MGPDSDRLQQRRVAADIGTGLADALTAPLDHKDKGLKSLTLEDSIRQNGTLTLSAQGAEKTFKAGDKDNSLNTGKLKNDKISRFDFVQKIEVDGQTITLASGEFQIYKQNHSAVVALQIEKIQDSEHSGKLVNKRQFRISGLGGEHTAFNQLPGGKAEYHGKAFSSDDPNGRLHYSIDFTKKQGYGRIEHLKTLEQNVELAAAELKADEKSHAVILGDTRYGSAEKGSYHLALFGDRAQEIAGSAEVKSVEAIHHIGIAGKQLEHHHHHH	12C1	(A,237,T,S),(A,238,G,V),(A,240,G,A)	1.11E-05			-245412	foldx_interface
193	m001822	64.9	Weak	0.0539	1	1.39E-05	5.71E-05	1160	4770	1.60E-02	1.68E-04	0.0119	0.9692	0	m001822	m0006	MGPDSDRLQQRRVAADIGTGLADALTAPLDHKDKGLKSLTLEDSIRQNGTLTLSAQGAEKTFKAGDKDNSLNTGKLKNDKISRFDFVQKIEVDGQTITLASGEFQIYKQNHSAVVALQIEKIQDSEHSGKLVNKRQFRISGLGGEHTAFNQLPGGKAEYHGKAFSSDDPNGRLHYSIDFTKKQGYGRIEHLKTLEQNVELAAAELKADEKSHAVILGDTRYGSAEKGSYHLALFGDRAQEIAGSAEVKSVEAIHHIGIAGKQLEHHHHHH	12C1	(A,237,T,S),(A,238,G,V),(A,240,G,A)	1.11E-05	0.135510776			octet_ddg
194	m0006	47	Weak	0.0563	1	1.11E-05	3.41E-05	1920	5940	2.12E-02	3.77E-04	0.0131	0.9627	1	m0006	m0006	MGPDSDRLQQRRVAADIGTGLADALTAPLDHKDKGLKSLTLEDSIRQNGTLTLSAQGAEKTFKAGDKDNSLNTGKLKNDKISRFDFVQKIEVDGQTITLASGEFQIYKQNHSAVVALQIEKIQDSEHSGKLVNKRQFRISGLGGEHTAFNQLPGGKAEYHGKAFSSDDPNGRLHYSIDFTKKQGYGRIEHLKTLEQNVELAAAELKADEKSHAVILGDTRYGSAEKGSYHLALFGDRAQEIAGSAEVKTGEGIHHIGIAGKQLEHHHHHH	12C1		1.11E-05		0		statium
194	m0006	47	Weak	0.0563	1	1.11E-05	3.41E-05	1920	5940	2.12E-02	3.77E-04	0.0131	0.9627	1	m0006	m0006	MGPDSDRLQQRRVAADIGTGLADALTAPLDHKDKGLKSLTLEDSIRQNGTLTLSAQGAEKTFKAGDKDNSLNTGKLKNDKISRFDFVQKIEVDGQTITLASGEFQIYKQNHSAVVALQIEKIQDSEHSGKLVNKRQFRISGLGGEHTAFNQLPGGKAEYHGKAFSSDDPNGRLHYSIDFTKKQGYGRIEHLKTLEQNVELAAAELKADEKSHAVILGDTRYGSAEKGSYHLALFGDRAQEIAGSAEVKTGEGIHHIGIAGKQLEHHHHHH	12C1		1.11E-05			0	foldx_interface
194	m0006	47	Weak	0.0563	1	1.11E-05	3.41E-05	1920	5940	2.12E-02	3.77E-04	0.0131	0.9627	1	m0006	m0006	MGPDSDRLQQRRVAADIGTGLADALTAPLDHKDKGLKSLTLEDSIRQNGTLTLSAQGAEKTFKAGDKDNSLNTGKLKNDKISRFDFVQKIEVDGQTITLASGEFQIYKQNHSAVVALQIEKIQDSEHSGKLVNKRQFRISGLGGEHTAFNQLPGGKAEYHGKAFSSDDPNGRLHYSIDFTKKQGYGRIEHLKTLEQNVELAAAELKADEKSHAVILGDTRYGSAEKGSYHLALFGDRAQEIAGSAEVKTGEGIHHIGIAGKQLEHHHHHH	12C1		1.11E-05	0			octet_ddg
195	m001213	157.7	Weak	0.0274	1	6.09E-06	2.70E-05	9640	42700	5.87E-02	2.63E-03	0.0086	0.934	0	m001213	m0006	MGPDSDRLQQRRVAADIGTGLADALTAPLDHKDKGLKSLTLEDSIRQNGTLTLSAQGAEKTFKAGDKDNSLNTGKLKNDKISRFDFVQKIEVDGQTITLASGEFQIYKQNHSAVVALQIEKIQDSEHSGKLVNKRQFRISGLGGEHTAFNQLPGGKAEYHGKAFSSDDPNGRLHYSIDFTKKQGYGRIEHLKTLEQNVELAAAELKADEKSHAVILGDTRLGGAEKGSYHLALFGDRAQEIAGSAEVKTDNAIHHIGIAGKQLEHHHHHH	12C1	(A,209,Y,L),(A,211,S,G),(A,238,G,D),(A,239,E,N),(A,240,G,A)	1.11E-05		-19021		statium
195	m001213	157.7	Weak	0.0274	1	6.09E-06	2.70E-05	9640	42700	5.87E-02	2.63E-03	0.0086	0.934	0	m001213	m0006	MGPDSDRLQQRRVAADIGTGLADALTAPLDHKDKGLKSLTLEDSIRQNGTLTLSAQGAEKTFKAGDKDNSLNTGKLKNDKISRFDFVQKIEVDGQTITLASGEFQIYKQNHSAVVALQIEKIQDSEHSGKLVNKRQFRISGLGGEHTAFNQLPGGKAEYHGKAFSSDDPNGRLHYSIDFTKKQGYGRIEHLKTLEQNVELAAAELKADEKSHAVILGDTRLGGAEKGSYHLALFGDRAQEIAGSAEVKTDNAIHHIGIAGKQLEHHHHHH	12C1	(A,209,Y,L),(A,211,S,G),(A,238,G,D),(A,239,E,N),(A,240,G,A)	1.11E-05			-0.55227	foldx_interface
195	m001213	157.7	Weak	0.0274	1	6.09E-06	2.70E-05	9640	42700	5.87E-02	2.63E-03	0.0086	0.934	0	m001213	m0006	MGPDSDRLQQRRVAADIGTGLADALTAPLDHKDKGLKSLTLEDSIRQNGTLTLSAQGAEKTFKAGDKDNSLNTGKLKNDKISRFDFVQKIEVDGQTITLASGEFQIYKQNHSAVVALQIEKIQDSEHSGKLVNKRQFRISGLGGEHTAFNQLPGGKAEYHGKAFSSDDPNGRLHYSIDFTKKQGYGRIEHLKTLEQNVELAAAELKADEKSHAVILGDTRLGGAEKGSYHLALFGDRAQEIAGSAEVKTDNAIHHIGIAGKQLEHHHHHH	12C1	(A,209,Y,L),(A,211,S,G),(A,238,G,D),(A,239,E,N),(A,240,G,A)	1.11E-05	-0.361631398			octet_ddg
196	m001604	23.1	Weak	0.0709	1	6.11E-06	2.60E-05	4200	17900	2.57E-02	6.18E-04	0.0458	0.9353	1	m001604	m0006	MGPDSDRLQQRRVAADIGTGLADALTAPLDHKDKGLKSLTLEDSIRQNGTLTLSAQGAEKTFKAGDKDNSLNTGKLKNDKISRFDFVQKIEVDGQTITLASGEFQIYKQNHSAVVALQIEKIQDSEHSGKLVNKRQFRISGLGGEHTAFNQLPGGKAEYHGKAFSSDDPNGRLHYSIDFTKKQGYGRIEHLKTLEQNVELAAAELKADEKSHAVILGDTRLNSAEKGSYHLALFGDRAQEIAGSAEVKTVEGIHHIGIAGKQLEHHHHHH	12C1	(A,209,Y,L),(A,210,G,N),(A,238,G,V)	1.11E-05		-19287		statium
196	m001604	23.1	Weak	0.0709	1	6.11E-06	2.60E-05	4200	17900	2.57E-02	6.18E-04	0.0458	0.9353	1	m001604	m0006	MGPDSDRLQQRRVAADIGTGLADALTAPLDHKDKGLKSLTLEDSIRQNGTLTLSAQGAEKTFKAGDKDNSLNTGKLKNDKISRFDFVQKIEVDGQTITLASGEFQIYKQNHSAVVALQIEKIQDSEHSGKLVNKRQFRISGLGGEHTAFNQLPGGKAEYHGKAFSSDDPNGRLHYSIDFTKKQGYGRIEHLKTLEQNVELAAAELKADEKSHAVILGDTRLNSAEKGSYHLALFGDRAQEIAGSAEVKTVEGIHHIGIAGKQLEHHHHHH	12C1	(A,209,Y,L),(A,210,G,N),(A,238,G,V)	1.11E-05			-244534	foldx_interface
196	m001604	23.1	Weak	0.0709	1	6.11E-06	2.60E-05	4200	17900	2.57E-02	6.18E-04	0.0458	0.9353	1	m001604	m0006	MGPDSDRLQQRRVAADIGTGLADALTAPLDHKDKGLKSLTLEDSIRQNGTLTLSAQGAEKTFKAGDKDNSLNTGKLKNDKISRFDFVQKIEVDGQTITLASGEFQIYKQNHSAVVALQIEKIQDSEHSGKLVNKRQFRISGLGGEHTAFNQLPGGKAEYHGKAFSSDDPNGRLHYSIDFTKKQGYGRIEHLKTLEQNVELAAAELKADEKSHAVILGDTRLNSAEKGSYHLALFGDRAQEIAGSAEVKTVEGIHHIGIAGKQLEHHHHHH	12C1	(A,209,Y,L),(A,210,G,N),(A,238,G,V)	1.11E-05	-0.359656246			octet_ddg
197	m001820	71.3	Very Weak	0.0356	1	3.33E-06	1.08E-05	4060	13100	1.35E-02	2.38E-04	0.0061	0.9474	0	m001820	m0006	MGPDSDRLQQRRVAADIGTGLADALTAPLDHKDKGLKSLTLEDSIRQNGTLTLSAQGAEKTFKAGDKDNSLNTGKLKNDKISRFDFVQKIEVDGQTITLASGEFQIYKQNHSAVVALQIEKIQDSEHSGKLVNKRQFRISGLGGEHTAFNQLPGGKAEYHGKAFSSDDPNGRLHYSIDFTKKQGYGRIEHLKTLEQNVELAAAELKADEKSHAVILGDTRYGSAEKGSYHLALFGDRAQEIAGSAEVKSVEGIHHIGIAGKQLEHHHHHH	12C1	(A,237,T,S),(A,238,G,V)	1.11E-05		-18544		statium
197	m001820	71.3	Very Weak	0.0356	1	3.33E-06	1.08E-05	4060	13100	1.35E-02	2.38E-04	0.0061	0.9474	0	m001820	m0006	MGPDSDRLQQRRVAADIGTGLADALTAPLDHKDKGLKSLTLEDSIRQNGTLTLSAQGAEKTFKAGDKDNSLNTGKLKNDKISRFDFVQKIEVDGQTITLASGEFQIYKQNHSAVVALQIEKIQDSEHSGKLVNKRQFRISGLGGEHTAFNQLPGGKAEYHGKAFSSDDPNGRLHYSIDFTKKQGYGRIEHLKTLEQNVELAAAELKADEKSHAVILGDTRYGSAEKGSYHLALFGDRAQEIAGSAEVKSVEGIHHIGIAGKQLEHHHHHH	12C1	(A,237,T,S),(A,238,G,V)	1.11E-05			-194548	foldx_interface
197	m001820	71.3	Very Weak	0.0356	1	3.33E-06	1.08E-05	4060	13100	1.35E-02	2.38E-04	0.0061	0.9474	0	m001820	m0006	MGPDSDRLQQRRVAADIGTGLADALTAPLDHKDKGLKSLTLEDSIRQNGTLTLSAQGAEKTFKAGDKDNSLNTGKLKNDKISRFDFVQKIEVDGQTITLASGEFQIYKQNHSAVVALQIEKIQDSEHSGKLVNKRQFRISGLGGEHTAFNQLPGGKAEYHGKAFSSDDPNGRLHYSIDFTKKQGYGRIEHLKTLEQNVELAAAELKADEKSHAVILGDTRYGSAEKGSYHLALFGDRAQEIAGSAEVKSVEGIHHIGIAGKQLEHHHHHH	12C1	(A,237,T,S),(A,238,G,V)	1.11E-05	-0.725298225			octet_ddg
198	m001176	38		No Binding	0									0	m001176	m0006	MGPDSDRLQQRRVAADIGTGLADALTAPLDHKDKGLKSLTLEDSIRQNGTLTLSAQGAEKTFKAGDKDNSLNTGKLKNDKISRFDFVQKIEVDGQTITLASGEFQIYKQNHSAVVALQIEKIQDSEHSGKLVNKRQFRISGLGGEHTAFNQLPGGKAEYHGKAFSSDDPNGRLHYSIDFTKKQGYGRIEHLKTLEQNVELAAAELKADEKSHAVILGDTRLGGAEKGSYHLALFGDRAQEIAGSAEVKSVNSIHHIGIAGKQLEHHHHHH	12C1	(A,209,Y,L),(A,211,S,G),(A,237,T,S),(A,238,G,V),(A,239,E,N),(A,240,G,S)	1.11E-05		-19.22		statium
198	m001176	38		No Binding	0									0	m001176	m0006	MGPDSDRLQQRRVAADIGTGLADALTAPLDHKDKGLKSLTLEDSIRQNGTLTLSAQGAEKTFKAGDKDNSLNTGKLKNDKISRFDFVQKIEVDGQTITLASGEFQIYKQNHSAVVALQIEKIQDSEHSGKLVNKRQFRISGLGGEHTAFNQLPGGKAEYHGKAFSSDDPNGRLHYSIDFTKKQGYGRIEHLKTLEQNVELAAAELKADEKSHAVILGDTRLGGAEKGSYHLALFGDRAQEIAGSAEVKSVNSIHHIGIAGKQLEHHHHHH	12C1	(A,209,Y,L),(A,211,S,G),(A,237,T,S),(A,238,G,V),(A,239,E,N),(A,240,G,S)	1.11E-05			-167694	foldx_interface
199	m001336	89.8		No Binding	0									0	m001336	m0006	MGPDSDRLQQRRVAADIGTGLADALTAPLDHKDKGLKSLTLEDSIRQNGTLTLSAQGAEKTFKAGDKDNSLNTGKLKNDKISRFDFVQKIEVDGQTITLASGEFQIYKQNHSAVVALQIEKIQDSEHSGKLVNKRQFRISGLGGEHTAFNQLPGGKAEYHGKAFSSDDPNGRLHYSIDFTKKQGYGRIEHLKTLEQNVELAAAELKADEKSHAVILGDTRLRSAEKGSYHLALFGDRAQEIAGSAEVKSVEAIHHIGIAGKQLEHHHHHH	12C1	(A,209,Y,L),(A,210,G,R),(A,237,T,S),(A,238,G,V),(A,240,G,A)	1.11E-05		-19.22		statium
199	m001336	89.8		No Binding	0									0	m001336	m0006	MGPDSDRLQQRRVAADIGTGLADALTAPLDHKDKGLKSLTLEDSIRQNGTLTLSAQGAEKTFKAGDKDNSLNTGKLKNDKISRFDFVQKIEVDGQTITLASGEFQIYKQNHSAVVALQIEKIQDSEHSGKLVNKRQFRISGLGGEHTAFNQLPGGKAEYHGKAFSSDDPNGRLHYSIDFTKKQGYGRIEHLKTLEQNVELAAAELKADEKSHAVILGDTRLRSAEKGSYHLALFGDRAQEIAGSAEVKSVEAIHHIGIAGKQLEHHHHHH	12C1	(A,209,Y,L),(A,210,G,R),(A,237,T,S),(A,238,G,V),(A,240,G,A)	1.11E-05			-238791	foldx_interface
200	m001403	10		No Binding	0									1	m001403	m0006	MGPDSDRLQQRRVAADIGTGLADALTAPLDHKDKGLKSLTLEDSIRQNGTLTLSAQGAEKTFKAGDKDNSLNTGKLKNDKISRFDFVQKIEVDGQTITLASGEFQIYKQNHSAVVALQIEKIQDSEHSGKLVNKRQFRISGLGGEHTAFNQLPGGKAEYHGKAFSSDDPNGRLHYSIDFTKKQGYGRIEHLKTLEQNVELAAAELKADEKSHAVILGDTRLRSAEKGSYHLALFGDRAQEIAGSAEVKIDVGIHHIGIAGKQLEHHHHHH	12C1	(A,209,Y,L),(A,210,G,R),(A,237,T,I),(A,238,G,D),(A,239,E,V)	1.11E-05		-19021		statium
200	m001403	10		No Binding	0									1	m001403	m0006	MGPDSDRLQQRRVAADIGTGLADALTAPLDHKDKGLKSLTLEDSIRQNGTLTLSAQGAEKTFKAGDKDNSLNTGKLKNDKISRFDFVQKIEVDGQTITLASGEFQIYKQNHSAVVALQIEKIQDSEHSGKLVNKRQFRISGLGGEHTAFNQLPGGKAEYHGKAFSSDDPNGRLHYSIDFTKKQGYGRIEHLKTLEQNVELAAAELKADEKSHAVILGDTRLRSAEKGSYHLALFGDRAQEIAGSAEVKIDVGIHHIGIAGKQLEHHHHHH	12C1	(A,209,Y,L),(A,210,G,R),(A,237,T,I),(A,238,G,D),(A,239,E,V)	1.11E-05			0.26051	foldx_interface
201	m001403	23.9		No Binding	0									0	m001403	m0006	MGPDSDRLQQRRVAADIGTGLADALTAPLDHKDKGLKSLTLEDSIRQNGTLTLSAQGAEKTFKAGDKDNSLNTGKLKNDKISRFDFVQKIEVDGQTITLASGEFQIYKQNHSAVVALQIEKIQDSEHSGKLVNKRQFRISGLGGEHTAFNQLPGGKAEYHGKAFSSDDPNGRLHYSIDFTKKQGYGRIEHLKTLEQNVELAAAELKADEKSHAVILGDTRLRSAEKGSYHLALFGDRAQEIAGSAEVKIDVGIHHIGIAGKQLEHHHHHH	12C1	(A,209,Y,L),(A,210,G,R),(A,237,T,I),(A,238,G,D),(A,239,E,V)	1.11E-05		-19021		statium
201	m001403	23.9		No Binding	0									0	m001403	m0006	MGPDSDRLQQRRVAADIGTGLADALTAPLDHKDKGLKSLTLEDSIRQNGTLTLSAQGAEKTFKAGDKDNSLNTGKLKNDKISRFDFVQKIEVDGQTITLASGEFQIYKQNHSAVVALQIEKIQDSEHSGKLVNKRQFRISGLGGEHTAFNQLPGGKAEYHGKAFSSDDPNGRLHYSIDFTKKQGYGRIEHLKTLEQNVELAAAELKADEKSHAVILGDTRLRSAEKGSYHLALFGDRAQEIAGSAEVKIDVGIHHIGIAGKQLEHHHHHH	12C1	(A,209,Y,L),(A,210,G,R),(A,237,T,I),(A,238,G,D),(A,239,E,V)	1.11E-05			0.26051	foldx_interface
202	m001556	9.74		No Binding	0									0	m001556	m0006	MGPDSDRLQQRRVAADIGTGLADALTAPLDHKDKGLKSLTLEDSIRQNGTLTLSAQGAEKTFKAGDKDNSLNTGKLKNDKISRFDFVQKIEVDGQTITLASGEFQIYKQNHSAVVALQIEKIQDSEHSGKLVNKRQFRISGLGGEHTAFNQLPGGKAEYHGKAFSSDDPNGRLHYSIDFTKKQGYGRIEHLKTLEQNVELAAAELKADEKSHAVILGDTRLNQAEKGSYHLALFGDRAQEIAGSAEVKIVVGIHHIGIAGKQLEHHHHHH	12C1	(A,209,Y,L),(A,210,G,N),(A,211,S,Q),(A,237,T,I),(A,238,G,V),(A,239,E,V)	1.11E-05		-19.81		statium
202	m001556	9.74		No Binding	0									0	m001556	m0006	MGPDSDRLQQRRVAADIGTGLADALTAPLDHKDKGLKSLTLEDSIRQNGTLTLSAQGAEKTFKAGDKDNSLNTGKLKNDKISRFDFVQKIEVDGQTITLASGEFQIYKQNHSAVVALQIEKIQDSEHSGKLVNKRQFRISGLGGEHTAFNQLPGGKAEYHGKAFSSDDPNGRLHYSIDFTKKQGYGRIEHLKTLEQNVELAAAELKADEKSHAVILGDTRLNQAEKGSYHLALFGDRAQEIAGSAEVKIVVGIHHIGIAGKQLEHHHHHH	12C1	(A,209,Y,L),(A,210,G,N),(A,211,S,Q),(A,237,T,I),(A,238,G,V),(A,239,E,V)	1.11E-05			-0.18034	foldx_interface
203	m001639	18		No Binding	0									0	m001639	m0006	MGPDSDRLQQRRVAADIGTGLADALTAPLDHKDKGLKSLTLEDSIRQNGTLTLSAQGAEKTFKAGDKDNSLNTGKLKNDKISRFDFVQKIEVDGQTITLASGEFQIYKQNHSAVVALQIEKIQDSEHSGKLVNKRQFRISGLGGEHTAFNQLPGGKAEYHGKAFSSDDPNGRLHYSIDFTKKQGYGRIEHLKTLEQNVELAAAELKADEKSHAVILGDTRLNSAEKGSYHLALFGDRAQEIAGSAEVKIVVAIHHIGIAGKQLEHHHHHH	12C1	(A,209,Y,L),(A,210,G,N),(A,237,T,I),(A,238,G,V),(A,239,E,V),(A,240,G,A)	1.11E-05		-18018		statium
203	m001639	18		No Binding	0									0	m001639	m0006	MGPDSDRLQQRRVAADIGTGLADALTAPLDHKDKGLKSLTLEDSIRQNGTLTLSAQGAEKTFKAGDKDNSLNTGKLKNDKISRFDFVQKIEVDGQTITLASGEFQIYKQNHSAVVALQIEKIQDSEHSGKLVNKRQFRISGLGGEHTAFNQLPGGKAEYHGKAFSSDDPNGRLHYSIDFTKKQGYGRIEHLKTLEQNVELAAAELKADEKSHAVILGDTRLNSAEKGSYHLALFGDRAQEIAGSAEVKIVVAIHHIGIAGKQLEHHHHHH	12C1	(A,209,Y,L),(A,210,G,N),(A,237,T,I),(A,238,G,V),(A,239,E,V),(A,240,G,A)	1.11E-05			-107503	foldx_interface
204	m001832	109.1		No Binding	0									0	m001832	m0006	MGPDSDRLQQRRVAADIGTGLADALTAPLDHKDKGLKSLTLEDSIRQNGTLTLSAQGAEKTFKAGDKDNSLNTGKLKNDKISRFDFVQKIEVDGQTITLASGEFQIYKQNHSAVVALQIEKIQDSEHSGKLVNKRQFRISGLGGEHTAFNQLPGGKAEYHGKAFSSDDPNGRLHYSIDFTKKQGYGRIEHLKTLEQNVELAAAELKADEKSHAVILGDTRYGSAEKGSYHLALFGDRAQEIAGSAEVKSDNGIHHIGIAGKQLEHHHHHH	12C1	(A,237,T,S),(A,238,G,D),(A,239,E,N)	1.11E-05		-19.22		statium
204	m001832	109.1		No Binding	0									0	m001832	m0006	MGPDSDRLQQRRVAADIGTGLADALTAPLDHKDKGLKSLTLEDSIRQNGTLTLSAQGAEKTFKAGDKDNSLNTGKLKNDKISRFDFVQKIEVDGQTITLASGEFQIYKQNHSAVVALQIEKIQDSEHSGKLVNKRQFRISGLGGEHTAFNQLPGGKAEYHGKAFSSDDPNGRLHYSIDFTKKQGYGRIEHLKTLEQNVELAAAELKADEKSHAVILGDTRYGSAEKGSYHLALFGDRAQEIAGSAEVKSDNGIHHIGIAGKQLEHHHHHH	12C1	(A,237,T,S),(A,238,G,D),(A,239,E,N)	1.11E-05			-0.40277	foldx_interface
205	m001941	137.3		No Binding	0									0	m001941	m0006	MGPDSDRLQQRRVAADIGTGLADALTAPLDHKDKGLKSLTLEDSIRQNGTLTLSAQGAEKTFKAGDKDNSLNTGKLKNDKISRFDFVQKIEVDGQTITLASGEFQIYKQNHSAVVALQIEKIQDSEHSGKLVNKRQFRISGLGGEHTAFNQLPGGKAEYHGKAFSSDDPNGRLHYSIDFTKKQGYGRIEHLKTLEQNVELAAAELKADEKSHAVILGDTRYGGAEKGSYHLALFGDRAQEIAGSAEVKTDNAIHHIGIAGKQLEHHHHHH	12C1	(A,211,S,G),(A,238,G,D),(A,239,E,N),(A,240,G,A)	1.11E-05		-18.04		statium
205	m001941	137.3		No Binding	0									0	m001941	m0006	MGPDSDRLQQRRVAADIGTGLADALTAPLDHKDKGLKSLTLEDSIRQNGTLTLSAQGAEKTFKAGDKDNSLNTGKLKNDKISRFDFVQKIEVDGQTITLASGEFQIYKQNHSAVVALQIEKIQDSEHSGKLVNKRQFRISGLGGEHTAFNQLPGGKAEYHGKAFSSDDPNGRLHYSIDFTKKQGYGRIEHLKTLEQNVELAAAELKADEKSHAVILGDTRYGGAEKGSYHLALFGDRAQEIAGSAEVKTDNAIHHIGIAGKQLEHHHHHH	12C1	(A,211,S,G),(A,238,G,D),(A,239,E,N),(A,240,G,A)	1.11E-05			-0.75667	foldx_interface
206	m002340	78.7		No Binding	0									1	m002340	m0006	MGPDSDRLQQRRVAADIGTGLADALTAPLDHKDKGLKSLTLEDSIRQNGTLTLSAQGAEKTFKAGDKDNSLNTGKLKNDKISRFDFVQKIEVDGQTITLASGEFQIYKQNHSAVVALQIEKIQDSEHSGKLVNKRQFRISGLGGEHTAFNQLPGGKAEYHGKAFSSDDPNGRLHYSIDFTKKQGYGRIEHLKTLEQNVELAAAELKADEKSHAVILGDTRYNSAEKGSYHLALFGDRAQEIAGSAEVKTVVAIHHIGIAGKQLEHHHHHH	12C1	(A,210,G,N),(A,238,G,V),(A,239,E,V),(A,240,G,A)	1.11E-05		-19383		statium
206	m002340	78.7		No Binding	0									1	m002340	m0006	MGPDSDRLQQRRVAADIGTGLADALTAPLDHKDKGLKSLTLEDSIRQNGTLTLSAQGAEKTFKAGDKDNSLNTGKLKNDKISRFDFVQKIEVDGQTITLASGEFQIYKQNHSAVVALQIEKIQDSEHSGKLVNKRQFRISGLGGEHTAFNQLPGGKAEYHGKAFSSDDPNGRLHYSIDFTKKQGYGRIEHLKTLEQNVELAAAELKADEKSHAVILGDTRYNSAEKGSYHLALFGDRAQEIAGSAEVKTVVAIHHIGIAGKQLEHHHHHH	12C1	(A,210,G,N),(A,238,G,V),(A,239,E,V),(A,240,G,A)	1.11E-05			-15625	foldx_interface
207	m002367	9.12		No Binding	0									1	m002367	m0006	MGPDSDRLQQRRVAADIGTGLADALTAPLDHKDKGLKSLTLEDSIRQNGTLTLSAQGAEKTFKAGDKDNSLNTGKLKNDKISRFDFVQKIEVDGQTITLASGEFQIYKQNHSAVVALQIEKIQDSEHSGKLVNKRQFRISGLGGEHTAFNQLPGGKAEYHGKAFSSDDPNGRLHYSIDFTKKQGYGRIEHLKTLEQNVELAAAELKADEKSHAVILGDTRYNSAEKGSYHLALFGDRAQEIAGSAEVKIVVAIHHIGIAGKQLEHHHHHH	12C1	(A,210,G,N),(A,237,T,I),(A,238,G,V),(A,239,E,V),(A,240,G,A)	1.11E-05		-19843		statium
207	m002367	9.12		No Binding	0									1	m002367	m0006	MGPDSDRLQQRRVAADIGTGLADALTAPLDHKDKGLKSLTLEDSIRQNGTLTLSAQGAEKTFKAGDKDNSLNTGKLKNDKISRFDFVQKIEVDGQTITLASGEFQIYKQNHSAVVALQIEKIQDSEHSGKLVNKRQFRISGLGGEHTAFNQLPGGKAEYHGKAFSSDDPNGRLHYSIDFTKKQGYGRIEHLKTLEQNVELAAAELKADEKSHAVILGDTRYNSAEKGSYHLALFGDRAQEIAGSAEVKIVVAIHHIGIAGKQLEHHHHHH	12C1	(A,210,G,N),(A,237,T,I),(A,238,G,V),(A,239,E,V),(A,240,G,A)	1.11E-05			-0.72258	foldx_interface
208	m002429	82.5		No Binding	0									0	m002429	m0006	MGPDSDRLQQRRVAADIGTGLADALTAPLDHKDKGLKSLTLEDSIRQNGTLTLSAQGAEKTFKAGDKDNSLNTGKLKNDKISRFDFVQKIEVDGQTITLASGEFQIYKQNHSAVVALQIEKIQDSEHSGKLVNKRQFRISGLGGEHTAFNQLPGGKAEYHGKAFSSDDPNGRLHYSIDFTKKQGYGRIEHLKTLEQNVELAAAELKADEKSHAVILGDTRYNGAEKGSYHLALFGDRAQEIAGSAEVKTDVSIHHIGIAGKQLEHHHHHH	12C1	(A,210,G,N),(A,211,S,G),(A,238,G,D),(A,239,E,V),(A,240,G,S)	1.11E-05		-19021		statium
208	m002429	82.5		No Binding	0									0	m002429	m0006	MGPDSDRLQQRRVAADIGTGLADALTAPLDHKDKGLKSLTLEDSIRQNGTLTLSAQGAEKTFKAGDKDNSLNTGKLKNDKISRFDFVQKIEVDGQTITLASGEFQIYKQNHSAVVALQIEKIQDSEHSGKLVNKRQFRISGLGGEHTAFNQLPGGKAEYHGKAFSSDDPNGRLHYSIDFTKKQGYGRIEHLKTLEQNVELAAAELKADEKSHAVILGDTRYNGAEKGSYHLALFGDRAQEIAGSAEVKTDVSIHHIGIAGKQLEHHHHHH	12C1	(A,210,G,N),(A,211,S,G),(A,238,G,D),(A,239,E,V),(A,240,G,S)	1.11E-05			-0.02134	foldx_interface
209	m002447	14.9		No Binding	0									0	m002447	m0006	MGPDSDRLQQRRVAADIGTGLADALTAPLDHKDKGLKSLTLEDSIRQNGTLTLSAQGAEKTFKAGDKDNSLNTGKLKNDKISRFDFVQKIEVDGQTITLASGEFQIYKQNHSAVVALQIEKIQDSEHSGKLVNKRQFRISGLGGEHTAFNQLPGGKAEYHGKAFSSDDPNGRLHYSIDFTKKQGYGRIEHLKTLEQNVELAAAELKADEKSHAVILGDTRYNGAEKGSYHLALFGDRAQEIAGSAEVKIVVSIHHIGIAGKQLEHHHHHH	12C1	(A,210,G,N),(A,211,S,G),(A,237,T,I),(A,238,G,V),(A,239,E,V),(A,240,G,S)	1.11E-05		-19843		statium
209	m002447	14.9		No Binding	0									0	m002447	m0006	MGPDSDRLQQRRVAADIGTGLADALTAPLDHKDKGLKSLTLEDSIRQNGTLTLSAQGAEKTFKAGDKDNSLNTGKLKNDKISRFDFVQKIEVDGQTITLASGEFQIYKQNHSAVVALQIEKIQDSEHSGKLVNKRQFRISGLGGEHTAFNQLPGGKAEYHGKAFSSDDPNGRLHYSIDFTKKQGYGRIEHLKTLEQNVELAAAELKADEKSHAVILGDTRYNGAEKGSYHLALFGDRAQEIAGSAEVKIVVSIHHIGIAGKQLEHHHHHH	12C1	(A,210,G,N),(A,211,S,G),(A,237,T,I),(A,238,G,V),(A,239,E,V),(A,240,G,S)	1.11E-05			-0.72664	foldx_interface
210	m002452	102.7		No Binding	0									1	m002452	m0006	MGPDSDRLQQRRVAADIGTGLADALTAPLDHKDKGLKSLTLEDSIRQNGTLTLSAQGAEKTFKAGDKDNSLNTGKLKNDKISRFDFVQKIEVDGQTITLASGEFQIYKQNHSAVVALQIEKIQDSEHSGKLVNKRQFRISGLGGEHTAFNQLPGGKAEYHGKAFSSDDPNGRLHYSIDFTKKQGYGRIEHLKTLEQNVELAAAELKADEKSHAVILGDTRYNGAEKGSYHLALFGDRAQEIAGSAEVKIDNGIHHIGIAGKQLEHHHHHH	12C1	(A,210,G,N),(A,211,S,G),(A,237,T,I),(A,238,G,D),(A,239,E,N)	1.11E-05		-21187		statium
210	m002452	102.7		No Binding	0									1	m002452	m0006	MGPDSDRLQQRRVAADIGTGLADALTAPLDHKDKGLKSLTLEDSIRQNGTLTLSAQGAEKTFKAGDKDNSLNTGKLKNDKISRFDFVQKIEVDGQTITLASGEFQIYKQNHSAVVALQIEKIQDSEHSGKLVNKRQFRISGLGGEHTAFNQLPGGKAEYHGKAFSSDDPNGRLHYSIDFTKKQGYGRIEHLKTLEQNVELAAAELKADEKSHAVILGDTRYNGAEKGSYHLALFGDRAQEIAGSAEVKIDNGIHHIGIAGKQLEHHHHHH	12C1	(A,210,G,N),(A,211,S,G),(A,237,T,I),(A,238,G,D),(A,239,E,N)	1.11E-05			148695	foldx_interface
211	m002552	40.5		No Binding	0									0	m002552	m0006	MGPDSDRLQQRRVAADIGTGLADALTAPLDHKDKGLKSLTLEDSIRQNGTLTLSAQGAEKTFKAGDKDNSLNTGKLKNDKISRFDFVQKIEVDGQTITLASGEFQIYKQNHSAVVALQIEKIQDSEHSGKLVNKRQFRISGLGGEHTAFNQLPGGKAEYHGKAFSSDDPNGRLHYSIDFTKKQGYGRIEHLKTLEQNVELAAAELKADEKSHAVILGDTRTGSAEKGSYHLALFGDRAQEIAGSAEVKSVNSIHHIGIAGKQLEHHHHHH	12C1	(A,209,Y,T),(A,237,T,S),(A,238,G,V),(A,239,E,N),(A,240,G,S)	1.11E-05		-19.22		statium
211	m002552	40.5		No Binding	0									0	m002552	m0006	MGPDSDRLQQRRVAADIGTGLADALTAPLDHKDKGLKSLTLEDSIRQNGTLTLSAQGAEKTFKAGDKDNSLNTGKLKNDKISRFDFVQKIEVDGQTITLASGEFQIYKQNHSAVVALQIEKIQDSEHSGKLVNKRQFRISGLGGEHTAFNQLPGGKAEYHGKAFSSDDPNGRLHYSIDFTKKQGYGRIEHLKTLEQNVELAAAELKADEKSHAVILGDTRTGSAEKGSYHLALFGDRAQEIAGSAEVKSVNSIHHIGIAGKQLEHHHHHH	12C1	(A,209,Y,T),(A,237,T,S),(A,238,G,V),(A,239,E,N),(A,240,G,S)	1.11E-05			-131968	foldx_interface
213	m002419	29.1	Excellent	0.2071	1	2.37E-10	5.45E-11	143000	1520	3.40E-05	7.78E-06	0.0411	0.9961	0	m002419	m0006	MGPDSDRLQQRRVAADIGTGLADALTAPLDHKDKGLKSLTLEDSIRQNGTLTLSAQGAEKTFKAGDKDNSLNTGKLKNDKISRFDFVQKIEVDGQTITLASGEFQIYKQNHSAVVALQIEKIQDSEHSGKLVNKRQFRISGLGGEHTAFNQLPGGKAEYHGKAFSSDDPNGRLHYSIDFTKKQGYGRIEHLKTLEQNVELAAAELKADEKSHAVILGDTRYNGAEKGSYHLALFGDRAQEIAGSAEVKTVVGIHHIGIAGKQLEHHHHHH	12C1	(A,210,G,N),(A,211,S,G),(A,238,G,V),(A,239,E,V)	1.11E-05		-18843		statium
213	m002419	29.1	Excellent	0.2071	1	2.37E-10	5.45E-11	143000	1520	3.40E-05	7.78E-06	0.0411	0.9961	0	m002419	m0006	MGPDSDRLQQRRVAADIGTGLADALTAPLDHKDKGLKSLTLEDSIRQNGTLTLSAQGAEKTFKAGDKDNSLNTGKLKNDKISRFDFVQKIEVDGQTITLASGEFQIYKQNHSAVVALQIEKIQDSEHSGKLVNKRQFRISGLGGEHTAFNQLPGGKAEYHGKAFSSDDPNGRLHYSIDFTKKQGYGRIEHLKTLEQNVELAAAELKADEKSHAVILGDTRYNGAEKGSYHLALFGDRAQEIAGSAEVKTVVGIHHIGIAGKQLEHHHHHH	12C1	(A,210,G,N),(A,211,S,G),(A,238,G,V),(A,239,E,V)	1.11E-05			-112508	foldx_interface
213	m002419	29.1	Excellent	0.2071	1	2.37E-10	5.45E-11	143000	1520	3.40E-05	7.78E-06	0.0411	0.9961	0	m002419	m0006	MGPDSDRLQQRRVAADIGTGLADALTAPLDHKDKGLKSLTLEDSIRQNGTLTLSAQGAEKTFKAGDKDNSLNTGKLKNDKISRFDFVQKIEVDGQTITLASGEFQIYKQNHSAVVALQIEKIQDSEHSGKLVNKRQFRISGLGGEHTAFNQLPGGKAEYHGKAFSSDDPNGRLHYSIDFTKKQGYGRIEHLKTLEQNVELAAAELKADEKSHAVILGDTRYNGAEKGSYHLALFGDRAQEIAGSAEVKTVVGIHHIGIAGKQLEHHHHHH	12C1	(A,210,G,N),(A,211,S,G),(A,238,G,V),(A,239,E,V)	1.11E-05	-6478671248			octet_ddg
214	m002252	37.8	Excellent	0.2284	1	2.69E-10	4.81E-11	150000	1270	4.04E-05	7.23E-06	0.0576	0.9966	0	m002252	m0006	MGPDSDRLQQRRVAADIGTGLADALTAPLDHKDKGLKSLTLEDSIRQNGTLTLSAQGAEKTFKAGDKDNSLNTGKLKNDKISRFDFVQKIEVDGQTITLASGEFQIYKQNHSAVVALQIEKIQDSEHSGKLVNKRQFRISGLGGEHTAFNQLPGGKAEYHGKAFSSDDPNGRLHYSIDFTKKQGYGRIEHLKTLEQNVELAAAELKADEKSHAVILGDTRYNQAEKGSYHLALFGDRAQEIAGSAEVKTVESIHHIGIAGKQLEHHHHHH	12C1	(A,210,G,N),(A,211,S,Q),(A,238,G,V),(A,240,G,S)	1.11E-05		-18544		statium
214	m002252	37.8	Excellent	0.2284	1	2.69E-10	4.81E-11	150000	1270	4.04E-05	7.23E-06	0.0576	0.9966	0	m002252	m0006	MGPDSDRLQQRRVAADIGTGLADALTAPLDHKDKGLKSLTLEDSIRQNGTLTLSAQGAEKTFKAGDKDNSLNTGKLKNDKISRFDFVQKIEVDGQTITLASGEFQIYKQNHSAVVALQIEKIQDSEHSGKLVNKRQFRISGLGGEHTAFNQLPGGKAEYHGKAFSSDDPNGRLHYSIDFTKKQGYGRIEHLKTLEQNVELAAAELKADEKSHAVILGDTRYNQAEKGSYHLALFGDRAQEIAGSAEVKTVESIHHIGIAGKQLEHHHHHH	12C1	(A,210,G,N),(A,211,S,Q),(A,238,G,V),(A,240,G,S)	1.11E-05			-227221	foldx_interface
214	m002252	37.8	Excellent	0.2284	1	2.69E-10	4.81E-11	150000	1270	4.04E-05	7.23E-06	0.0576	0.9966	0	m002252	m0006	MGPDSDRLQQRRVAADIGTGLADALTAPLDHKDKGLKSLTLEDSIRQNGTLTLSAQGAEKTFKAGDKDNSLNTGKLKNDKISRFDFVQKIEVDGQTITLASGEFQIYKQNHSAVVALQIEKIQDSEHSGKLVNKRQFRISGLGGEHTAFNQLPGGKAEYHGKAFSSDDPNGRLHYSIDFTKKQGYGRIEHLKTLEQNVELAAAELKADEKSHAVILGDTRYNQAEKGSYHLALFGDRAQEIAGSAEVKTVESIHHIGIAGKQLEHHHHHH	12C1	(A,210,G,N),(A,211,S,Q),(A,238,G,V),(A,240,G,S)	1.11E-05	-6402373911			octet_ddg
215	m002335	83	Excellent	0.2552	1	2.35E-10	1.38E-11	341000	1750	8.01E-05	4.70E-06	0.0251	0.9982	1	m002335	m0006	MGPDSDRLQQRRVAADIGTGLADALTAPLDHKDKGLKSLTLEDSIRQNGTLTLSAQGAEKTFKAGDKDNSLNTGKLKNDKISRFDFVQKIEVDGQTITLASGEFQIYKQNHSAVVALQIEKIQDSEHSGKLVNKRQFRISGLGGEHTAFNQLPGGKAEYHGKAFSSDDPNGRLHYSIDFTKKQGYGRIEHLKTLEQNVELAAAELKADEKSHAVILGDTRYNSAEKGSYHLALFGDRAQEIAGSAEVKTVNGIHHIGIAGKQLEHHHHHH	12C1	(A,210,G,N),(A,238,G,V),(A,239,E,N)	1.11E-05		-19843		statium
215	m002335	83	Excellent	0.2552	1	2.35E-10	1.38E-11	341000	1750	8.01E-05	4.70E-06	0.0251	0.9982	1	m002335	m0006	MGPDSDRLQQRRVAADIGTGLADALTAPLDHKDKGLKSLTLEDSIRQNGTLTLSAQGAEKTFKAGDKDNSLNTGKLKNDKISRFDFVQKIEVDGQTITLASGEFQIYKQNHSAVVALQIEKIQDSEHSGKLVNKRQFRISGLGGEHTAFNQLPGGKAEYHGKAFSSDDPNGRLHYSIDFTKKQGYGRIEHLKTLEQNVELAAAELKADEKSHAVILGDTRYNSAEKGSYHLALFGDRAQEIAGSAEVKTVNGIHHIGIAGKQLEHHHHHH	12C1	(A,210,G,N),(A,238,G,V),(A,239,E,N)	1.11E-05			-147435	foldx_interface
215	m002335	83	Excellent	0.2552	1	2.35E-10	1.38E-11	341000	1750	8.01E-05	4.70E-06	0.0251	0.9982	1	m002335	m0006	MGPDSDRLQQRRVAADIGTGLADALTAPLDHKDKGLKSLTLEDSIRQNGTLTLSAQGAEKTFKAGDKDNSLNTGKLKNDKISRFDFVQKIEVDGQTITLASGEFQIYKQNHSAVVALQIEKIQDSEHSGKLVNKRQFRISGLGGEHTAFNQLPGGKAEYHGKAFSSDDPNGRLHYSIDFTKKQGYGRIEHLKTLEQNVELAAAELKADEKSHAVILGDTRYNSAEKGSYHLALFGDRAQEIAGSAEVKTVNGIHHIGIAGKQLEHHHHHH	12C1	(A,210,G,N),(A,238,G,V),(A,239,E,N)	1.11E-05	-6483776539			octet_ddg
216	m001200	121.4	Excellent	0.2546	1	2.43E-10	5.77E-12	831000	4100	2.02E-04	4.69E-06	0.0358	0.998	0	m001200	m0006	MGPDSDRLQQRRVAADIGTGLADALTAPLDHKDKGLKSLTLEDSIRQNGTLTLSAQGAEKTFKAGDKDNSLNTGKLKNDKISRFDFVQKIEVDGQTITLASGEFQIYKQNHSAVVALQIEKIQDSEHSGKLVNKRQFRISGLGGEHTAFNQLPGGKAEYHGKAFSSDDPNGRLHYSIDFTKKQGYGRIEHLKTLEQNVELAAAELKADEKSHAVILGDTRLGGAEKGSYHLALFGDRAQEIAGSAEVKTVESIHHIGIAGKQLEHHHHHH	12C1	(A,209,Y,L),(A,211,S,G),(A,238,G,V),(A,240,G,S)	1.11E-05		-19021		statium
216	m001200	121.4	Excellent	0.2546	1	2.43E-10	5.77E-12	831000	4100	2.02E-04	4.69E-06	0.0358	0.998	0	m001200	m0006	MGPDSDRLQQRRVAADIGTGLADALTAPLDHKDKGLKSLTLEDSIRQNGTLTLSAQGAEKTFKAGDKDNSLNTGKLKNDKISRFDFVQKIEVDGQTITLASGEFQIYKQNHSAVVALQIEKIQDSEHSGKLVNKRQFRISGLGGEHTAFNQLPGGKAEYHGKAFSSDDPNGRLHYSIDFTKKQGYGRIEHLKTLEQNVELAAAELKADEKSHAVILGDTRLGGAEKGSYHLALFGDRAQEIAGSAEVKTVESIHHIGIAGKQLEHHHHHH	12C1	(A,209,Y,L),(A,211,S,G),(A,238,G,V),(A,240,G,S)	1.11E-05			-210712	foldx_interface
216	m001200	121.4	Excellent	0.2546	1	2.43E-10	5.77E-12	831000	4100	2.02E-04	4.69E-06	0.0358	0.998	0	m001200	m0006	MGPDSDRLQQRRVAADIGTGLADALTAPLDHKDKGLKSLTLEDSIRQNGTLTLSAQGAEKTFKAGDKDNSLNTGKLKNDKISRFDFVQKIEVDGQTITLASGEFQIYKQNHSAVVALQIEKIQDSEHSGKLVNKRQFRISGLGGEHTAFNQLPGGKAEYHGKAFSSDDPNGRLHYSIDFTKKQGYGRIEHLKTLEQNVELAAAELKADEKSHAVILGDTRLGGAEKGSYHLALFGDRAQEIAGSAEVKTVESIHHIGIAGKQLEHHHHHH	12C1	(A,209,Y,L),(A,211,S,G),(A,238,G,V),(A,240,G,S)	1.11E-05	-6463609944			octet_ddg
217	m002416	130.6	Excellent	0.2437	1	2.93E-10	2.37E-11	201000	1150	5.89E-05	4.75E-06	0.0258	0.9986	0	m002416	m0006	MGPDSDRLQQRRVAADIGTGLADALTAPLDHKDKGLKSLTLEDSIRQNGTLTLSAQGAEKTFKAGDKDNSLNTGKLKNDKISRFDFVQKIEVDGQTITLASGEFQIYKQNHSAVVALQIEKIQDSEHSGKLVNKRQFRISGLGGEHTAFNQLPGGKAEYHGKAFSSDDPNGRLHYSIDFTKKQGYGRIEHLKTLEQNVELAAAELKADEKSHAVILGDTRYNGAEKGSYHLALFGDRAQEIAGSAEVKTVNGIHHIGIAGKQLEHHHHHH	12C1	(A,210,G,N),(A,211,S,G),(A,238,G,V),(A,239,E,N)	1.11E-05		-19021		statium
217	m002416	130.6	Excellent	0.2437	1	2.93E-10	2.37E-11	201000	1150	5.89E-05	4.75E-06	0.0258	0.9986	0	m002416	m0006	MGPDSDRLQQRRVAADIGTGLADALTAPLDHKDKGLKSLTLEDSIRQNGTLTLSAQGAEKTFKAGDKDNSLNTGKLKNDKISRFDFVQKIEVDGQTITLASGEFQIYKQNHSAVVALQIEKIQDSEHSGKLVNKRQFRISGLGGEHTAFNQLPGGKAEYHGKAFSSDDPNGRLHYSIDFTKKQGYGRIEHLKTLEQNVELAAAELKADEKSHAVILGDTRYNGAEKGSYHLALFGDRAQEIAGSAEVKTVNGIHHIGIAGKQLEHHHHHH	12C1	(A,210,G,N),(A,211,S,G),(A,238,G,V),(A,239,E,N)	1.11E-05			-150073	foldx_interface
217	m002416	130.6	Excellent	0.2437	1	2.93E-10	2.37E-11	201000	1150	5.89E-05	4.75E-06	0.0258	0.9986	0	m002416	m0006	MGPDSDRLQQRRVAADIGTGLADALTAPLDHKDKGLKSLTLEDSIRQNGTLTLSAQGAEKTFKAGDKDNSLNTGKLKNDKISRFDFVQKIEVDGQTITLASGEFQIYKQNHSAVVALQIEKIQDSEHSGKLVNKRQFRISGLGGEHTAFNQLPGGKAEYHGKAFSSDDPNGRLHYSIDFTKKQGYGRIEHLKTLEQNVELAAAELKADEKSHAVILGDTRYNGAEKGSYHLALFGDRAQEIAGSAEVKTVNGIHHIGIAGKQLEHHHHHH	12C1	(A,210,G,N),(A,211,S,G),(A,238,G,V),(A,239,E,N)	1.11E-05	-6350890291			octet_ddg
218	m001927	95.9	Excellent	0.2279	1	3.80E-10	3.20E-11	209000	1710	7.94E-05	6.67E-06	0.044	0.9973	0	m001927	m0006	MGPDSDRLQQRRVAADIGTGLADALTAPLDHKDKGLKSLTLEDSIRQNGTLTLSAQGAEKTFKAGDKDNSLNTGKLKNDKISRFDFVQKIEVDGQTITLASGEFQIYKQNHSAVVALQIEKIQDSEHSGKLVNKRQFRISGLGGEHTAFNQLPGGKAEYHGKAFSSDDPNGRLHYSIDFTKKQGYGRIEHLKTLEQNVELAAAELKADEKSHAVILGDTRYGGAEKGSYHLALFGDRAQEIAGSAEVKTVEGIHHIGIAGKQLEHHHHHH	12C1	(A,211,S,G),(A,238,G,V)	1.11E-05		-18018		statium
218	m001927	95.9	Excellent	0.2279	1	3.80E-10	3.20E-11	209000	1710	7.94E-05	6.67E-06	0.044	0.9973	0	m001927	m0006	MGPDSDRLQQRRVAADIGTGLADALTAPLDHKDKGLKSLTLEDSIRQNGTLTLSAQGAEKTFKAGDKDNSLNTGKLKNDKISRFDFVQKIEVDGQTITLASGEFQIYKQNHSAVVALQIEKIQDSEHSGKLVNKRQFRISGLGGEHTAFNQLPGGKAEYHGKAFSSDDPNGRLHYSIDFTKKQGYGRIEHLKTLEQNVELAAAELKADEKSHAVILGDTRYGGAEKGSYHLALFGDRAQEIAGSAEVKTVEGIHHIGIAGKQLEHHHHHH	12C1	(A,211,S,G),(A,238,G,V)	1.11E-05			-216367	foldx_interface
218	m001927	95.9	Excellent	0.2279	1	3.80E-10	3.20E-11	209000	1710	7.94E-05	6.67E-06	0.044	0.9973	0	m001927	m0006	MGPDSDRLQQRRVAADIGTGLADALTAPLDHKDKGLKSLTLEDSIRQNGTLTLSAQGAEKTFKAGDKDNSLNTGKLKNDKISRFDFVQKIEVDGQTITLASGEFQIYKQNHSAVVALQIEKIQDSEHSGKLVNKRQFRISGLGGEHTAFNQLPGGKAEYHGKAFSSDDPNGRLHYSIDFTKKQGYGRIEHLKTLEQNVELAAAELKADEKSHAVILGDTRYGGAEKGSYHLALFGDRAQEIAGSAEVKTVEGIHHIGIAGKQLEHHHHHH	12C1	(A,211,S,G),(A,238,G,V)	1.11E-05	-6194261708			octet_ddg
219	m001040	167	Excellent	0.2439	1	5.23E-10	1.22E-11	368000	1820	1.93E-04	4.39E-06	0.0183	0.9986	0	m001040	m0006	MGPDSDRLQQRRVAADIGTGLADALTAPLDHKDKGLKSLTLEDSIRQNGTLTLSAQGAEKTFKAGDKDNSLNTGKLKNDKISRFDFVQKIEVDGQTITLASGEFQIYKQNHSAVVALQIEKIQDSEHSGKLVNKRQFRISGLGGEHTAFNQLPGGKAEYHGKAFSSDDPNGRLHYSIDFTKKQGYGRIEHLKTLEQNVELAAAELKADEKSHAVILGDTRLGQAEKGSYHLALFGDRAQEIAGSAEVKTVNGIHHIGIAGKQLEHHHHHH	12C1	(A,209,Y,L),(A,211,S,Q),(A,238,G,V),(A,239,E,N)	1.11E-05		-19021		statium
219	m001040	167	Excellent	0.2439	1	5.23E-10	1.22E-11	368000	1820	1.93E-04	4.39E-06	0.0183	0.9986	0	m001040	m0006	MGPDSDRLQQRRVAADIGTGLADALTAPLDHKDKGLKSLTLEDSIRQNGTLTLSAQGAEKTFKAGDKDNSLNTGKLKNDKISRFDFVQKIEVDGQTITLASGEFQIYKQNHSAVVALQIEKIQDSEHSGKLVNKRQFRISGLGGEHTAFNQLPGGKAEYHGKAFSSDDPNGRLHYSIDFTKKQGYGRIEHLKTLEQNVELAAAELKADEKSHAVILGDTRLGQAEKGSYHLALFGDRAQEIAGSAEVKTVNGIHHIGIAGKQLEHHHHHH	12C1	(A,209,Y,L),(A,211,S,Q),(A,238,G,V),(A,239,E,N)	1.11E-05			-135839	foldx_interface
219	m001040	167	Excellent	0.2439	1	5.23E-10	1.22E-11	368000	1820	1.93E-04	4.39E-06	0.0183	0.9986	0	m001040	m0006	MGPDSDRLQQRRVAADIGTGLADALTAPLDHKDKGLKSLTLEDSIRQNGTLTLSAQGAEKTFKAGDKDNSLNTGKLKNDKISRFDFVQKIEVDGQTITLASGEFQIYKQNHSAVVALQIEKIQDSEHSGKLVNKRQFRISGLGGEHTAFNQLPGGKAEYHGKAFSSDDPNGRLHYSIDFTKKQGYGRIEHLKTLEQNVELAAAELKADEKSHAVILGDTRLGQAEKGSYHLALFGDRAQEIAGSAEVKTVNGIHHIGIAGKQLEHHHHHH	12C1	(A,209,Y,L),(A,211,S,Q),(A,238,G,V),(A,239,E,N)	1.11E-05	-6001842362			octet_ddg
220	m001690	172	Excellent	0.2502	1	5.26E-10	1.21E-11	352000	1560	1.85E-04	4.16E-06	0.019	0.9985	0	m001690	m0006	MGPDSDRLQQRRVAADIGTGLADALTAPLDHKDKGLKSLTLEDSIRQNGTLTLSAQGAEKTFKAGDKDNSLNTGKLKNDKISRFDFVQKIEVDGQTITLASGEFQIYKQNHSAVVALQIEKIQDSEHSGKLVNKRQFRISGLGGEHTAFNQLPGGKAEYHGKAFSSDDPNGRLHYSIDFTKKQGYGRIEHLKTLEQNVELAAAELKADEKSHAVILGDTRLNGAEKGSYHLALFGDRAQEIAGSAEVKTVNAIHHIGIAGKQLEHHHHHH	12C1	(A,209,Y,L),(A,210,G,N),(A,211,S,G),(A,238,G,V),(A,239,E,N),(A,240,G,A)	1.11E-05		-17321		statium
220	m001690	172	Excellent	0.2502	1	5.26E-10	1.21E-11	352000	1560	1.85E-04	4.16E-06	0.019	0.9985	0	m001690	m0006	MGPDSDRLQQRRVAADIGTGLADALTAPLDHKDKGLKSLTLEDSIRQNGTLTLSAQGAEKTFKAGDKDNSLNTGKLKNDKISRFDFVQKIEVDGQTITLASGEFQIYKQNHSAVVALQIEKIQDSEHSGKLVNKRQFRISGLGGEHTAFNQLPGGKAEYHGKAFSSDDPNGRLHYSIDFTKKQGYGRIEHLKTLEQNVELAAAELKADEKSHAVILGDTRLNGAEKGSYHLALFGDRAQEIAGSAEVKTVNAIHHIGIAGKQLEHHHHHH	12C1	(A,209,Y,L),(A,210,G,N),(A,211,S,G),(A,238,G,V),(A,239,E,N),(A,240,G,A)	1.11E-05			-17927	foldx_interface
220	m001690	172	Excellent	0.2502	1	5.26E-10	1.21E-11	352000	1560	1.85E-04	4.16E-06	0.019	0.9985	0	m001690	m0006	MGPDSDRLQQRRVAADIGTGLADALTAPLDHKDKGLKSLTLEDSIRQNGTLTLSAQGAEKTFKAGDKDNSLNTGKLKNDKISRFDFVQKIEVDGQTITLASGEFQIYKQNHSAVVALQIEKIQDSEHSGKLVNKRQFRISGLGGEHTAFNQLPGGKAEYHGKAFSSDDPNGRLHYSIDFTKKQGYGRIEHLKTLEQNVELAAAELKADEKSHAVILGDTRLNGAEKGSYHLALFGDRAQEIAGSAEVKTVNAIHHIGIAGKQLEHHHHHH	12C1	(A,209,Y,L),(A,210,G,N),(A,211,S,G),(A,238,G,V),(A,239,E,N),(A,240,G,A)	1.11E-05	-5998396666			octet_ddg
221	m001524	30.7	Excellent	0.2359	1	7.01E-10	5.82E-11	167000	1950	1.17E-04	9.60E-06	0.096	0.9942	1	m001524	m0006	MGPDSDRLQQRRVAADIGTGLADALTAPLDHKDKGLKSLTLEDSIRQNGTLTLSAQGAEKTFKAGDKDNSLNTGKLKNDKISRFDFVQKIEVDGQTITLASGEFQIYKQNHSAVVALQIEKIQDSEHSGKLVNKRQFRISGLGGEHTAFNQLPGGKAEYHGKAFSSDDPNGRLHYSIDFTKKQGYGRIEHLKTLEQNVELAAAELKADEKSHAVILGDTRLNQAEKGSYHLALFGDRAQEIAGSAEVKTVESIHHIGIAGKQLEHHHHHH	12C1	(A,209,Y,L),(A,210,G,N),(A,211,S,Q),(A,238,G,V),(A,240,G,S)	1.11E-05		-17994		statium
221	m001524	30.7	Excellent	0.2359	1	7.01E-10	5.82E-11	167000	1950	1.17E-04	9.60E-06	0.096	0.9942	1	m001524	m0006	MGPDSDRLQQRRVAADIGTGLADALTAPLDHKDKGLKSLTLEDSIRQNGTLTLSAQGAEKTFKAGDKDNSLNTGKLKNDKISRFDFVQKIEVDGQTITLASGEFQIYKQNHSAVVALQIEKIQDSEHSGKLVNKRQFRISGLGGEHTAFNQLPGGKAEYHGKAFSSDDPNGRLHYSIDFTKKQGYGRIEHLKTLEQNVELAAAELKADEKSHAVILGDTRLNQAEKGSYHLALFGDRAQEIAGSAEVKTVESIHHIGIAGKQLEHHHHHH	12C1	(A,209,Y,L),(A,210,G,N),(A,211,S,Q),(A,238,G,V),(A,240,G,S)	1.11E-05			-2593	foldx_interface
221	m001524	30.7	Excellent	0.2359	1	7.01E-10	5.82E-11	167000	1950	1.17E-04	9.60E-06	0.096	0.9942	1	m001524	m0006	MGPDSDRLQQRRVAADIGTGLADALTAPLDHKDKGLKSLTLEDSIRQNGTLTLSAQGAEKTFKAGDKDNSLNTGKLKNDKISRFDFVQKIEVDGQTITLASGEFQIYKQNHSAVVALQIEKIQDSEHSGKLVNKRQFRISGLGGEHTAFNQLPGGKAEYHGKAFSSDDPNGRLHYSIDFTKKQGYGRIEHLKTLEQNVELAAAELKADEKSHAVILGDTRLNQAEKGSYHLALFGDRAQEIAGSAEVKTVESIHHIGIAGKQLEHHHHHH	12C1	(A,209,Y,L),(A,210,G,N),(A,211,S,Q),(A,238,G,V),(A,240,G,S)	1.11E-05	-58253774			octet_ddg
222	m001531	27.2	Good	0.214	1	7.17E-10	2.40E-11	307000	2940	2.21E-04	7.07E-06	0.0447	0.997	0	m001531	m0006	MGPDSDRLQQRRVAADIGTGLADALTAPLDHKDKGLKSLTLEDSIRQNGTLTLSAQGAEKTFKAGDKDNSLNTGKLKNDKISRFDFVQKIEVDGQTITLASGEFQIYKQNHSAVVALQIEKIQDSEHSGKLVNKRQFRISGLGGEHTAFNQLPGGKAEYHGKAFSSDDPNGRLHYSIDFTKKQGYGRIEHLKTLEQNVELAAAELKADEKSHAVILGDTRLNQAEKGSYHLALFGDRAQEIAGSAEVKTVVAIHHIGIAGKQLEHHHHHH	12C1	(A,209,Y,L),(A,210,G,N),(A,211,S,Q),(A,238,G,V),(A,239,E,V),(A,240,G,A)	1.11E-05		-19021		statium
222	m001531	27.2	Good	0.214	1	7.17E-10	2.40E-11	307000	2940	2.21E-04	7.07E-06	0.0447	0.997	0	m001531	m0006	MGPDSDRLQQRRVAADIGTGLADALTAPLDHKDKGLKSLTLEDSIRQNGTLTLSAQGAEKTFKAGDKDNSLNTGKLKNDKISRFDFVQKIEVDGQTITLASGEFQIYKQNHSAVVALQIEKIQDSEHSGKLVNKRQFRISGLGGEHTAFNQLPGGKAEYHGKAFSSDDPNGRLHYSIDFTKKQGYGRIEHLKTLEQNVELAAAELKADEKSHAVILGDTRLNQAEKGSYHLALFGDRAQEIAGSAEVKTVVAIHHIGIAGKQLEHHHHHH	12C1	(A,209,Y,L),(A,210,G,N),(A,211,S,Q),(A,238,G,V),(A,239,E,V),(A,240,G,A)	1.11E-05			-193547	foldx_interface
222	m001531	27.2	Good	0.214	1	7.17E-10	2.40E-11	307000	2940	2.21E-04	7.07E-06	0.0447	0.997	0	m001531	m0006	MGPDSDRLQQRRVAADIGTGLADALTAPLDHKDKGLKSLTLEDSIRQNGTLTLSAQGAEKTFKAGDKDNSLNTGKLKNDKISRFDFVQKIEVDGQTITLASGEFQIYKQNHSAVVALQIEKIQDSEHSGKLVNKRQFRISGLGGEHTAFNQLPGGKAEYHGKAFSSDDPNGRLHYSIDFTKKQGYGRIEHLKTLEQNVELAAAELKADEKSHAVILGDTRLNQAEKGSYHLALFGDRAQEIAGSAEVKTVVAIHHIGIAGKQLEHHHHHH	12C1	(A,209,Y,L),(A,210,G,N),(A,211,S,Q),(A,238,G,V),(A,239,E,V),(A,240,G,A)	1.11E-05	-5811781996			octet_ddg
223	m002392	64.5	Excellent	0.2587	1	8.92E-10	2.63E-11	237000	1550	2.12E-04	6.08E-06	0.065	0.9975	0	m002392	m0006	MGPDSDRLQQRRVAADIGTGLADALTAPLDHKDKGLKSLTLEDSIRQNGTLTLSAQGAEKTFKAGDKDNSLNTGKLKNDKISRFDFVQKIEVDGQTITLASGEFQIYKQNHSAVVALQIEKIQDSEHSGKLVNKRQFRISGLGGEHTAFNQLPGGKAEYHGKAFSSDDPNGRLHYSIDFTKKQGYGRIEHLKTLEQNVELAAAELKADEKSHAVILGDTRYNGAEKGSYHLALFGDRAQEIAGSAEVKSVVGIHHIGIAGKQLEHHHHHH	12C1	(A,210,G,N),(A,211,S,G),(A,237,T,S),(A,238,G,V),(A,239,E,V)	1.11E-05		-19.22		statium
223	m002392	64.5	Excellent	0.2587	1	8.92E-10	2.63E-11	237000	1550	2.12E-04	6.08E-06	0.065	0.9975	0	m002392	m0006	MGPDSDRLQQRRVAADIGTGLADALTAPLDHKDKGLKSLTLEDSIRQNGTLTLSAQGAEKTFKAGDKDNSLNTGKLKNDKISRFDFVQKIEVDGQTITLASGEFQIYKQNHSAVVALQIEKIQDSEHSGKLVNKRQFRISGLGGEHTAFNQLPGGKAEYHGKAFSSDDPNGRLHYSIDFTKKQGYGRIEHLKTLEQNVELAAAELKADEKSHAVILGDTRYNGAEKGSYHLALFGDRAQEIAGSAEVKSVVGIHHIGIAGKQLEHHHHHH	12C1	(A,210,G,N),(A,211,S,G),(A,237,T,S),(A,238,G,V),(A,239,E,V)	1.11E-05			-0.00847	foldx_interface
223	m002392	64.5	Excellent	0.2587	1	8.92E-10	2.63E-11	237000	1550	2.12E-04	6.08E-06	0.065	0.9975	0	m002392	m0006	MGPDSDRLQQRRVAADIGTGLADALTAPLDHKDKGLKSLTLEDSIRQNGTLTLSAQGAEKTFKAGDKDNSLNTGKLKNDKISRFDFVQKIEVDGQTITLASGEFQIYKQNHSAVVALQIEKIQDSEHSGKLVNKRQFRISGLGGEHTAFNQLPGGKAEYHGKAFSSDDPNGRLHYSIDFTKKQGYGRIEHLKTLEQNVELAAAELKADEKSHAVILGDTRYNGAEKGSYHLALFGDRAQEIAGSAEVKSVVGIHHIGIAGKQLEHHHHHH	12C1	(A,210,G,N),(A,211,S,G),(A,237,T,S),(A,238,G,V),(A,239,E,V)	1.11E-05	-5680219148			octet_ddg
224	m001037	102.5	Excellent	0.2048	1	8.93E-10	2.04E-11	301000	2650	2.69E-04	5.68E-06	0.0156	0.9983	0	m001037	m0006	MGPDSDRLQQRRVAADIGTGLADALTAPLDHKDKGLKSLTLEDSIRQNGTLTLSAQGAEKTFKAGDKDNSLNTGKLKNDKISRFDFVQKIEVDGQTITLASGEFQIYKQNHSAVVALQIEKIQDSEHSGKLVNKRQFRISGLGGEHTAFNQLPGGKAEYHGKAFSSDDPNGRLHYSIDFTKKQGYGRIEHLKTLEQNVELAAAELKADEKSHAVILGDTRLGQAEKGSYHLALFGDRAQEIAGSAEVKTVEGIHHIGIAGKQLEHHHHHH	12C1	(A,209,Y,L),(A,211,S,Q),(A,238,G,V)	1.11E-05		-19021		statium
224	m001037	102.5	Excellent	0.2048	1	8.93E-10	2.04E-11	301000	2650	2.69E-04	5.68E-06	0.0156	0.9983	0	m001037	m0006	MGPDSDRLQQRRVAADIGTGLADALTAPLDHKDKGLKSLTLEDSIRQNGTLTLSAQGAEKTFKAGDKDNSLNTGKLKNDKISRFDFVQKIEVDGQTITLASGEFQIYKQNHSAVVALQIEKIQDSEHSGKLVNKRQFRISGLGGEHTAFNQLPGGKAEYHGKAFSSDDPNGRLHYSIDFTKKQGYGRIEHLKTLEQNVELAAAELKADEKSHAVILGDTRLGQAEKGSYHLALFGDRAQEIAGSAEVKTVEGIHHIGIAGKQLEHHHHHH	12C1	(A,209,Y,L),(A,211,S,Q),(A,238,G,V)	1.11E-05			-204643	foldx_interface
224	m001037	102.5	Excellent	0.2048	1	8.93E-10	2.04E-11	301000	2650	2.69E-04	5.68E-06	0.0156	0.9983	0	m001037	m0006	MGPDSDRLQQRRVAADIGTGLADALTAPLDHKDKGLKSLTLEDSIRQNGTLTLSAQGAEKTFKAGDKDNSLNTGKLKNDKISRFDFVQKIEVDGQTITLASGEFQIYKQNHSAVVALQIEKIQDSEHSGKLVNKRQFRISGLGGEHTAFNQLPGGKAEYHGKAFSSDDPNGRLHYSIDFTKKQGYGRIEHLKTLEQNVELAAAELKADEKSHAVILGDTRLGQAEKGSYHLALFGDRAQEIAGSAEVKTVEGIHHIGIAGKQLEHHHHHH	12C1	(A,209,Y,L),(A,211,S,Q),(A,238,G,V)	1.11E-05	-5679544167			octet_ddg
225	m001119	107.5	Excellent	0.2582	1	9.57E-10	1.34E-11	278000	1110	2.66E-04	3.58E-06	0.0174	0.9992	0	m001119	m0006	MGPDSDRLQQRRVAADIGTGLADALTAPLDHKDKGLKSLTLEDSIRQNGTLTLSAQGAEKTFKAGDKDNSLNTGKLKNDKISRFDFVQKIEVDGQTITLASGEFQIYKQNHSAVVALQIEKIQDSEHSGKLVNKRQFRISGLGGEHTAFNQLPGGKAEYHGKAFSSDDPNGRLHYSIDFTKKQGYGRIEHLKTLEQNVELAAAELKADEKSHAVILGDTRLGSAEKGSYHLALFGDRAQEIAGSAEVKTVESIHHIGIAGKQLEHHHHHH	12C1	(A,209,Y,L),(A,238,G,V),(A,240,G,S)	1.11E-05		-19843		statium
225	m001119	107.5	Excellent	0.2582	1	9.57E-10	1.34E-11	278000	1110	2.66E-04	3.58E-06	0.0174	0.9992	0	m001119	m0006	MGPDSDRLQQRRVAADIGTGLADALTAPLDHKDKGLKSLTLEDSIRQNGTLTLSAQGAEKTFKAGDKDNSLNTGKLKNDKISRFDFVQKIEVDGQTITLASGEFQIYKQNHSAVVALQIEKIQDSEHSGKLVNKRQFRISGLGGEHTAFNQLPGGKAEYHGKAFSSDDPNGRLHYSIDFTKKQGYGRIEHLKTLEQNVELAAAELKADEKSHAVILGDTRLGSAEKGSYHLALFGDRAQEIAGSAEVKTVESIHHIGIAGKQLEHHHHHH	12C1	(A,209,Y,L),(A,238,G,V),(A,240,G,S)	1.11E-05			-209741	foldx_interface
225	m001119	107.5	Excellent	0.2582	1	9.57E-10	1.34E-11	278000	1110	2.66E-04	3.58E-06	0.0174	0.9992	0	m001119	m0006	MGPDSDRLQQRRVAADIGTGLADALTAPLDHKDKGLKSLTLEDSIRQNGTLTLSAQGAEKTFKAGDKDNSLNTGKLKNDKISRFDFVQKIEVDGQTITLASGEFQIYKQNHSAVVALQIEKIQDSEHSGKLVNKRQFRISGLGGEHTAFNQLPGGKAEYHGKAFSSDDPNGRLHYSIDFTKKQGYGRIEHLKTLEQNVELAAAELKADEKSHAVILGDTRLGSAEKGSYHLALFGDRAQEIAGSAEVKTVESIHHIGIAGKQLEHHHHHH	12C1	(A,209,Y,L),(A,238,G,V),(A,240,G,S)	1.11E-05	-5637846522			octet_ddg
226	m001448	79.5	Good	0.2352	1	1.00E-09	1.76E-11	402000	3240	4.04E-04	6.29E-06	0.0239	0.998	0	m001448	m0006	MGPDSDRLQQRRVAADIGTGLADALTAPLDHKDKGLKSLTLEDSIRQNGTLTLSAQGAEKTFKAGDKDNSLNTGKLKNDKISRFDFVQKIEVDGQTITLASGEFQIYKQNHSAVVALQIEKIQDSEHSGKLVNKRQFRISGLGGEHTAFNQLPGGKAEYHGKAFSSDDPNGRLHYSIDFTKKQGYGRIEHLKTLEQNVELAAAELKADEKSHAVILGDTRLRGAEKGSYHLALFGDRAQEIAGSAEVKTVVGIHHIGIAGKQLEHHHHHH	12C1	(A,209,Y,L),(A,210,G,R),(A,211,S,G),(A,238,G,V),(A,239,E,V)	1.11E-05		-19.22		statium
226	m001448	79.5	Good	0.2352	1	1.00E-09	1.76E-11	402000	3240	4.04E-04	6.29E-06	0.0239	0.998	0	m001448	m0006	MGPDSDRLQQRRVAADIGTGLADALTAPLDHKDKGLKSLTLEDSIRQNGTLTLSAQGAEKTFKAGDKDNSLNTGKLKNDKISRFDFVQKIEVDGQTITLASGEFQIYKQNHSAVVALQIEKIQDSEHSGKLVNKRQFRISGLGGEHTAFNQLPGGKAEYHGKAFSSDDPNGRLHYSIDFTKKQGYGRIEHLKTLEQNVELAAAELKADEKSHAVILGDTRLRGAEKGSYHLALFGDRAQEIAGSAEVKTVVGIHHIGIAGKQLEHHHHHH	12C1	(A,209,Y,L),(A,210,G,R),(A,211,S,G),(A,238,G,V),(A,239,E,V)	1.11E-05			-0.96656	foldx_interface
226	m001448	79.5	Good	0.2352	1	1.00E-09	1.76E-11	402000	3240	4.04E-04	6.29E-06	0.0239	0.998	0	m001448	m0006	MGPDSDRLQQRRVAADIGTGLADALTAPLDHKDKGLKSLTLEDSIRQNGTLTLSAQGAEKTFKAGDKDNSLNTGKLKNDKISRFDFVQKIEVDGQTITLASGEFQIYKQNHSAVVALQIEKIQDSEHSGKLVNKRQFRISGLGGEHTAFNQLPGGKAEYHGKAFSSDDPNGRLHYSIDFTKKQGYGRIEHLKTLEQNVELAAAELKADEKSHAVILGDTRLRGAEKGSYHLALFGDRAQEIAGSAEVKTVVGIHHIGIAGKQLEHHHHHH	12C1	(A,209,Y,L),(A,210,G,R),(A,211,S,G),(A,238,G,V),(A,239,E,V)	1.11E-05	-5611368992			octet_ddg
227	m001720	117.5	Excellent	0.2504	1	1.04E-09	1.08E-11	355000	1290	3.68E-04	3.58E-06	0.0185	0.999	0	m001720	m0006	MGPDSDRLQQRRVAADIGTGLADALTAPLDHKDKGLKSLTLEDSIRQNGTLTLSAQGAEKTFKAGDKDNSLNTGKLKNDKISRFDFVQKIEVDGQTITLASGEFQIYKQNHSAVVALQIEKIQDSEHSGKLVNKRQFRISGLGGEHTAFNQLPGGKAEYHGKAFSSDDPNGRLHYSIDFTKKQGYGRIEHLKTLEQNVELAAAELKADEKSHAVILGDTRLNGAEKGSYHLALFGDRAQEIAGSAEVKIVVAIHHIGIAGKQLEHHHHHH	12C1	(A,209,Y,L),(A,210,G,N),(A,211,S,G),(A,237,T,I),(A,238,G,V),(A,239,E,V),(A,240,G,A)	1.11E-05		-19.22		statium
227	m001720	117.5	Excellent	0.2504	1	1.04E-09	1.08E-11	355000	1290	3.68E-04	3.58E-06	0.0185	0.999	0	m001720	m0006	MGPDSDRLQQRRVAADIGTGLADALTAPLDHKDKGLKSLTLEDSIRQNGTLTLSAQGAEKTFKAGDKDNSLNTGKLKNDKISRFDFVQKIEVDGQTITLASGEFQIYKQNHSAVVALQIEKIQDSEHSGKLVNKRQFRISGLGGEHTAFNQLPGGKAEYHGKAFSSDDPNGRLHYSIDFTKKQGYGRIEHLKTLEQNVELAAAELKADEKSHAVILGDTRLNGAEKGSYHLALFGDRAQEIAGSAEVKIVVAIHHIGIAGKQLEHHHHHH	12C1	(A,209,Y,L),(A,210,G,N),(A,211,S,G),(A,237,T,I),(A,238,G,V),(A,239,E,V),(A,240,G,A)	1.11E-05			-100579	foldx_interface
227	m001720	117.5	Excellent	0.2504	1	1.04E-09	1.08E-11	355000	1290	3.68E-04	3.58E-06	0.0185	0.999	0	m001720	m0006	MGPDSDRLQQRRVAADIGTGLADALTAPLDHKDKGLKSLTLEDSIRQNGTLTLSAQGAEKTFKAGDKDNSLNTGKLKNDKISRFDFVQKIEVDGQTITLASGEFQIYKQNHSAVVALQIEKIQDSEHSGKLVNKRQFRISGLGGEHTAFNQLPGGKAEYHGKAFSSDDPNGRLHYSIDFTKKQGYGRIEHLKTLEQNVELAAAELKADEKSHAVILGDTRLNGAEKGSYHLALFGDRAQEIAGSAEVKIVVAIHHIGIAGKQLEHHHHHH	12C1	(A,209,Y,L),(A,210,G,N),(A,211,S,G),(A,237,T,I),(A,238,G,V),(A,239,E,V),(A,240,G,A)	1.11E-05	-558774162			octet_ddg
228	m002413	127	Excellent	0.24	1	1.10E-09	2.18E-11	215000	1140	2.37E-04	4.51E-06	0.0227	0.9987	0	m002413	m0006	MGPDSDRLQQRRVAADIGTGLADALTAPLDHKDKGLKSLTLEDSIRQNGTLTLSAQGAEKTFKAGDKDNSLNTGKLKNDKISRFDFVQKIEVDGQTITLASGEFQIYKQNHSAVVALQIEKIQDSEHSGKLVNKRQFRISGLGGEHTAFNQLPGGKAEYHGKAFSSDDPNGRLHYSIDFTKKQGYGRIEHLKTLEQNVELAAAELKADEKSHAVILGDTRYNGAEKGSYHLALFGDRAQEIAGSAEVKTVEGIHHIGIAGKQLEHHHHHH	12C1	(A,210,G,N),(A,211,S,G),(A,238,G,V)	1.11E-05		-19021		statium
228	m002413	127	Excellent	0.24	1	1.10E-09	2.18E-11	215000	1140	2.37E-04	4.51E-06	0.0227	0.9987	0	m002413	m0006	MGPDSDRLQQRRVAADIGTGLADALTAPLDHKDKGLKSLTLEDSIRQNGTLTLSAQGAEKTFKAGDKDNSLNTGKLKNDKISRFDFVQKIEVDGQTITLASGEFQIYKQNHSAVVALQIEKIQDSEHSGKLVNKRQFRISGLGGEHTAFNQLPGGKAEYHGKAFSSDDPNGRLHYSIDFTKKQGYGRIEHLKTLEQNVELAAAELKADEKSHAVILGDTRYNGAEKGSYHLALFGDRAQEIAGSAEVKTVEGIHHIGIAGKQLEHHHHHH	12C1	(A,210,G,N),(A,211,S,G),(A,238,G,V)	1.11E-05			-204971	foldx_interface
228	m002413	127	Excellent	0.24	1	1.10E-09	2.18E-11	215000	1140	2.37E-04	4.51E-06	0.0227	0.9987	0	m002413	m0006	MGPDSDRLQQRRVAADIGTGLADALTAPLDHKDKGLKSLTLEDSIRQNGTLTLSAQGAEKTFKAGDKDNSLNTGKLKNDKISRFDFVQKIEVDGQTITLASGEFQIYKQNHSAVVALQIEKIQDSEHSGKLVNKRQFRISGLGGEHTAFNQLPGGKAEYHGKAFSSDDPNGRLHYSIDFTKKQGYGRIEHLKTLEQNVELAAAELKADEKSHAVILGDTRYNGAEKGSYHLALFGDRAQEIAGSAEVKTVEGIHHIGIAGKQLEHHHHHH	12C1	(A,210,G,N),(A,211,S,G),(A,238,G,V)	1.11E-05	-555395216			octet_ddg
229	m002389	126.4	Excellent	0.2448	1	1.16E-09	1.97E-11	221000	1060	2.57E-04	4.16E-06	0.0194	0.9989	0	m002389	m0006	MGPDSDRLQQRRVAADIGTGLADALTAPLDHKDKGLKSLTLEDSIRQNGTLTLSAQGAEKTFKAGDKDNSLNTGKLKNDKISRFDFVQKIEVDGQTITLASGEFQIYKQNHSAVVALQIEKIQDSEHSGKLVNKRQFRISGLGGEHTAFNQLPGGKAEYHGKAFSSDDPNGRLHYSIDFTKKQGYGRIEHLKTLEQNVELAAAELKADEKSHAVILGDTRYNGAEKGSYHLALFGDRAQEIAGSAEVKSVNGIHHIGIAGKQLEHHHHHH	12C1	(A,210,G,N),(A,211,S,G),(A,237,T,S),(A,238,G,V),(A,239,E,N)	1.11E-05		-19512		statium
229	m002389	126.4	Excellent	0.2448	1	1.16E-09	1.97E-11	221000	1060	2.57E-04	4.16E-06	0.0194	0.9989	0	m002389	m0006	MGPDSDRLQQRRVAADIGTGLADALTAPLDHKDKGLKSLTLEDSIRQNGTLTLSAQGAEKTFKAGDKDNSLNTGKLKNDKISRFDFVQKIEVDGQTITLASGEFQIYKQNHSAVVALQIEKIQDSEHSGKLVNKRQFRISGLGGEHTAFNQLPGGKAEYHGKAFSSDDPNGRLHYSIDFTKKQGYGRIEHLKTLEQNVELAAAELKADEKSHAVILGDTRYNGAEKGSYHLALFGDRAQEIAGSAEVKSVNGIHHIGIAGKQLEHHHHHH	12C1	(A,210,G,N),(A,211,S,G),(A,237,T,S),(A,238,G,V),(A,239,E,N)	1.11E-05			-0.70901	foldx_interface
229	m002389	126.4	Excellent	0.2448	1	1.16E-09	1.97E-11	221000	1060	2.57E-04	4.16E-06	0.0194	0.9989	0	m002389	m0006	MGPDSDRLQQRRVAADIGTGLADALTAPLDHKDKGLKSLTLEDSIRQNGTLTLSAQGAEKTFKAGDKDNSLNTGKLKNDKISRFDFVQKIEVDGQTITLASGEFQIYKQNHSAVVALQIEKIQDSEHSGKLVNKRQFRISGLGGEHTAFNQLPGGKAEYHGKAFSSDDPNGRLHYSIDFTKKQGYGRIEHLKTLEQNVELAAAELKADEKSHAVILGDTRYNGAEKGSYHLALFGDRAQEIAGSAEVKSVNGIHHIGIAGKQLEHHHHHH	12C1	(A,210,G,N),(A,211,S,G),(A,237,T,S),(A,238,G,V),(A,239,E,N)	1.11E-05	-5521957698			octet_ddg
230	m002332	45.7	Good	0.2175	1	1.19E-09	2.94E-11	213000	1530	2.53E-04	5.98E-06	0.019	0.9972	0	m002332	m0006	MGPDSDRLQQRRVAADIGTGLADALTAPLDHKDKGLKSLTLEDSIRQNGTLTLSAQGAEKTFKAGDKDNSLNTGKLKNDKISRFDFVQKIEVDGQTITLASGEFQIYKQNHSAVVALQIEKIQDSEHSGKLVNKRQFRISGLGGEHTAFNQLPGGKAEYHGKAFSSDDPNGRLHYSIDFTKKQGYGRIEHLKTLEQNVELAAAELKADEKSHAVILGDTRYNSAEKGSYHLALFGDRAQEIAGSAEVKTVEGIHHIGIAGKQLEHHHHHH	12C1	(A,210,G,N),(A,238,G,V)	1.11E-05		-18544		statium
230	m002332	45.7	Good	0.2175	1	1.19E-09	2.94E-11	213000	1530	2.53E-04	5.98E-06	0.019	0.9972	0	m002332	m0006	MGPDSDRLQQRRVAADIGTGLADALTAPLDHKDKGLKSLTLEDSIRQNGTLTLSAQGAEKTFKAGDKDNSLNTGKLKNDKISRFDFVQKIEVDGQTITLASGEFQIYKQNHSAVVALQIEKIQDSEHSGKLVNKRQFRISGLGGEHTAFNQLPGGKAEYHGKAFSSDDPNGRLHYSIDFTKKQGYGRIEHLKTLEQNVELAAAELKADEKSHAVILGDTRYNSAEKGSYHLALFGDRAQEIAGSAEVKTVEGIHHIGIAGKQLEHHHHHH	12C1	(A,210,G,N),(A,238,G,V)	1.11E-05			-204824	foldx_interface
230	m002332	45.7	Good	0.2175	1	1.19E-09	2.94E-11	213000	1530	2.53E-04	5.98E-06	0.019	0.9972	0	m002332	m0006	MGPDSDRLQQRRVAADIGTGLADALTAPLDHKDKGLKSLTLEDSIRQNGTLTLSAQGAEKTFKAGDKDNSLNTGKLKNDKISRFDFVQKIEVDGQTITLASGEFQIYKQNHSAVVALQIEKIQDSEHSGKLVNKRQFRISGLGGEHTAFNQLPGGKAEYHGKAFSSDDPNGRLHYSIDFTKKQGYGRIEHLKTLEQNVELAAAELKADEKSHAVILGDTRYNSAEKGSYHLALFGDRAQEIAGSAEVKTVEGIHHIGIAGKQLEHHHHHH	12C1	(A,210,G,N),(A,238,G,V)	1.11E-05	-5506575907			octet_ddg
231	m001659	76.1	Good	0.1884	1	1.75E-09	2.77E-11	331000	3440	5.78E-04	6.92E-06	0.0187	0.9975	0	m001659	m0006	MGPDSDRLQQRRVAADIGTGLADALTAPLDHKDKGLKSLTLEDSIRQNGTLTLSAQGAEKTFKAGDKDNSLNTGKLKNDKISRFDFVQKIEVDGQTITLASGEFQIYKQNHSAVVALQIEKIQDSEHSGKLVNKRQFRISGLGGEHTAFNQLPGGKAEYHGKAFSSDDPNGRLHYSIDFTKKQGYGRIEHLKTLEQNVELAAAELKADEKSHAVILGDTRLNGAEKGSYHLALFGDRAQEIAGSAEVKSVESIHHIGIAGKQLEHHHHHH	12C1	(A,209,Y,L),(A,210,G,N),(A,211,S,G),(A,237,T,S),(A,238,G,V),(A,240,G,S)	1.11E-05		-19021		statium
231	m001659	76.1	Good	0.1884	1	1.75E-09	2.77E-11	331000	3440	5.78E-04	6.92E-06	0.0187	0.9975	0	m001659	m0006	MGPDSDRLQQRRVAADIGTGLADALTAPLDHKDKGLKSLTLEDSIRQNGTLTLSAQGAEKTFKAGDKDNSLNTGKLKNDKISRFDFVQKIEVDGQTITLASGEFQIYKQNHSAVVALQIEKIQDSEHSGKLVNKRQFRISGLGGEHTAFNQLPGGKAEYHGKAFSSDDPNGRLHYSIDFTKKQGYGRIEHLKTLEQNVELAAAELKADEKSHAVILGDTRLNGAEKGSYHLALFGDRAQEIAGSAEVKSVESIHHIGIAGKQLEHHHHHH	12C1	(A,209,Y,L),(A,210,G,N),(A,211,S,G),(A,237,T,S),(A,238,G,V),(A,240,G,S)	1.11E-05			-25272	foldx_interface
231	m001659	76.1	Good	0.1884	1	1.75E-09	2.77E-11	331000	3440	5.78E-04	6.92E-06	0.0187	0.9975	0	m001659	m0006	MGPDSDRLQQRRVAADIGTGLADALTAPLDHKDKGLKSLTLEDSIRQNGTLTLSAQGAEKTFKAGDKDNSLNTGKLKNDKISRFDFVQKIEVDGQTITLASGEFQIYKQNHSAVVALQIEKIQDSEHSGKLVNKRQFRISGLGGEHTAFNQLPGGKAEYHGKAFSSDDPNGRLHYSIDFTKKQGYGRIEHLKTLEQNVELAAAELKADEKSHAVILGDTRLNGAEKGSYHLALFGDRAQEIAGSAEVKSVESIHHIGIAGKQLEHHHHHH	12C1	(A,209,Y,L),(A,210,G,N),(A,211,S,G),(A,237,T,S),(A,238,G,V),(A,240,G,S)	1.11E-05	-5274244817			octet_ddg
232	m001581	40.5	Good	0.228	1	2.56E-09	3.31E-11	230000	1710	5.91E-04	6.24E-06	0.0252	0.9976	0	m001581	m0006	MGPDSDRLQQRRVAADIGTGLADALTAPLDHKDKGLKSLTLEDSIRQNGTLTLSAQGAEKTFKAGDKDNSLNTGKLKNDKISRFDFVQKIEVDGQTITLASGEFQIYKQNHSAVVALQIEKIQDSEHSGKLVNKRQFRISGLGGEHTAFNQLPGGKAEYHGKAFSSDDPNGRLHYSIDFTKKQGYGRIEHLKTLEQNVELAAAELKADEKSHAVILGDTRLNSAEKGSYHLALFGDRAQEIAGSAEVKSVNSIHHIGIAGKQLEHHHHHH	12C1	(A,209,Y,L),(A,210,G,N),(A,237,T,S),(A,238,G,V),(A,239,E,N),(A,240,G,S)	1.11E-05		-19021		statium
232	m001581	40.5	Good	0.228	1	2.56E-09	3.31E-11	230000	1710	5.91E-04	6.24E-06	0.0252	0.9976	0	m001581	m0006	MGPDSDRLQQRRVAADIGTGLADALTAPLDHKDKGLKSLTLEDSIRQNGTLTLSAQGAEKTFKAGDKDNSLNTGKLKNDKISRFDFVQKIEVDGQTITLASGEFQIYKQNHSAVVALQIEKIQDSEHSGKLVNKRQFRISGLGGEHTAFNQLPGGKAEYHGKAFSSDDPNGRLHYSIDFTKKQGYGRIEHLKTLEQNVELAAAELKADEKSHAVILGDTRLNSAEKGSYHLALFGDRAQEIAGSAEVKSVNSIHHIGIAGKQLEHHHHHH	12C1	(A,209,Y,L),(A,210,G,N),(A,237,T,S),(A,238,G,V),(A,239,E,N),(A,240,G,S)	1.11E-05			-144948	foldx_interface
232	m001581	40.5	Good	0.228	1	2.56E-09	3.31E-11	230000	1710	5.91E-04	6.24E-06	0.0252	0.9976	0	m001581	m0006	MGPDSDRLQQRRVAADIGTGLADALTAPLDHKDKGLKSLTLEDSIRQNGTLTLSAQGAEKTFKAGDKDNSLNTGKLKNDKISRFDFVQKIEVDGQTITLASGEFQIYKQNHSAVVALQIEKIQDSEHSGKLVNKRQFRISGLGGEHTAFNQLPGGKAEYHGKAFSSDDPNGRLHYSIDFTKKQGYGRIEHLKTLEQNVELAAAELKADEKSHAVILGDTRLNSAEKGSYHLALFGDRAQEIAGSAEVKSVNSIHHIGIAGKQLEHHHHHH	12C1	(A,209,Y,L),(A,210,G,N),(A,237,T,S),(A,238,G,V),(A,239,E,N),(A,240,G,S)	1.11E-05	-5045089094			octet_ddg
233	m001497	28	Good	0.1857	1	3.06E-09	6.16E-11	193000	2790	5.93E-04	8.31E-06	0.0313	0.996	0	m001497	m0006	MGPDSDRLQQRRVAADIGTGLADALTAPLDHKDKGLKSLTLEDSIRQNGTLTLSAQGAEKTFKAGDKDNSLNTGKLKNDKISRFDFVQKIEVDGQTITLASGEFQIYKQNHSAVVALQIEKIQDSEHSGKLVNKRQFRISGLGGEHTAFNQLPGGKAEYHGKAFSSDDPNGRLHYSIDFTKKQGYGRIEHLKTLEQNVELAAAELKADEKSHAVILGDTRLNQAEKGSYHLALFGDRAQEIAGSAEVKSVESIHHIGIAGKQLEHHHHHH	12C1	(A,209,Y,L),(A,210,G,N),(A,211,S,Q),(A,237,T,S),(A,238,G,V),(A,240,G,S)	1.11E-05		-19021		statium
233	m001497	28	Good	0.1857	1	3.06E-09	6.16E-11	193000	2790	5.93E-04	8.31E-06	0.0313	0.996	0	m001497	m0006	MGPDSDRLQQRRVAADIGTGLADALTAPLDHKDKGLKSLTLEDSIRQNGTLTLSAQGAEKTFKAGDKDNSLNTGKLKNDKISRFDFVQKIEVDGQTITLASGEFQIYKQNHSAVVALQIEKIQDSEHSGKLVNKRQFRISGLGGEHTAFNQLPGGKAEYHGKAFSSDDPNGRLHYSIDFTKKQGYGRIEHLKTLEQNVELAAAELKADEKSHAVILGDTRLNQAEKGSYHLALFGDRAQEIAGSAEVKSVESIHHIGIAGKQLEHHHHHH	12C1	(A,209,Y,L),(A,210,G,N),(A,211,S,Q),(A,237,T,S),(A,238,G,V),(A,240,G,S)	1.11E-05			-258812	foldx_interface
233	m001497	28	Good	0.1857	1	3.06E-09	6.16E-11	193000	2790	5.93E-04	8.31E-06	0.0313	0.996	0	m001497	m0006	MGPDSDRLQQRRVAADIGTGLADALTAPLDHKDKGLKSLTLEDSIRQNGTLTLSAQGAEKTFKAGDKDNSLNTGKLKNDKISRFDFVQKIEVDGQTITLASGEFQIYKQNHSAVVALQIEKIQDSEHSGKLVNKRQFRISGLGGEHTAFNQLPGGKAEYHGKAFSSDDPNGRLHYSIDFTKKQGYGRIEHLKTLEQNVELAAAELKADEKSHAVILGDTRLNQAEKGSYHLALFGDRAQEIAGSAEVKSVESIHHIGIAGKQLEHHHHHH	12C1	(A,209,Y,L),(A,210,G,N),(A,211,S,Q),(A,237,T,S),(A,238,G,V),(A,240,G,S)	1.11E-05	-4937612616			octet_ddg
234	m001768	103	Good	0.1521	1	5.51E-09	1.14E-10	82200	1160	4.53E-04	6.85E-06	0.0148	0.9976	0	m001768	m0006	MGPDSDRLQQRRVAADIGTGLADALTAPLDHKDKGLKSLTLEDSIRQNGTLTLSAQGAEKTFKAGDKDNSLNTGKLKNDKISRFDFVQKIEVDGQTITLASGEFQIYKQNHSAVVALQIEKIQDSEHSGKLVNKRQFRISGLGGEHTAFNQLPGGKAEYHGKAFSSDDPNGRLHYSIDFTKKQGYGRIEHLKTLEQNVELAAAELKADEKSHAVILGDTRYGQAEKGSYHLALFGDRAQEIAGSAEVKTVEAIHHIGIAGKQLEHHHHHH	12C1	(A,211,S,Q),(A,238,G,V),(A,240,G,A)	1.11E-05		-19.22		statium
234	m001768	103	Good	0.1521	1	5.51E-09	1.14E-10	82200	1160	4.53E-04	6.85E-06	0.0148	0.9976	0	m001768	m0006	MGPDSDRLQQRRVAADIGTGLADALTAPLDHKDKGLKSLTLEDSIRQNGTLTLSAQGAEKTFKAGDKDNSLNTGKLKNDKISRFDFVQKIEVDGQTITLASGEFQIYKQNHSAVVALQIEKIQDSEHSGKLVNKRQFRISGLGGEHTAFNQLPGGKAEYHGKAFSSDDPNGRLHYSIDFTKKQGYGRIEHLKTLEQNVELAAAELKADEKSHAVILGDTRYGQAEKGSYHLALFGDRAQEIAGSAEVKTVEAIHHIGIAGKQLEHHHHHH	12C1	(A,211,S,Q),(A,238,G,V),(A,240,G,A)	1.11E-05			-251164	foldx_interface
234	m001768	103	Good	0.1521	1	5.51E-09	1.14E-10	82200	1160	4.53E-04	6.85E-06	0.0148	0.9976	0	m001768	m0006	MGPDSDRLQQRRVAADIGTGLADALTAPLDHKDKGLKSLTLEDSIRQNGTLTLSAQGAEKTFKAGDKDNSLNTGKLKNDKISRFDFVQKIEVDGQTITLASGEFQIYKQNHSAVVALQIEKIQDSEHSGKLVNKRQFRISGLGGEHTAFNQLPGGKAEYHGKAFSSDDPNGRLHYSIDFTKKQGYGRIEHLKTLEQNVELAAAELKADEKSHAVILGDTRYGQAEKGSYHLALFGDRAQEIAGSAEVKTVEAIHHIGIAGKQLEHHHHHH	12C1	(A,211,S,Q),(A,238,G,V),(A,240,G,A)	1.11E-05	-4583299015			octet_ddg
235	m001935	23.8	Good	0.1826	1	1.89E-08	1.84E-10	331000	3080	6.26E-03	1.70E-05	0.0219	0.9948	0	m001935	m0006	MGPDSDRLQQRRVAADIGTGLADALTAPLDHKDKGLKSLTLEDSIRQNGTLTLSAQGAEKTFKAGDKDNSLNTGKLKNDKISRFDFVQKIEVDGQTITLASGEFQIYKQNHSAVVALQIEKIQDSEHSGKLVNKRQFRISGLGGEHTAFNQLPGGKAEYHGKAFSSDDPNGRLHYSIDFTKKQGYGRIEHLKTLEQNVELAAAELKADEKSHAVILGDTRYGGAEKGSYHLALFGDRAQEIAGSAEVKTVVAIHHIGIAGKQLEHHHHHH	12C1	(A,211,S,G),(A,238,G,V),(A,239,E,V),(A,240,G,A)	1.11E-05		-19843		statium
235	m001935	23.8	Good	0.1826	1	1.89E-08	1.84E-10	331000	3080	6.26E-03	1.70E-05	0.0219	0.9948	0	m001935	m0006	MGPDSDRLQQRRVAADIGTGLADALTAPLDHKDKGLKSLTLEDSIRQNGTLTLSAQGAEKTFKAGDKDNSLNTGKLKNDKISRFDFVQKIEVDGQTITLASGEFQIYKQNHSAVVALQIEKIQDSEHSGKLVNKRQFRISGLGGEHTAFNQLPGGKAEYHGKAFSSDDPNGRLHYSIDFTKKQGYGRIEHLKTLEQNVELAAAELKADEKSHAVILGDTRYGGAEKGSYHLALFGDRAQEIAGSAEVKTVVAIHHIGIAGKQLEHHHHHH	12C1	(A,211,S,G),(A,238,G,V),(A,239,E,V),(A,240,G,A)	1.11E-05			-158801	foldx_interface
235	m001935	23.8	Good	0.1826	1	1.89E-08	1.84E-10	331000	3080	6.26E-03	1.70E-05	0.0219	0.9948	0	m001935	m0006	MGPDSDRLQQRRVAADIGTGLADALTAPLDHKDKGLKSLTLEDSIRQNGTLTLSAQGAEKTFKAGDKDNSLNTGKLKNDKISRFDFVQKIEVDGQTITLASGEFQIYKQNHSAVVALQIEKIQDSEHSGKLVNKRQFRISGLGGEHTAFNQLPGGKAEYHGKAFSSDDPNGRLHYSIDFTKKQGYGRIEHLKTLEQNVELAAAELKADEKSHAVILGDTRYGGAEKGSYHLALFGDRAQEIAGSAEVKTVVAIHHIGIAGKQLEHHHHHH	12C1	(A,211,S,G),(A,238,G,V),(A,239,E,V),(A,240,G,A)	1.11E-05	-38407568			octet_ddg
236	m001211	29.6	Good	0.2004	1	1.98E-08	2.02E-10	381000	3730	7.53E-03	2.16E-05	0.0434	0.9943	0	m001211	m0006	MGPDSDRLQQRRVAADIGTGLADALTAPLDHKDKGLKSLTLEDSIRQNGTLTLSAQGAEKTFKAGDKDNSLNTGKLKNDKISRFDFVQKIEVDGQTITLASGEFQIYKQNHSAVVALQIEKIQDSEHSGKLVNKRQFRISGLGGEHTAFNQLPGGKAEYHGKAFSSDDPNGRLHYSIDFTKKQGYGRIEHLKTLEQNVELAAAELKADEKSHAVILGDTRLGGAEKGSYHLALFGDRAQEIAGSAEVKTDNGIHHIGIAGKQLEHHHHHH	12C1	(A,209,Y,L),(A,211,S,G),(A,238,G,D),(A,239,E,N)	1.11E-05		-19021		statium
236	m001211	29.6	Good	0.2004	1	1.98E-08	2.02E-10	381000	3730	7.53E-03	2.16E-05	0.0434	0.9943	0	m001211	m0006	MGPDSDRLQQRRVAADIGTGLADALTAPLDHKDKGLKSLTLEDSIRQNGTLTLSAQGAEKTFKAGDKDNSLNTGKLKNDKISRFDFVQKIEVDGQTITLASGEFQIYKQNHSAVVALQIEKIQDSEHSGKLVNKRQFRISGLGGEHTAFNQLPGGKAEYHGKAFSSDDPNGRLHYSIDFTKKQGYGRIEHLKTLEQNVELAAAELKADEKSHAVILGDTRLGGAEKGSYHLALFGDRAQEIAGSAEVKTDNGIHHIGIAGKQLEHHHHHH	12C1	(A,209,Y,L),(A,211,S,G),(A,238,G,D),(A,239,E,N)	1.11E-05			-0.38334	foldx_interface
236	m001211	29.6	Good	0.2004	1	1.98E-08	2.02E-10	381000	3730	7.53E-03	2.16E-05	0.0434	0.9943	0	m001211	m0006	MGPDSDRLQQRRVAADIGTGLADALTAPLDHKDKGLKSLTLEDSIRQNGTLTLSAQGAEKTFKAGDKDNSLNTGKLKNDKISRFDFVQKIEVDGQTITLASGEFQIYKQNHSAVVALQIEKIQDSEHSGKLVNKRQFRISGLGGEHTAFNQLPGGKAEYHGKAFSSDDPNGRLHYSIDFTKKQGYGRIEHLKTLEQNVELAAAELKADEKSHAVILGDTRLGGAEKGSYHLALFGDRAQEIAGSAEVKTDNGIHHIGIAGKQLEHHHHHH	12C1	(A,209,Y,L),(A,211,S,G),(A,238,G,D),(A,239,E,N)	1.11E-05	-3812732176			octet_ddg
237	m001199	37.4	Good	0.1925	1	2.51E-08	2.28E-10	379000	3310	9.50E-03	2.41E-05	0.0294	0.9959	0	m001199	m0006	MGPDSDRLQQRRVAADIGTGLADALTAPLDHKDKGLKSLTLEDSIRQNGTLTLSAQGAEKTFKAGDKDNSLNTGKLKNDKISRFDFVQKIEVDGQTITLASGEFQIYKQNHSAVVALQIEKIQDSEHSGKLVNKRQFRISGLGGEHTAFNQLPGGKAEYHGKAFSSDDPNGRLHYSIDFTKKQGYGRIEHLKTLEQNVELAAAELKADEKSHAVILGDTRLGGAEKGSYHLALFGDRAQEIAGSAEVKTVEGIHHIGIAGKQLEHHHHHH	12C1	(A,209,Y,L),(A,211,S,G),(A,238,G,V)	1.11E-05		-19843		statium
237	m001199	37.4	Good	0.1925	1	2.51E-08	2.28E-10	379000	3310	9.50E-03	2.41E-05	0.0294	0.9959	0	m001199	m0006	MGPDSDRLQQRRVAADIGTGLADALTAPLDHKDKGLKSLTLEDSIRQNGTLTLSAQGAEKTFKAGDKDNSLNTGKLKNDKISRFDFVQKIEVDGQTITLASGEFQIYKQNHSAVVALQIEKIQDSEHSGKLVNKRQFRISGLGGEHTAFNQLPGGKAEYHGKAFSSDDPNGRLHYSIDFTKKQGYGRIEHLKTLEQNVELAAAELKADEKSHAVILGDTRLGGAEKGSYHLALFGDRAQEIAGSAEVKTVEGIHHIGIAGKQLEHHHHHH	12C1	(A,209,Y,L),(A,211,S,G),(A,238,G,V)	1.11E-05			-204674	foldx_interface
237	m001199	37.4	Good	0.1925	1	2.51E-08	2.28E-10	379000	3310	9.50E-03	2.41E-05	0.0294	0.9959	0	m001199	m0006	MGPDSDRLQQRRVAADIGTGLADALTAPLDHKDKGLKSLTLEDSIRQNGTLTLSAQGAEKTFKAGDKDNSLNTGKLKNDKISRFDFVQKIEVDGQTITLASGEFQIYKQNHSAVVALQIEKIQDSEHSGKLVNKRQFRISGLGGEHTAFNQLPGGKAEYHGKAFSSDDPNGRLHYSIDFTKKQGYGRIEHLKTLEQNVELAAAELKADEKSHAVILGDTRLGGAEKGSYHLALFGDRAQEIAGSAEVKTVEGIHHIGIAGKQLEHHHHHH	12C1	(A,209,Y,L),(A,211,S,G),(A,238,G,V)	1.11E-05	-3669846458			octet_ddg
238	m001607	9.14	Good	0.0954	1	3.29E-08	1.23E-09	366000	13300	1.20E-02	9.43E-05	0.0158	0.9816	1	m001607	m0006	MGPDSDRLQQRRVAADIGTGLADALTAPLDHKDKGLKSLTLEDSIRQNGTLTLSAQGAEKTFKAGDKDNSLNTGKLKNDKISRFDFVQKIEVDGQTITLASGEFQIYKQNHSAVVALQIEKIQDSEHSGKLVNKRQFRISGLGGEHTAFNQLPGGKAEYHGKAFSSDDPNGRLHYSIDFTKKQGYGRIEHLKTLEQNVELAAAELKADEKSHAVILGDTRLNSAEKGSYHLALFGDRAQEIAGSAEVKTVNGIHHIGIAGKQLEHHHHHH	12C1	(A,209,Y,L),(A,210,G,N),(A,238,G,V),(A,239,E,N)	1.11E-05		-18018		statium
238	m001607	9.14	Good	0.0954	1	3.29E-08	1.23E-09	366000	13300	1.20E-02	9.43E-05	0.0158	0.9816	1	m001607	m0006	MGPDSDRLQQRRVAADIGTGLADALTAPLDHKDKGLKSLTLEDSIRQNGTLTLSAQGAEKTFKAGDKDNSLNTGKLKNDKISRFDFVQKIEVDGQTITLASGEFQIYKQNHSAVVALQIEKIQDSEHSGKLVNKRQFRISGLGGEHTAFNQLPGGKAEYHGKAFSSDDPNGRLHYSIDFTKKQGYGRIEHLKTLEQNVELAAAELKADEKSHAVILGDTRLNSAEKGSYHLALFGDRAQEIAGSAEVKTVNGIHHIGIAGKQLEHHHHHH	12C1	(A,209,Y,L),(A,210,G,N),(A,238,G,V),(A,239,E,N)	1.11E-05			-149678	foldx_interface
238	m001607	9.14	Good	0.0954	1	3.29E-08	1.23E-09	366000	13300	1.20E-02	9.43E-05	0.0158	0.9816	1	m001607	m0006	MGPDSDRLQQRRVAADIGTGLADALTAPLDHKDKGLKSLTLEDSIRQNGTLTLSAQGAEKTFKAGDKDNSLNTGKLKNDKISRFDFVQKIEVDGQTITLASGEFQIYKQNHSAVVALQIEKIQDSEHSGKLVNKRQFRISGLGGEHTAFNQLPGGKAEYHGKAFSSDDPNGRLHYSIDFTKKQGYGRIEHLKTLEQNVELAAAELKADEKSHAVILGDTRLNSAEKGSYHLALFGDRAQEIAGSAEVKTVNGIHHIGIAGKQLEHHHHHH	12C1	(A,209,Y,L),(A,210,G,N),(A,238,G,V),(A,239,E,N)	1.11E-05	-3506828499			octet_ddg
239	m002421	30.3	Good	0.1822	1	3.38E-08	3.58E-10	250000	2560	8.45E-03	2.32E-05	0.0231	0.9956	1	m002421	m0006	MGPDSDRLQQRRVAADIGTGLADALTAPLDHKDKGLKSLTLEDSIRQNGTLTLSAQGAEKTFKAGDKDNSLNTGKLKNDKISRFDFVQKIEVDGQTITLASGEFQIYKQNHSAVVALQIEKIQDSEHSGKLVNKRQFRISGLGGEHTAFNQLPGGKAEYHGKAFSSDDPNGRLHYSIDFTKKQGYGRIEHLKTLEQNVELAAAELKADEKSHAVILGDTRYNGAEKGSYHLALFGDRAQEIAGSAEVKTVVAIHHIGIAGKQLEHHHHHH	12C1	(A,210,G,N),(A,211,S,G),(A,238,G,V),(A,239,E,V),(A,240,G,A)	1.11E-05		-21327		statium
239	m002421	30.3	Good	0.1822	1	3.38E-08	3.58E-10	250000	2560	8.45E-03	2.32E-05	0.0231	0.9956	1	m002421	m0006	MGPDSDRLQQRRVAADIGTGLADALTAPLDHKDKGLKSLTLEDSIRQNGTLTLSAQGAEKTFKAGDKDNSLNTGKLKNDKISRFDFVQKIEVDGQTITLASGEFQIYKQNHSAVVALQIEKIQDSEHSGKLVNKRQFRISGLGGEHTAFNQLPGGKAEYHGKAFSSDDPNGRLHYSIDFTKKQGYGRIEHLKTLEQNVELAAAELKADEKSHAVILGDTRYNGAEKGSYHLALFGDRAQEIAGSAEVKTVVAIHHIGIAGKQLEHHHHHH	12C1	(A,210,G,N),(A,211,S,G),(A,238,G,V),(A,239,E,V),(A,240,G,A)	1.11E-05			-157229	foldx_interface
239	m002421	30.3	Good	0.1822	1	3.38E-08	3.58E-10	250000	2560	8.45E-03	2.32E-05	0.0231	0.9956	1	m002421	m0006	MGPDSDRLQQRRVAADIGTGLADALTAPLDHKDKGLKSLTLEDSIRQNGTLTLSAQGAEKTFKAGDKDNSLNTGKLKNDKISRFDFVQKIEVDGQTITLASGEFQIYKQNHSAVVALQIEKIQDSEHSGKLVNKRQFRISGLGGEHTAFNQLPGGKAEYHGKAFSSDDPNGRLHYSIDFTKKQGYGRIEHLKTLEQNVELAAAELKADEKSHAVILGDTRYNGAEKGSYHLALFGDRAQEIAGSAEVKTVVAIHHIGIAGKQLEHHHHHH	12C1	(A,210,G,N),(A,211,S,G),(A,238,G,V),(A,239,E,V),(A,240,G,A)	1.11E-05	-349057028			octet_ddg
240	m001691	111.8	Good	0.1926	1	3.40E-08	3.72E-10	253000	2680	8.57E-03	2.40E-05	0.0243	0.9953	0	m001691	m0006	MGPDSDRLQQRRVAADIGTGLADALTAPLDHKDKGLKSLTLEDSIRQNGTLTLSAQGAEKTFKAGDKDNSLNTGKLKNDKISRFDFVQKIEVDGQTITLASGEFQIYKQNHSAVVALQIEKIQDSEHSGKLVNKRQFRISGLGGEHTAFNQLPGGKAEYHGKAFSSDDPNGRLHYSIDFTKKQGYGRIEHLKTLEQNVELAAAELKADEKSHAVILGDTRLNGAEKGSYHLALFGDRAQEIAGSAEVKTVVGIHHIGIAGKQLEHHHHHH	12C1	(A,209,Y,L),(A,210,G,N),(A,211,S,G),(A,238,G,V),(A,239,E,V)	1.11E-05		-19021		statium
240	m001691	111.8	Good	0.1926	1	3.40E-08	3.72E-10	253000	2680	8.57E-03	2.40E-05	0.0243	0.9953	0	m001691	m0006	MGPDSDRLQQRRVAADIGTGLADALTAPLDHKDKGLKSLTLEDSIRQNGTLTLSAQGAEKTFKAGDKDNSLNTGKLKNDKISRFDFVQKIEVDGQTITLASGEFQIYKQNHSAVVALQIEKIQDSEHSGKLVNKRQFRISGLGGEHTAFNQLPGGKAEYHGKAFSSDDPNGRLHYSIDFTKKQGYGRIEHLKTLEQNVELAAAELKADEKSHAVILGDTRLNGAEKGSYHLALFGDRAQEIAGSAEVKTVVGIHHIGIAGKQLEHHHHHH	12C1	(A,209,Y,L),(A,210,G,N),(A,211,S,G),(A,238,G,V),(A,239,E,V)	1.11E-05			-15597	foldx_interface
240	m001691	111.8	Good	0.1926	1	3.40E-08	3.72E-10	253000	2680	8.57E-03	2.40E-05	0.0243	0.9953	0	m001691	m0006	MGPDSDRLQQRRVAADIGTGLADALTAPLDHKDKGLKSLTLEDSIRQNGTLTLSAQGAEKTFKAGDKDNSLNTGKLKNDKISRFDFVQKIEVDGQTITLASGEFQIYKQNHSAVVALQIEKIQDSEHSGKLVNKRQFRISGLGGEHTAFNQLPGGKAEYHGKAFSSDDPNGRLHYSIDFTKKQGYGRIEHLKTLEQNVELAAAELKADEKSHAVILGDTRLNGAEKGSYHLALFGDRAQEIAGSAEVKTVVGIHHIGIAGKQLEHHHHHH	12C1	(A,209,Y,L),(A,210,G,N),(A,211,S,G),(A,238,G,V),(A,239,E,V)	1.11E-05	-3487016165			octet_ddg
241	m002281	15	Good	0.1596	1	3.49E-08	8.10E-10	300000	6700	1.05E-02	6.70E-05	0.0583	0.9827	0	m002281	m0006	MGPDSDRLQQRRVAADIGTGLADALTAPLDHKDKGLKSLTLEDSIRQNGTLTLSAQGAEKTFKAGDKDNSLNTGKLKNDKISRFDFVQKIEVDGQTITLASGEFQIYKQNHSAVVALQIEKIQDSEHSGKLVNKRQFRISGLGGEHTAFNQLPGGKAEYHGKAFSSDDPNGRLHYSIDFTKKQGYGRIEHLKTLEQNVELAAAELKADEKSHAVILGDTRYNQAEKGSYHLALFGDRAQEIAGSAEVKIVNGIHHIGIAGKQLEHHHHHH	12C1	(A,210,G,N),(A,211,S,Q),(A,237,T,I),(A,238,G,V),(A,239,E,N)	1.11E-05		-19021		statium
241	m002281	15	Good	0.1596	1	3.49E-08	8.10E-10	300000	6700	1.05E-02	6.70E-05	0.0583	0.9827	0	m002281	m0006	MGPDSDRLQQRRVAADIGTGLADALTAPLDHKDKGLKSLTLEDSIRQNGTLTLSAQGAEKTFKAGDKDNSLNTGKLKNDKISRFDFVQKIEVDGQTITLASGEFQIYKQNHSAVVALQIEKIQDSEHSGKLVNKRQFRISGLGGEHTAFNQLPGGKAEYHGKAFSSDDPNGRLHYSIDFTKKQGYGRIEHLKTLEQNVELAAAELKADEKSHAVILGDTRYNQAEKGSYHLALFGDRAQEIAGSAEVKIVNGIHHIGIAGKQLEHHHHHH	12C1	(A,210,G,N),(A,211,S,Q),(A,237,T,I),(A,238,G,V),(A,239,E,N)	1.11E-05			-141659	foldx_interface
241	m002281	15	Good	0.1596	1	3.49E-08	8.10E-10	300000	6700	1.05E-02	6.70E-05	0.0583	0.9827	0	m002281	m0006	MGPDSDRLQQRRVAADIGTGLADALTAPLDHKDKGLKSLTLEDSIRQNGTLTLSAQGAEKTFKAGDKDNSLNTGKLKNDKISRFDFVQKIEVDGQTITLASGEFQIYKQNHSAVVALQIEKIQDSEHSGKLVNKRQFRISGLGGEHTAFNQLPGGKAEYHGKAFSSDDPNGRLHYSIDFTKKQGYGRIEHLKTLEQNVELAAAELKADEKSHAVILGDTRYNQAEKGSYHLALFGDRAQEIAGSAEVKIVNGIHHIGIAGKQLEHHHHHH	12C1	(A,210,G,N),(A,211,S,Q),(A,237,T,I),(A,238,G,V),(A,239,E,N)	1.11E-05	-3471277136			octet_ddg
242	m002446		Good	0.1898	1	3.45E-08	3.75E-10	428000	4460	1.48E-02	4.60E-05	0.0231	0.9962	1	m002446	m0006	MGPDSDRLQQRRVAADIGTGLADALTAPLDHKDKGLKSLTLEDSIRQNGTLTLSAQGAEKTFKAGDKDNSLNTGKLKNDKISRFDFVQKIEVDGQTITLASGEFQIYKQNHSAVVALQIEKIQDSEHSGKLVNKRQFRISGLGGEHTAFNQLPGGKAEYHGKAFSSDDPNGRLHYSIDFTKKQGYGRIEHLKTLEQNVELAAAELKADEKSHAVILGDTRYNGAEKGSYHLALFGDRAQEIAGSAEVKIVVGIHHIGIAGKQLEHHHHHH	12C1	(A,210,G,N),(A,211,S,G),(A,237,T,I),(A,238,G,V),(A,239,E,V)	1.11E-05		-19021		statium
242	m002446		Good	0.1898	1	3.45E-08	3.75E-10	428000	4460	1.48E-02	4.60E-05	0.0231	0.9962	1	m002446	m0006	MGPDSDRLQQRRVAADIGTGLADALTAPLDHKDKGLKSLTLEDSIRQNGTLTLSAQGAEKTFKAGDKDNSLNTGKLKNDKISRFDFVQKIEVDGQTITLASGEFQIYKQNHSAVVALQIEKIQDSEHSGKLVNKRQFRISGLGGEHTAFNQLPGGKAEYHGKAFSSDDPNGRLHYSIDFTKKQGYGRIEHLKTLEQNVELAAAELKADEKSHAVILGDTRYNGAEKGSYHLALFGDRAQEIAGSAEVKIVVGIHHIGIAGKQLEHHHHHH	12C1	(A,210,G,N),(A,211,S,G),(A,237,T,I),(A,238,G,V),(A,239,E,V)	1.11E-05			0.35142	foldx_interface
242	m002446		Good	0.1898	1	3.45E-08	3.75E-10	428000	4460	1.48E-02	4.60E-05	0.0231	0.9962	1	m002446	m0006	MGPDSDRLQQRRVAADIGTGLADALTAPLDHKDKGLKSLTLEDSIRQNGTLTLSAQGAEKTFKAGDKDNSLNTGKLKNDKISRFDFVQKIEVDGQTITLASGEFQIYKQNHSAVVALQIEKIQDSEHSGKLVNKRQFRISGLGGEHTAFNQLPGGKAEYHGKAFSSDDPNGRLHYSIDFTKKQGYGRIEHLKTLEQNVELAAAELKADEKSHAVILGDTRYNGAEKGSYHLALFGDRAQEIAGSAEVKIVVGIHHIGIAGKQLEHHHHHH	12C1	(A,210,G,N),(A,211,S,G),(A,237,T,I),(A,238,G,V),(A,239,E,V)	1.11E-05	-3478221545			octet_ddg
243	m001932	54.4	Good	0.2254	1	3.52E-08	2.64E-10	162000	1160	5.70E-03	1.25E-05	0.0355	0.9967	1	m001932	m0006	MGPDSDRLQQRRVAADIGTGLADALTAPLDHKDKGLKSLTLEDSIRQNGTLTLSAQGAEKTFKAGDKDNSLNTGKLKNDKISRFDFVQKIEVDGQTITLASGEFQIYKQNHSAVVALQIEKIQDSEHSGKLVNKRQFRISGLGGEHTAFNQLPGGKAEYHGKAFSSDDPNGRLHYSIDFTKKQGYGRIEHLKTLEQNVELAAAELKADEKSHAVILGDTRYGGAEKGSYHLALFGDRAQEIAGSAEVKTVNAIHHIGIAGKQLEHHHHHH	12C1	(A,211,S,G),(A,238,G,V),(A,239,E,N),(A,240,G,A)	1.11E-05		-18544		statium
243	m001932	54.4	Good	0.2254	1	3.52E-08	2.64E-10	162000	1160	5.70E-03	1.25E-05	0.0355	0.9967	1	m001932	m0006	MGPDSDRLQQRRVAADIGTGLADALTAPLDHKDKGLKSLTLEDSIRQNGTLTLSAQGAEKTFKAGDKDNSLNTGKLKNDKISRFDFVQKIEVDGQTITLASGEFQIYKQNHSAVVALQIEKIQDSEHSGKLVNKRQFRISGLGGEHTAFNQLPGGKAEYHGKAFSSDDPNGRLHYSIDFTKKQGYGRIEHLKTLEQNVELAAAELKADEKSHAVILGDTRYGGAEKGSYHLALFGDRAQEIAGSAEVKTVNAIHHIGIAGKQLEHHHHHH	12C1	(A,211,S,G),(A,238,G,V),(A,239,E,N),(A,240,G,A)	1.11E-05			-178508	foldx_interface
243	m001932	54.4	Good	0.2254	1	3.52E-08	2.64E-10	162000	1160	5.70E-03	1.25E-05	0.0355	0.9967	1	m001932	m0006	MGPDSDRLQQRRVAADIGTGLADALTAPLDHKDKGLKSLTLEDSIRQNGTLTLSAQGAEKTFKAGDKDNSLNTGKLKNDKISRFDFVQKIEVDGQTITLASGEFQIYKQNHSAVVALQIEKIQDSEHSGKLVNKRQFRISGLGGEHTAFNQLPGGKAEYHGKAFSSDDPNGRLHYSIDFTKKQGYGRIEHLKTLEQNVELAAAELKADEKSHAVILGDTRYGGAEKGSYHLALFGDRAQEIAGSAEVKTVNAIHHIGIAGKQLEHHHHHH	12C1	(A,211,S,G),(A,238,G,V),(A,239,E,N),(A,240,G,A)	1.11E-05	-3466120864			octet_ddg
244	m001118	26.3	Good	0.173	1	4.20E-08	5.47E-10	245000	3100	1.03E-02	3.22E-05	0.019	0.9953	0	m001118	m0006	MGPDSDRLQQRRVAADIGTGLADALTAPLDHKDKGLKSLTLEDSIRQNGTLTLSAQGAEKTFKAGDKDNSLNTGKLKNDKISRFDFVQKIEVDGQTITLASGEFQIYKQNHSAVVALQIEKIQDSEHSGKLVNKRQFRISGLGGEHTAFNQLPGGKAEYHGKAFSSDDPNGRLHYSIDFTKKQGYGRIEHLKTLEQNVELAAAELKADEKSHAVILGDTRLGSAEKGSYHLALFGDRAQEIAGSAEVKTVEGIHHIGIAGKQLEHHHHHH	12C1	(A,209,Y,L),(A,238,G,V)	1.11E-05		-19021		statium
244	m001118	26.3	Good	0.173	1	4.20E-08	5.47E-10	245000	3100	1.03E-02	3.22E-05	0.019	0.9953	0	m001118	m0006	MGPDSDRLQQRRVAADIGTGLADALTAPLDHKDKGLKSLTLEDSIRQNGTLTLSAQGAEKTFKAGDKDNSLNTGKLKNDKISRFDFVQKIEVDGQTITLASGEFQIYKQNHSAVVALQIEKIQDSEHSGKLVNKRQFRISGLGGEHTAFNQLPGGKAEYHGKAFSSDDPNGRLHYSIDFTKKQGYGRIEHLKTLEQNVELAAAELKADEKSHAVILGDTRLGSAEKGSYHLALFGDRAQEIAGSAEVKTVEGIHHIGIAGKQLEHHHHHH	12C1	(A,209,Y,L),(A,238,G,V)	1.11E-05			-202964	foldx_interface
244	m001118	26.3	Good	0.173	1	4.20E-08	5.47E-10	245000	3100	1.03E-02	3.22E-05	0.019	0.9953	0	m001118	m0006	MGPDSDRLQQRRVAADIGTGLADALTAPLDHKDKGLKSLTLEDSIRQNGTLTLSAQGAEKTFKAGDKDNSLNTGKLKNDKISRFDFVQKIEVDGQTITLASGEFQIYKQNHSAVVALQIEKIQDSEHSGKLVNKRQFRISGLGGEHTAFNQLPGGKAEYHGKAFSSDDPNGRLHYSIDFTKKQGYGRIEHLKTLEQNVELAAAELKADEKSHAVILGDTRLGSAEKGSYHLALFGDRAQEIAGSAEVKTVEGIHHIGIAGKQLEHHHHHH	12C1	(A,209,Y,L),(A,238,G,V)	1.11E-05	-3359719178			octet_ddg
245	m002256	12.5	Good	0.1533	1	4.36E-08	9.67E-10	235000	5060	1.02E-02	5.61E-05	0.036	0.9885	0	m002256	m0006	MGPDSDRLQQRRVAADIGTGLADALTAPLDHKDKGLKSLTLEDSIRQNGTLTLSAQGAEKTFKAGDKDNSLNTGKLKNDKISRFDFVQKIEVDGQTITLASGEFQIYKQNHSAVVALQIEKIQDSEHSGKLVNKRQFRISGLGGEHTAFNQLPGGKAEYHGKAFSSDDPNGRLHYSIDFTKKQGYGRIEHLKTLEQNVELAAAELKADEKSHAVILGDTRYNQAEKGSYHLALFGDRAQEIAGSAEVKTVNAIHHIGIAGKQLEHHHHHH	12C1	(A,210,G,N),(A,211,S,Q),(A,238,G,V),(A,239,E,N),(A,240,G,A)	1.11E-05		-19021		statium
245	m002256	12.5	Good	0.1533	1	4.36E-08	9.67E-10	235000	5060	1.02E-02	5.61E-05	0.036	0.9885	0	m002256	m0006	MGPDSDRLQQRRVAADIGTGLADALTAPLDHKDKGLKSLTLEDSIRQNGTLTLSAQGAEKTFKAGDKDNSLNTGKLKNDKISRFDFVQKIEVDGQTITLASGEFQIYKQNHSAVVALQIEKIQDSEHSGKLVNKRQFRISGLGGEHTAFNQLPGGKAEYHGKAFSSDDPNGRLHYSIDFTKKQGYGRIEHLKTLEQNVELAAAELKADEKSHAVILGDTRYNQAEKGSYHLALFGDRAQEIAGSAEVKTVNAIHHIGIAGKQLEHHHHHH	12C1	(A,210,G,N),(A,211,S,Q),(A,238,G,V),(A,239,E,N),(A,240,G,A)	1.11E-05			-152582	foldx_interface
245	m002256	12.5	Good	0.1533	1	4.36E-08	9.67E-10	235000	5060	1.02E-02	5.61E-05	0.036	0.9885	0	m002256	m0006	MGPDSDRLQQRRVAADIGTGLADALTAPLDHKDKGLKSLTLEDSIRQNGTLTLSAQGAEKTFKAGDKDNSLNTGKLKNDKISRFDFVQKIEVDGQTITLASGEFQIYKQNHSAVVALQIEKIQDSEHSGKLVNKRQFRISGLGGEHTAFNQLPGGKAEYHGKAFSSDDPNGRLHYSIDFTKKQGYGRIEHLKTLEQNVELAAAELKADEKSHAVILGDTRYNQAEKGSYHLALFGDRAQEIAGSAEVKTVNAIHHIGIAGKQLEHHHHHH	12C1	(A,210,G,N),(A,211,S,Q),(A,238,G,V),(A,239,E,N),(A,240,G,A)	1.11E-05	-3337196152			octet_ddg
246	m001099	38.5	Good	0.1836	1	4.40E-08	6.12E-10	241000	3230	1.06E-02	3.96E-05	0.0293	0.9934	0	m001099	m0006	MGPDSDRLQQRRVAADIGTGLADALTAPLDHKDKGLKSLTLEDSIRQNGTLTLSAQGAEKTFKAGDKDNSLNTGKLKNDKISRFDFVQKIEVDGQTITLASGEFQIYKQNHSAVVALQIEKIQDSEHSGKLVNKRQFRISGLGGEHTAFNQLPGGKAEYHGKAFSSDDPNGRLHYSIDFTKKQGYGRIEHLKTLEQNVELAAAELKADEKSHAVILGDTRLGSAEKGSYHLALFGDRAQEIAGSAEVKSVVAIHHIGIAGKQLEHHHHHH	12C1	(A,209,Y,L),(A,237,T,S),(A,238,G,V),(A,239,E,V),(A,240,G,A)	1.11E-05		-19021		statium
246	m001099	38.5	Good	0.1836	1	4.40E-08	6.12E-10	241000	3230	1.06E-02	3.96E-05	0.0293	0.9934	0	m001099	m0006	MGPDSDRLQQRRVAADIGTGLADALTAPLDHKDKGLKSLTLEDSIRQNGTLTLSAQGAEKTFKAGDKDNSLNTGKLKNDKISRFDFVQKIEVDGQTITLASGEFQIYKQNHSAVVALQIEKIQDSEHSGKLVNKRQFRISGLGGEHTAFNQLPGGKAEYHGKAFSSDDPNGRLHYSIDFTKKQGYGRIEHLKTLEQNVELAAAELKADEKSHAVILGDTRLGSAEKGSYHLALFGDRAQEIAGSAEVKSVVAIHHIGIAGKQLEHHHHHH	12C1	(A,209,Y,L),(A,237,T,S),(A,238,G,V),(A,239,E,V),(A,240,G,A)	1.11E-05			-163133	foldx_interface
246	m001099	38.5	Good	0.1836	1	4.40E-08	6.12E-10	241000	3230	1.06E-02	3.96E-05	0.0293	0.9934	0	m001099	m0006	MGPDSDRLQQRRVAADIGTGLADALTAPLDHKDKGLKSLTLEDSIRQNGTLTLSAQGAEKTFKAGDKDNSLNTGKLKNDKISRFDFVQKIEVDGQTITLASGEFQIYKQNHSAVVALQIEKIQDSEHSGKLVNKRQFRISGLGGEHTAFNQLPGGKAEYHGKAFSSDDPNGRLHYSIDFTKKQGYGRIEHLKTLEQNVELAAAELKADEKSHAVILGDTRLGSAEKGSYHLALFGDRAQEIAGSAEVKSVVAIHHIGIAGKQLEHHHHHH	12C1	(A,209,Y,L),(A,237,T,S),(A,238,G,V),(A,239,E,V),(A,240,G,A)	1.11E-05	-3331694554			octet_ddg
247	m001929	22.5	Good	0.1287	1	4.59E-08	1.23E-09	175000	4560	8.02E-03	4.44E-05	0.0289	0.9849	0	m001929	m0006	MGPDSDRLQQRRVAADIGTGLADALTAPLDHKDKGLKSLTLEDSIRQNGTLTLSAQGAEKTFKAGDKDNSLNTGKLKNDKISRFDFVQKIEVDGQTITLASGEFQIYKQNHSAVVALQIEKIQDSEHSGKLVNKRQFRISGLGGEHTAFNQLPGGKAEYHGKAFSSDDPNGRLHYSIDFTKKQGYGRIEHLKTLEQNVELAAAELKADEKSHAVILGDTRYGGAEKGSYHLALFGDRAQEIAGSAEVKTVEAIHHIGIAGKQLEHHHHHH	12C1	(A,211,S,G),(A,238,G,V),(A,240,G,A)	1.11E-05		-19021		statium
247	m001929	22.5	Good	0.1287	1	4.59E-08	1.23E-09	175000	4560	8.02E-03	4.44E-05	0.0289	0.9849	0	m001929	m0006	MGPDSDRLQQRRVAADIGTGLADALTAPLDHKDKGLKSLTLEDSIRQNGTLTLSAQGAEKTFKAGDKDNSLNTGKLKNDKISRFDFVQKIEVDGQTITLASGEFQIYKQNHSAVVALQIEKIQDSEHSGKLVNKRQFRISGLGGEHTAFNQLPGGKAEYHGKAFSSDDPNGRLHYSIDFTKKQGYGRIEHLKTLEQNVELAAAELKADEKSHAVILGDTRYGGAEKGSYHLALFGDRAQEIAGSAEVKTVEAIHHIGIAGKQLEHHHHHH	12C1	(A,211,S,G),(A,238,G,V),(A,240,G,A)	1.11E-05			-248442	foldx_interface
247	m001929	22.5	Good	0.1287	1	4.59E-08	1.23E-09	175000	4560	8.02E-03	4.44E-05	0.0289	0.9849	0	m001929	m0006	MGPDSDRLQQRRVAADIGTGLADALTAPLDHKDKGLKSLTLEDSIRQNGTLTLSAQGAEKTFKAGDKDNSLNTGKLKNDKISRFDFVQKIEVDGQTITLASGEFQIYKQNHSAVVALQIEKIQDSEHSGKLVNKRQFRISGLGGEHTAFNQLPGGKAEYHGKAFSSDDPNGRLHYSIDFTKKQGYGRIEHLKTLEQNVELAAAELKADEKSHAVILGDTRYGGAEKGSYHLALFGDRAQEIAGSAEVKTVEAIHHIGIAGKQLEHHHHHH	12C1	(A,211,S,G),(A,238,G,V),(A,240,G,A)	1.11E-05	-3306226925			octet_ddg
248	m001152	30.1	Good	0.1514	1	4.59E-08	7.78E-10	204000	3360	9.37E-03	3.79E-05	0.032	0.9907	0	m001152	m0006	MGPDSDRLQQRRVAADIGTGLADALTAPLDHKDKGLKSLTLEDSIRQNGTLTLSAQGAEKTFKAGDKDNSLNTGKLKNDKISRFDFVQKIEVDGQTITLASGEFQIYKQNHSAVVALQIEKIQDSEHSGKLVNKRQFRISGLGGEHTAFNQLPGGKAEYHGKAFSSDDPNGRLHYSIDFTKKQGYGRIEHLKTLEQNVELAAAELKADEKSHAVILGDTRLGSAEKGSYHLALFGDRAQEIAGSAEVKIVVSIHHIGIAGKQLEHHHHHH	12C1	(A,209,Y,L),(A,237,T,I),(A,238,G,V),(A,239,E,V),(A,240,G,S)	1.11E-05		-19021		statium
248	m001152	30.1	Good	0.1514	1	4.59E-08	7.78E-10	204000	3360	9.37E-03	3.79E-05	0.032	0.9907	0	m001152	m0006	MGPDSDRLQQRRVAADIGTGLADALTAPLDHKDKGLKSLTLEDSIRQNGTLTLSAQGAEKTFKAGDKDNSLNTGKLKNDKISRFDFVQKIEVDGQTITLASGEFQIYKQNHSAVVALQIEKIQDSEHSGKLVNKRQFRISGLGGEHTAFNQLPGGKAEYHGKAFSSDDPNGRLHYSIDFTKKQGYGRIEHLKTLEQNVELAAAELKADEKSHAVILGDTRLGSAEKGSYHLALFGDRAQEIAGSAEVKIVVSIHHIGIAGKQLEHHHHHH	12C1	(A,209,Y,L),(A,237,T,I),(A,238,G,V),(A,239,E,V),(A,240,G,S)	1.11E-05			-0.60156	foldx_interface
248	m001152	30.1	Good	0.1514	1	4.59E-08	7.78E-10	204000	3360	9.37E-03	3.79E-05	0.032	0.9907	0	m001152	m0006	MGPDSDRLQQRRVAADIGTGLADALTAPLDHKDKGLKSLTLEDSIRQNGTLTLSAQGAEKTFKAGDKDNSLNTGKLKNDKISRFDFVQKIEVDGQTITLASGEFQIYKQNHSAVVALQIEKIQDSEHSGKLVNKRQFRISGLGGEHTAFNQLPGGKAEYHGKAFSSDDPNGRLHYSIDFTKKQGYGRIEHLKTLEQNVELAAAELKADEKSHAVILGDTRLGSAEKGSYHLALFGDRAQEIAGSAEVKIVVSIHHIGIAGKQLEHHHHHH	12C1	(A,209,Y,L),(A,237,T,I),(A,238,G,V),(A,239,E,V),(A,240,G,S)	1.11E-05	-3306226925			octet_ddg
249	m002336	11.9	Good	0.1189	1	4.71E-08	1.78E-09	261000	9540	1.23E-02	1.16E-04	0.0375	0.9744	0	m002336	m0006	MGPDSDRLQQRRVAADIGTGLADALTAPLDHKDKGLKSLTLEDSIRQNGTLTLSAQGAEKTFKAGDKDNSLNTGKLKNDKISRFDFVQKIEVDGQTITLASGEFQIYKQNHSAVVALQIEKIQDSEHSGKLVNKRQFRISGLGGEHTAFNQLPGGKAEYHGKAFSSDDPNGRLHYSIDFTKKQGYGRIEHLKTLEQNVELAAAELKADEKSHAVILGDTRYNSAEKGSYHLALFGDRAQEIAGSAEVKTVNSIHHIGIAGKQLEHHHHHH	12C1	(A,210,G,N),(A,238,G,V),(A,239,E,N),(A,240,G,S)	1.11E-05		-19021		statium
249	m002336	11.9	Good	0.1189	1	4.71E-08	1.78E-09	261000	9540	1.23E-02	1.16E-04	0.0375	0.9744	0	m002336	m0006	MGPDSDRLQQRRVAADIGTGLADALTAPLDHKDKGLKSLTLEDSIRQNGTLTLSAQGAEKTFKAGDKDNSLNTGKLKNDKISRFDFVQKIEVDGQTITLASGEFQIYKQNHSAVVALQIEKIQDSEHSGKLVNKRQFRISGLGGEHTAFNQLPGGKAEYHGKAFSSDDPNGRLHYSIDFTKKQGYGRIEHLKTLEQNVELAAAELKADEKSHAVILGDTRYNSAEKGSYHLALFGDRAQEIAGSAEVKTVNSIHHIGIAGKQLEHHHHHH	12C1	(A,210,G,N),(A,238,G,V),(A,239,E,N),(A,240,G,S)	1.11E-05			-119334	foldx_interface
249	m002336	11.9	Good	0.1189	1	4.71E-08	1.78E-09	261000	9540	1.23E-02	1.16E-04	0.0375	0.9744	0	m002336	m0006	MGPDSDRLQQRRVAADIGTGLADALTAPLDHKDKGLKSLTLEDSIRQNGTLTLSAQGAEKTFKAGDKDNSLNTGKLKNDKISRFDFVQKIEVDGQTITLASGEFQIYKQNHSAVVALQIEKIQDSEHSGKLVNKRQFRISGLGGEHTAFNQLPGGKAEYHGKAFSSDDPNGRLHYSIDFTKKQGYGRIEHLKTLEQNVELAAAELKADEKSHAVILGDTRYNSAEKGSYHLALFGDRAQEIAGSAEVKTVNSIHHIGIAGKQLEHHHHHH	12C1	(A,210,G,N),(A,238,G,V),(A,239,E,N),(A,240,G,S)	1.11E-05	-3290679719			octet_ddg
250	m001529	11.4	Good	0.1608	1	4.73E-08	9.96E-10	383000	7780	1.81E-02	9.99E-05	0.0278	0.9925	0	m001529	m0006	MGPDSDRLQQRRVAADIGTGLADALTAPLDHKDKGLKSLTLEDSIRQNGTLTLSAQGAEKTFKAGDKDNSLNTGKLKNDKISRFDFVQKIEVDGQTITLASGEFQIYKQNHSAVVALQIEKIQDSEHSGKLVNKRQFRISGLGGEHTAFNQLPGGKAEYHGKAFSSDDPNGRLHYSIDFTKKQGYGRIEHLKTLEQNVELAAAELKADEKSHAVILGDTRLNQAEKGSYHLALFGDRAQEIAGSAEVKTVVGIHHIGIAGKQLEHHHHHH	12C1	(A,209,Y,L),(A,210,G,N),(A,211,S,Q),(A,238,G,V),(A,239,E,V)	1.11E-05		-19021		statium
250	m001529	11.4	Good	0.1608	1	4.73E-08	9.96E-10	383000	7780	1.81E-02	9.99E-05	0.0278	0.9925	0	m001529	m0006	MGPDSDRLQQRRVAADIGTGLADALTAPLDHKDKGLKSLTLEDSIRQNGTLTLSAQGAEKTFKAGDKDNSLNTGKLKNDKISRFDFVQKIEVDGQTITLASGEFQIYKQNHSAVVALQIEKIQDSEHSGKLVNKRQFRISGLGGEHTAFNQLPGGKAEYHGKAFSSDDPNGRLHYSIDFTKKQGYGRIEHLKTLEQNVELAAAELKADEKSHAVILGDTRLNQAEKGSYHLALFGDRAQEIAGSAEVKTVVGIHHIGIAGKQLEHHHHHH	12C1	(A,209,Y,L),(A,210,G,N),(A,211,S,Q),(A,238,G,V),(A,239,E,V)	1.11E-05			-156657	foldx_interface
250	m001529	11.4	Good	0.1608	1	4.73E-08	9.96E-10	383000	7780	1.81E-02	9.99E-05	0.0278	0.9925	0	m001529	m0006	MGPDSDRLQQRRVAADIGTGLADALTAPLDHKDKGLKSLTLEDSIRQNGTLTLSAQGAEKTFKAGDKDNSLNTGKLKNDKISRFDFVQKIEVDGQTITLASGEFQIYKQNHSAVVALQIEKIQDSEHSGKLVNKRQFRISGLGGEHTAFNQLPGGKAEYHGKAFSSDDPNGRLHYSIDFTKKQGYGRIEHLKTLEQNVELAAAELKADEKSHAVILGDTRLNQAEKGSYHLALFGDRAQEIAGSAEVKTVVGIHHIGIAGKQLEHHHHHH	12C1	(A,209,Y,L),(A,210,G,N),(A,211,S,Q),(A,238,G,V),(A,239,E,V)	1.11E-05	-3288127085			octet_ddg
251	m001621	23.6	Good	0.1172	1	5.40E-08	1.44E-09	214000	5580	1.16E-02	6.91E-05	0.0237	0.9863	0	m001621	m0006	MGPDSDRLQQRRVAADIGTGLADALTAPLDHKDKGLKSLTLEDSIRQNGTLTLSAQGAEKTFKAGDKDNSLNTGKLKNDKISRFDFVQKIEVDGQTITLASGEFQIYKQNHSAVVALQIEKIQDSEHSGKLVNKRQFRISGLGGEHTAFNQLPGGKAEYHGKAFSSDDPNGRLHYSIDFTKKQGYGRIEHLKTLEQNVELAAAELKADEKSHAVILGDTRLNSAEKGSYHLALFGDRAQEIAGSAEVKTDVAIHHIGIAGKQLEHHHHHH	12C1	(A,209,Y,L),(A,210,G,N),(A,238,G,D),(A,239,E,V),(A,240,G,A)	1.11E-05		-19.44		statium
251	m001621	23.6	Good	0.1172	1	5.40E-08	1.44E-09	214000	5580	1.16E-02	6.91E-05	0.0237	0.9863	0	m001621	m0006	MGPDSDRLQQRRVAADIGTGLADALTAPLDHKDKGLKSLTLEDSIRQNGTLTLSAQGAEKTFKAGDKDNSLNTGKLKNDKISRFDFVQKIEVDGQTITLASGEFQIYKQNHSAVVALQIEKIQDSEHSGKLVNKRQFRISGLGGEHTAFNQLPGGKAEYHGKAFSSDDPNGRLHYSIDFTKKQGYGRIEHLKTLEQNVELAAAELKADEKSHAVILGDTRLNSAEKGSYHLALFGDRAQEIAGSAEVKTDVAIHHIGIAGKQLEHHHHHH	12C1	(A,209,Y,L),(A,210,G,N),(A,238,G,D),(A,239,E,V),(A,240,G,A)	1.11E-05			-0.35236	foldx_interface
251	m001621	23.6	Good	0.1172	1	5.40E-08	1.44E-09	214000	5580	1.16E-02	6.91E-05	0.0237	0.9863	0	m001621	m0006	MGPDSDRLQQRRVAADIGTGLADALTAPLDHKDKGLKSLTLEDSIRQNGTLTLSAQGAEKTFKAGDKDNSLNTGKLKNDKISRFDFVQKIEVDGQTITLASGEFQIYKQNHSAVVALQIEKIQDSEHSGKLVNKRQFRISGLGGEHTAFNQLPGGKAEYHGKAFSSDDPNGRLHYSIDFTKKQGYGRIEHLKTLEQNVELAAAELKADEKSHAVILGDTRLNSAEKGSYHLALFGDRAQEIAGSAEVKTDVAIHHIGIAGKQLEHHHHHH	12C1	(A,209,Y,L),(A,210,G,N),(A,238,G,D),(A,239,E,V),(A,240,G,A)	1.11E-05	-3208322146			octet_ddg
252	m001688	47.4	Good	0.1259	1	5.38E-08	1.11E-09	197000	3980	1.06E-02	4.57E-05	0.0208	0.99	0	m001688	m0006	MGPDSDRLQQRRVAADIGTGLADALTAPLDHKDKGLKSLTLEDSIRQNGTLTLSAQGAEKTFKAGDKDNSLNTGKLKNDKISRFDFVQKIEVDGQTITLASGEFQIYKQNHSAVVALQIEKIQDSEHSGKLVNKRQFRISGLGGEHTAFNQLPGGKAEYHGKAFSSDDPNGRLHYSIDFTKKQGYGRIEHLKTLEQNVELAAAELKADEKSHAVILGDTRLNGAEKGSYHLALFGDRAQEIAGSAEVKTVNGIHHIGIAGKQLEHHHHHH	12C1	(A,209,Y,L),(A,210,G,N),(A,211,S,G),(A,238,G,V),(A,239,E,N)	1.11E-05		-19.22		statium
252	m001688	47.4	Good	0.1259	1	5.38E-08	1.11E-09	197000	3980	1.06E-02	4.57E-05	0.0208	0.99	0	m001688	m0006	MGPDSDRLQQRRVAADIGTGLADALTAPLDHKDKGLKSLTLEDSIRQNGTLTLSAQGAEKTFKAGDKDNSLNTGKLKNDKISRFDFVQKIEVDGQTITLASGEFQIYKQNHSAVVALQIEKIQDSEHSGKLVNKRQFRISGLGGEHTAFNQLPGGKAEYHGKAFSSDDPNGRLHYSIDFTKKQGYGRIEHLKTLEQNVELAAAELKADEKSHAVILGDTRLNGAEKGSYHLALFGDRAQEIAGSAEVKTVNGIHHIGIAGKQLEHHHHHH	12C1	(A,209,Y,L),(A,210,G,N),(A,211,S,G),(A,238,G,V),(A,239,E,N)	1.11E-05			-143434	foldx_interface
252	m001688	47.4	Good	0.1259	1	5.38E-08	1.11E-09	197000	3980	1.06E-02	4.57E-05	0.0208	0.99	0	m001688	m0006	MGPDSDRLQQRRVAADIGTGLADALTAPLDHKDKGLKSLTLEDSIRQNGTLTLSAQGAEKTFKAGDKDNSLNTGKLKNDKISRFDFVQKIEVDGQTITLASGEFQIYKQNHSAVVALQIEKIQDSEHSGKLVNKRQFRISGLGGEHTAFNQLPGGKAEYHGKAFSSDDPNGRLHYSIDFTKKQGYGRIEHLKTLEQNVELAAAELKADEKSHAVILGDTRLNGAEKGSYHLALFGDRAQEIAGSAEVKTVNGIHHIGIAGKQLEHHHHHH	12C1	(A,209,Y,L),(A,210,G,N),(A,211,S,G),(A,238,G,V),(A,239,E,N)	1.11E-05	-3210557476			octet_ddg
253	m001928	81.3	Good	0.1261	1	5.53E-08	1.12E-09	264000	5240	1.46E-02	6.30E-05	0.018	0.9929	0	m001928	m0006	MGPDSDRLQQRRVAADIGTGLADALTAPLDHKDKGLKSLTLEDSIRQNGTLTLSAQGAEKTFKAGDKDNSLNTGKLKNDKISRFDFVQKIEVDGQTITLASGEFQIYKQNHSAVVALQIEKIQDSEHSGKLVNKRQFRISGLGGEHTAFNQLPGGKAEYHGKAFSSDDPNGRLHYSIDFTKKQGYGRIEHLKTLEQNVELAAAELKADEKSHAVILGDTRYGGAEKGSYHLALFGDRAQEIAGSAEVKTVESIHHIGIAGKQLEHHHHHH	12C1	(A,211,S,G),(A,238,G,V),(A,240,G,S)	1.11E-05		-19.22		statium
253	m001928	81.3	Good	0.1261	1	5.53E-08	1.12E-09	264000	5240	1.46E-02	6.30E-05	0.018	0.9929	0	m001928	m0006	MGPDSDRLQQRRVAADIGTGLADALTAPLDHKDKGLKSLTLEDSIRQNGTLTLSAQGAEKTFKAGDKDNSLNTGKLKNDKISRFDFVQKIEVDGQTITLASGEFQIYKQNHSAVVALQIEKIQDSEHSGKLVNKRQFRISGLGGEHTAFNQLPGGKAEYHGKAFSSDDPNGRLHYSIDFTKKQGYGRIEHLKTLEQNVELAAAELKADEKSHAVILGDTRYGGAEKGSYHLALFGDRAQEIAGSAEVKTVESIHHIGIAGKQLEHHHHHH	12C1	(A,211,S,G),(A,238,G,V),(A,240,G,S)	1.11E-05			-226957	foldx_interface
253	m001928	81.3	Good	0.1261	1	5.53E-08	1.12E-09	264000	5240	1.46E-02	6.30E-05	0.018	0.9929	0	m001928	m0006	MGPDSDRLQQRRVAADIGTGLADALTAPLDHKDKGLKSLTLEDSIRQNGTLTLSAQGAEKTFKAGDKDNSLNTGKLKNDKISRFDFVQKIEVDGQTITLASGEFQIYKQNHSAVVALQIEKIQDSEHSGKLVNKRQFRISGLGGEHTAFNQLPGGKAEYHGKAFSSDDPNGRLHYSIDFTKKQGYGRIEHLKTLEQNVELAAAELKADEKSHAVILGDTRYGGAEKGSYHLALFGDRAQEIAGSAEVKTVESIHHIGIAGKQLEHHHHHH	12C1	(A,211,S,G),(A,238,G,V),(A,240,G,S)	1.11E-05	-3193991241			octet_ddg
254	m002414	111	Weak	0.0772	1	6.64E-08	2.94E-09	129000	5630	8.58E-03	6.44E-05	0.012	0.9741	0	m002414	m0006	MGPDSDRLQQRRVAADIGTGLADALTAPLDHKDKGLKSLTLEDSIRQNGTLTLSAQGAEKTFKAGDKDNSLNTGKLKNDKISRFDFVQKIEVDGQTITLASGEFQIYKQNHSAVVALQIEKIQDSEHSGKLVNKRQFRISGLGGEHTAFNQLPGGKAEYHGKAFSSDDPNGRLHYSIDFTKKQGYGRIEHLKTLEQNVELAAAELKADEKSHAVILGDTRYNGAEKGSYHLALFGDRAQEIAGSAEVKTVESIHHIGIAGKQLEHHHHHH	12C1	(A,210,G,N),(A,211,S,G),(A,238,G,V),(A,240,G,S)	1.11E-05		-19021		statium
254	m002414	111	Weak	0.0772	1	6.64E-08	2.94E-09	129000	5630	8.58E-03	6.44E-05	0.012	0.9741	0	m002414	m0006	MGPDSDRLQQRRVAADIGTGLADALTAPLDHKDKGLKSLTLEDSIRQNGTLTLSAQGAEKTFKAGDKDNSLNTGKLKNDKISRFDFVQKIEVDGQTITLASGEFQIYKQNHSAVVALQIEKIQDSEHSGKLVNKRQFRISGLGGEHTAFNQLPGGKAEYHGKAFSSDDPNGRLHYSIDFTKKQGYGRIEHLKTLEQNVELAAAELKADEKSHAVILGDTRYNGAEKGSYHLALFGDRAQEIAGSAEVKTVESIHHIGIAGKQLEHHHHHH	12C1	(A,210,G,N),(A,211,S,G),(A,238,G,V),(A,240,G,S)	1.11E-05			-230851	foldx_interface
254	m002414	111	Weak	0.0772	1	6.64E-08	2.94E-09	129000	5630	8.58E-03	6.44E-05	0.012	0.9741	0	m002414	m0006	MGPDSDRLQQRRVAADIGTGLADALTAPLDHKDKGLKSLTLEDSIRQNGTLTLSAQGAEKTFKAGDKDNSLNTGKLKNDKISRFDFVQKIEVDGQTITLASGEFQIYKQNHSAVVALQIEKIQDSEHSGKLVNKRQFRISGLGGEHTAFNQLPGGKAEYHGKAFSSDDPNGRLHYSIDFTKKQGYGRIEHLKTLEQNVELAAAELKADEKSHAVILGDTRYNGAEKGSYHLALFGDRAQEIAGSAEVKTVESIHHIGIAGKQLEHHHHHH	12C1	(A,210,G,N),(A,211,S,G),(A,238,G,V),(A,240,G,S)	1.11E-05	-3083793935			octet_ddg
255	m001039	36.3	Good	0.1669	1	6.57E-08	9.41E-10	223000	3080	1.46E-02	5.34E-05	0.0173	0.9957	0	m001039	m0006	MGPDSDRLQQRRVAADIGTGLADALTAPLDHKDKGLKSLTLEDSIRQNGTLTLSAQGAEKTFKAGDKDNSLNTGKLKNDKISRFDFVQKIEVDGQTITLASGEFQIYKQNHSAVVALQIEKIQDSEHSGKLVNKRQFRISGLGGEHTAFNQLPGGKAEYHGKAFSSDDPNGRLHYSIDFTKKQGYGRIEHLKTLEQNVELAAAELKADEKSHAVILGDTRLGQAEKGSYHLALFGDRAQEIAGSAEVKTVEAIHHIGIAGKQLEHHHHHH	12C1	(A,209,Y,L),(A,211,S,Q),(A,238,G,V),(A,240,G,A)	1.11E-05		-19843		statium
255	m001039	36.3	Good	0.1669	1	6.57E-08	9.41E-10	223000	3080	1.46E-02	5.34E-05	0.0173	0.9957	0	m001039	m0006	MGPDSDRLQQRRVAADIGTGLADALTAPLDHKDKGLKSLTLEDSIRQNGTLTLSAQGAEKTFKAGDKDNSLNTGKLKNDKISRFDFVQKIEVDGQTITLASGEFQIYKQNHSAVVALQIEKIQDSEHSGKLVNKRQFRISGLGGEHTAFNQLPGGKAEYHGKAFSSDDPNGRLHYSIDFTKKQGYGRIEHLKTLEQNVELAAAELKADEKSHAVILGDTRLGQAEKGSYHLALFGDRAQEIAGSAEVKTVEAIHHIGIAGKQLEHHHHHH	12C1	(A,209,Y,L),(A,211,S,Q),(A,238,G,V),(A,240,G,A)	1.11E-05			-225526	foldx_interface
255	m001039	36.3	Good	0.1669	1	6.57E-08	9.41E-10	223000	3080	1.46E-02	5.34E-05	0.0173	0.9957	0	m001039	m0006	MGPDSDRLQQRRVAADIGTGLADALTAPLDHKDKGLKSLTLEDSIRQNGTLTLSAQGAEKTFKAGDKDNSLNTGKLKNDKISRFDFVQKIEVDGQTITLASGEFQIYKQNHSAVVALQIEKIQDSEHSGKLVNKRQFRISGLGGEHTAFNQLPGGKAEYHGKAFSSDDPNGRLHYSIDFTKKQGYGRIEHLKTLEQNVELAAAELKADEKSHAVILGDTRLGQAEKGSYHLALFGDRAQEIAGSAEVKTVEAIHHIGIAGKQLEHHHHHH	12C1	(A,209,Y,L),(A,211,S,Q),(A,238,G,V),(A,240,G,A)	1.11E-05	-3090178469			octet_ddg
256	m002415	93.7	Good	0.1274	1	6.67E-08	1.08E-09	141000	2240	9.39E-03	2.69E-05	0.0076	0.9961	0	m002415	m0006	MGPDSDRLQQRRVAADIGTGLADALTAPLDHKDKGLKSLTLEDSIRQNGTLTLSAQGAEKTFKAGDKDNSLNTGKLKNDKISRFDFVQKIEVDGQTITLASGEFQIYKQNHSAVVALQIEKIQDSEHSGKLVNKRQFRISGLGGEHTAFNQLPGGKAEYHGKAFSSDDPNGRLHYSIDFTKKQGYGRIEHLKTLEQNVELAAAELKADEKSHAVILGDTRYNGAEKGSYHLALFGDRAQEIAGSAEVKTVEAIHHIGIAGKQLEHHHHHH	12C1	(A,210,G,N),(A,211,S,G),(A,238,G,V),(A,240,G,A)	1.11E-05		-19843		statium
256	m002415	93.7	Good	0.1274	1	6.67E-08	1.08E-09	141000	2240	9.39E-03	2.69E-05	0.0076	0.9961	0	m002415	m0006	MGPDSDRLQQRRVAADIGTGLADALTAPLDHKDKGLKSLTLEDSIRQNGTLTLSAQGAEKTFKAGDKDNSLNTGKLKNDKISRFDFVQKIEVDGQTITLASGEFQIYKQNHSAVVALQIEKIQDSEHSGKLVNKRQFRISGLGGEHTAFNQLPGGKAEYHGKAFSSDDPNGRLHYSIDFTKKQGYGRIEHLKTLEQNVELAAAELKADEKSHAVILGDTRYNGAEKGSYHLALFGDRAQEIAGSAEVKTVEAIHHIGIAGKQLEHHHHHH	12C1	(A,210,G,N),(A,211,S,G),(A,238,G,V),(A,240,G,A)	1.11E-05			-252346	foldx_interface
256	m002415	93.7	Good	0.1274	1	6.67E-08	1.08E-09	141000	2240	9.39E-03	2.69E-05	0.0076	0.9961	0	m002415	m0006	MGPDSDRLQQRRVAADIGTGLADALTAPLDHKDKGLKSLTLEDSIRQNGTLTLSAQGAEKTFKAGDKDNSLNTGKLKNDKISRFDFVQKIEVDGQTITLASGEFQIYKQNHSAVVALQIEKIQDSEHSGKLVNKRQFRISGLGGEHTAFNQLPGGKAEYHGKAFSSDDPNGRLHYSIDFTKKQGYGRIEHLKTLEQNVELAAAELKADEKSHAVILGDTRYNGAEKGSYHLALFGDRAQEIAGSAEVKTVEAIHHIGIAGKQLEHHHHHH	12C1	(A,210,G,N),(A,211,S,G),(A,238,G,V),(A,240,G,A)	1.11E-05	-3081078285			octet_ddg
257	m001180	55.2	Good	0.1476	1	6.99E-08	1.03E-09	227000	3250	1.59E-02	5.26E-05	0.0139	0.996	0	m001180	m0006	MGPDSDRLQQRRVAADIGTGLADALTAPLDHKDKGLKSLTLEDSIRQNGTLTLSAQGAEKTFKAGDKDNSLNTGKLKNDKISRFDFVQKIEVDGQTITLASGEFQIYKQNHSAVVALQIEKIQDSEHSGKLVNKRQFRISGLGGEHTAFNQLPGGKAEYHGKAFSSDDPNGRLHYSIDFTKKQGYGRIEHLKTLEQNVELAAAELKADEKSHAVILGDTRLGGAEKGSYHLALFGDRAQEIAGSAEVKSVVAIHHIGIAGKQLEHHHHHH	12C1	(A,209,Y,L),(A,211,S,G),(A,237,T,S),(A,238,G,V),(A,239,E,V),(A,240,G,A)	1.11E-05		-18544		statium
257	m001180	55.2	Good	0.1476	1	6.99E-08	1.03E-09	227000	3250	1.59E-02	5.26E-05	0.0139	0.996	0	m001180	m0006	MGPDSDRLQQRRVAADIGTGLADALTAPLDHKDKGLKSLTLEDSIRQNGTLTLSAQGAEKTFKAGDKDNSLNTGKLKNDKISRFDFVQKIEVDGQTITLASGEFQIYKQNHSAVVALQIEKIQDSEHSGKLVNKRQFRISGLGGEHTAFNQLPGGKAEYHGKAFSSDDPNGRLHYSIDFTKKQGYGRIEHLKTLEQNVELAAAELKADEKSHAVILGDTRLGGAEKGSYHLALFGDRAQEIAGSAEVKSVVAIHHIGIAGKQLEHHHHHH	12C1	(A,209,Y,L),(A,211,S,G),(A,237,T,S),(A,238,G,V),(A,239,E,V),(A,240,G,A)	1.11E-05			-125445	foldx_interface
257	m001180	55.2	Good	0.1476	1	6.99E-08	1.03E-09	227000	3250	1.59E-02	5.26E-05	0.0139	0.996	0	m001180	m0006	MGPDSDRLQQRRVAADIGTGLADALTAPLDHKDKGLKSLTLEDSIRQNGTLTLSAQGAEKTFKAGDKDNSLNTGKLKNDKISRFDFVQKIEVDGQTITLASGEFQIYKQNHSAVVALQIEKIQDSEHSGKLVNKRQFRISGLGGEHTAFNQLPGGKAEYHGKAFSSDDPNGRLHYSIDFTKKQGYGRIEHLKTLEQNVELAAAELKADEKSHAVILGDTRLGGAEKGSYHLALFGDRAQEIAGSAEVKSVVAIHHIGIAGKQLEHHHHHH	12C1	(A,209,Y,L),(A,211,S,G),(A,237,T,S),(A,238,G,V),(A,239,E,V),(A,240,G,A)	1.11E-05	-3052848428			octet_ddg
258	m002420	22.7	Good	0.1799	1	7.04E-08	1.49E-09	304000	6170	2.14E-02	1.30E-04	0.04	0.9924	1	m002420	m0006	MGPDSDRLQQRRVAADIGTGLADALTAPLDHKDKGLKSLTLEDSIRQNGTLTLSAQGAEKTFKAGDKDNSLNTGKLKNDKISRFDFVQKIEVDGQTITLASGEFQIYKQNHSAVVALQIEKIQDSEHSGKLVNKRQFRISGLGGEHTAFNQLPGGKAEYHGKAFSSDDPNGRLHYSIDFTKKQGYGRIEHLKTLEQNVELAAAELKADEKSHAVILGDTRYNGAEKGSYHLALFGDRAQEIAGSAEVKTVVSIHHIGIAGKQLEHHHHHH	12C1	(A,210,G,N),(A,211,S,G),(A,238,G,V),(A,239,E,V),(A,240,G,S)	1.11E-05		-21327		statium
258	m002420	22.7	Good	0.1799	1	7.04E-08	1.49E-09	304000	6170	2.14E-02	1.30E-04	0.04	0.9924	1	m002420	m0006	MGPDSDRLQQRRVAADIGTGLADALTAPLDHKDKGLKSLTLEDSIRQNGTLTLSAQGAEKTFKAGDKDNSLNTGKLKNDKISRFDFVQKIEVDGQTITLASGEFQIYKQNHSAVVALQIEKIQDSEHSGKLVNKRQFRISGLGGEHTAFNQLPGGKAEYHGKAFSSDDPNGRLHYSIDFTKKQGYGRIEHLKTLEQNVELAAAELKADEKSHAVILGDTRYNGAEKGSYHLALFGDRAQEIAGSAEVKTVVSIHHIGIAGKQLEHHHHHH	12C1	(A,210,G,N),(A,211,S,G),(A,238,G,V),(A,239,E,V),(A,240,G,S)	1.11E-05			-124532	foldx_interface
258	m002420	22.7	Good	0.1799	1	7.04E-08	1.49E-09	304000	6170	2.14E-02	1.30E-04	0.04	0.9924	1	m002420	m0006	MGPDSDRLQQRRVAADIGTGLADALTAPLDHKDKGLKSLTLEDSIRQNGTLTLSAQGAEKTFKAGDKDNSLNTGKLKNDKISRFDFVQKIEVDGQTITLASGEFQIYKQNHSAVVALQIEKIQDSEHSGKLVNKRQFRISGLGGEHTAFNQLPGGKAEYHGKAFSSDDPNGRLHYSIDFTKKQGYGRIEHLKTLEQNVELAAAELKADEKSHAVILGDTRYNGAEKGSYHLALFGDRAQEIAGSAEVKTVVSIHHIGIAGKQLEHHHHHH	12C1	(A,210,G,N),(A,211,S,G),(A,238,G,V),(A,239,E,V),(A,240,G,S)	1.11E-05	-3048554605			octet_ddg
259	m001207	45.5	Good	0.126	1	8.08E-08	2.28E-09	174000	4810	1.41E-02	7.30E-05	0.0206	0.991	0	m001207	m0006	MGPDSDRLQQRRVAADIGTGLADALTAPLDHKDKGLKSLTLEDSIRQNGTLTLSAQGAEKTFKAGDKDNSLNTGKLKNDKISRFDFVQKIEVDGQTITLASGEFQIYKQNHSAVVALQIEKIQDSEHSGKLVNKRQFRISGLGGEHTAFNQLPGGKAEYHGKAFSSDDPNGRLHYSIDFTKKQGYGRIEHLKTLEQNVELAAAELKADEKSHAVILGDTRLGGAEKGSYHLALFGDRAQEIAGSAEVKTVVAIHHIGIAGKQLEHHHHHH	12C1	(A,209,Y,L),(A,211,S,G),(A,238,G,V),(A,239,E,V),(A,240,G,A)	1.11E-05		-18018		statium
259	m001207	45.5	Good	0.126	1	8.08E-08	2.28E-09	174000	4810	1.41E-02	7.30E-05	0.0206	0.991	0	m001207	m0006	MGPDSDRLQQRRVAADIGTGLADALTAPLDHKDKGLKSLTLEDSIRQNGTLTLSAQGAEKTFKAGDKDNSLNTGKLKNDKISRFDFVQKIEVDGQTITLASGEFQIYKQNHSAVVALQIEKIQDSEHSGKLVNKRQFRISGLGGEHTAFNQLPGGKAEYHGKAFSSDDPNGRLHYSIDFTKKQGYGRIEHLKTLEQNVELAAAELKADEKSHAVILGDTRLGGAEKGSYHLALFGDRAQEIAGSAEVKTVVAIHHIGIAGKQLEHHHHHH	12C1	(A,209,Y,L),(A,211,S,G),(A,238,G,V),(A,239,E,V),(A,240,G,A)	1.11E-05			-142526	foldx_interface
259	m001207	45.5	Good	0.126	1	8.08E-08	2.28E-09	174000	4810	1.41E-02	7.30E-05	0.0206	0.991	0	m001207	m0006	MGPDSDRLQQRRVAADIGTGLADALTAPLDHKDKGLKSLTLEDSIRQNGTLTLSAQGAEKTFKAGDKDNSLNTGKLKNDKISRFDFVQKIEVDGQTITLASGEFQIYKQNHSAVVALQIEKIQDSEHSGKLVNKRQFRISGLGGEHTAFNQLPGGKAEYHGKAFSSDDPNGRLHYSIDFTKKQGYGRIEHLKTLEQNVELAAAELKADEKSHAVILGDTRLGGAEKGSYHLALFGDRAQEIAGSAEVKTVVAIHHIGIAGKQLEHHHHHH	12C1	(A,209,Y,L),(A,211,S,G),(A,238,G,V),(A,239,E,V),(A,240,G,A)	1.11E-05	-2965550841			octet_ddg
260	m001177	42.8	Weak	0.1002	1	9.27E-08	3.64E-09	244000	9380	2.26E-02	1.77E-04	0.0136	0.989	0	m001177	m0006	MGPDSDRLQQRRVAADIGTGLADALTAPLDHKDKGLKSLTLEDSIRQNGTLTLSAQGAEKTFKAGDKDNSLNTGKLKNDKISRFDFVQKIEVDGQTITLASGEFQIYKQNHSAVVALQIEKIQDSEHSGKLVNKRQFRISGLGGEHTAFNQLPGGKAEYHGKAFSSDDPNGRLHYSIDFTKKQGYGRIEHLKTLEQNVELAAAELKADEKSHAVILGDTRLGGAEKGSYHLALFGDRAQEIAGSAEVKSVNAIHHIGIAGKQLEHHHHHH	12C1	(A,209,Y,L),(A,211,S,G),(A,237,T,S),(A,238,G,V),(A,239,E,N),(A,240,G,A)	1.11E-05		-19021		statium
260	m001177	42.8	Weak	0.1002	1	9.27E-08	3.64E-09	244000	9380	2.26E-02	1.77E-04	0.0136	0.989	0	m001177	m0006	MGPDSDRLQQRRVAADIGTGLADALTAPLDHKDKGLKSLTLEDSIRQNGTLTLSAQGAEKTFKAGDKDNSLNTGKLKNDKISRFDFVQKIEVDGQTITLASGEFQIYKQNHSAVVALQIEKIQDSEHSGKLVNKRQFRISGLGGEHTAFNQLPGGKAEYHGKAFSSDDPNGRLHYSIDFTKKQGYGRIEHLKTLEQNVELAAAELKADEKSHAVILGDTRLGGAEKGSYHLALFGDRAQEIAGSAEVKSVNAIHHIGIAGKQLEHHHHHH	12C1	(A,209,Y,L),(A,211,S,G),(A,237,T,S),(A,238,G,V),(A,239,E,N),(A,240,G,A)	1.11E-05			-146538	foldx_interface
260	m001177	42.8	Weak	0.1002	1	9.27E-08	3.64E-09	244000	9380	2.26E-02	1.77E-04	0.0136	0.989	0	m001177	m0006	MGPDSDRLQQRRVAADIGTGLADALTAPLDHKDKGLKSLTLEDSIRQNGTLTLSAQGAEKTFKAGDKDNSLNTGKLKNDKISRFDFVQKIEVDGQTITLASGEFQIYKQNHSAVVALQIEKIQDSEHSGKLVNKRQFRISGLGGEHTAFNQLPGGKAEYHGKAFSSDDPNGRLHYSIDFTKKQGYGRIEHLKTLEQNVELAAAELKADEKSHAVILGDTRLGGAEKGSYHLALFGDRAQEIAGSAEVKSVNAIHHIGIAGKQLEHHHHHH	12C1	(A,209,Y,L),(A,211,S,G),(A,237,T,S),(A,238,G,V),(A,239,E,N),(A,240,G,A)	1.11E-05	-2882783343			octet_ddg
261	m002417	64.9	Weak	0.1233	1	9.57E-08	1.83E-09	101000	1890	9.63E-03	3.18E-05	0.0103	0.9948	0	m002417	m0006	MGPDSDRLQQRRVAADIGTGLADALTAPLDHKDKGLKSLTLEDSIRQNGTLTLSAQGAEKTFKAGDKDNSLNTGKLKNDKISRFDFVQKIEVDGQTITLASGEFQIYKQNHSAVVALQIEKIQDSEHSGKLVNKRQFRISGLGGEHTAFNQLPGGKAEYHGKAFSSDDPNGRLHYSIDFTKKQGYGRIEHLKTLEQNVELAAAELKADEKSHAVILGDTRYNGAEKGSYHLALFGDRAQEIAGSAEVKTVNSIHHIGIAGKQLEHHHHHH	12C1	(A,210,G,N),(A,211,S,G),(A,238,G,V),(A,239,E,N),(A,240,G,S)	1.11E-05		-16704		statium
261	m002417	64.9	Weak	0.1233	1	9.57E-08	1.83E-09	101000	1890	9.63E-03	3.18E-05	0.0103	0.9948	0	m002417	m0006	MGPDSDRLQQRRVAADIGTGLADALTAPLDHKDKGLKSLTLEDSIRQNGTLTLSAQGAEKTFKAGDKDNSLNTGKLKNDKISRFDFVQKIEVDGQTITLASGEFQIYKQNHSAVVALQIEKIQDSEHSGKLVNKRQFRISGLGGEHTAFNQLPGGKAEYHGKAFSSDDPNGRLHYSIDFTKKQGYGRIEHLKTLEQNVELAAAELKADEKSHAVILGDTRYNGAEKGSYHLALFGDRAQEIAGSAEVKTVNSIHHIGIAGKQLEHHHHHH	12C1	(A,210,G,N),(A,211,S,G),(A,238,G,V),(A,239,E,N),(A,240,G,S)	1.11E-05			-128974	foldx_interface
261	m002417	64.9	Weak	0.1233	1	9.57E-08	1.83E-09	101000	1890	9.63E-03	3.18E-05	0.0103	0.9948	0	m002417	m0006	MGPDSDRLQQRRVAADIGTGLADALTAPLDHKDKGLKSLTLEDSIRQNGTLTLSAQGAEKTFKAGDKDNSLNTGKLKNDKISRFDFVQKIEVDGQTITLASGEFQIYKQNHSAVVALQIEKIQDSEHSGKLVNKRQFRISGLGGEHTAFNQLPGGKAEYHGKAFSSDDPNGRLHYSIDFTKKQGYGRIEHLKTLEQNVELAAAELKADEKSHAVILGDTRYNGAEKGSYHLALFGDRAQEIAGSAEVKTVNSIHHIGIAGKQLEHHHHHH	12C1	(A,210,G,N),(A,211,S,G),(A,238,G,V),(A,239,E,N),(A,240,G,S)	1.11E-05	-2863596347			octet_ddg
262	m001847	63	Very Weak	0.0563	1	1.08E-07	7.55E-09	81800	5640	8.85E-03	1.03E-04	0.0092	0.9592	0	m001847	m0006	MGPDSDRLQQRRVAADIGTGLADALTAPLDHKDKGLKSLTLEDSIRQNGTLTLSAQGAEKTFKAGDKDNSLNTGKLKNDKISRFDFVQKIEVDGQTITLASGEFQIYKQNHSAVVALQIEKIQDSEHSGKLVNKRQFRISGLGGEHTAFNQLPGGKAEYHGKAFSSDDPNGRLHYSIDFTKKQGYGRIEHLKTLEQNVELAAAELKADEKSHAVILGDTRYGSAEKGSYHLALFGDRAQEIAGSAEVKTVESIHHIGIAGKQLEHHHHHH	12C1	(A,238,G,V),(A,240,G,S)	1.11E-05		-18018		statium
262	m001847	63	Very Weak	0.0563	1	1.08E-07	7.55E-09	81800	5640	8.85E-03	1.03E-04	0.0092	0.9592	0	m001847	m0006	MGPDSDRLQQRRVAADIGTGLADALTAPLDHKDKGLKSLTLEDSIRQNGTLTLSAQGAEKTFKAGDKDNSLNTGKLKNDKISRFDFVQKIEVDGQTITLASGEFQIYKQNHSAVVALQIEKIQDSEHSGKLVNKRQFRISGLGGEHTAFNQLPGGKAEYHGKAFSSDDPNGRLHYSIDFTKKQGYGRIEHLKTLEQNVELAAAELKADEKSHAVILGDTRYGSAEKGSYHLALFGDRAQEIAGSAEVKTVESIHHIGIAGKQLEHHHHHH	12C1	(A,238,G,V),(A,240,G,S)	1.11E-05			-226961	foldx_interface
262	m001847	63	Very Weak	0.0563	1	1.08E-07	7.55E-09	81800	5640	8.85E-03	1.03E-04	0.0092	0.9592	0	m001847	m0006	MGPDSDRLQQRRVAADIGTGLADALTAPLDHKDKGLKSLTLEDSIRQNGTLTLSAQGAEKTFKAGDKDNSLNTGKLKNDKISRFDFVQKIEVDGQTITLASGEFQIYKQNHSAVVALQIEKIQDSEHSGKLVNKRQFRISGLGGEHTAFNQLPGGKAEYHGKAFSSDDPNGRLHYSIDFTKKQGYGRIEHLKTLEQNVELAAAELKADEKSHAVILGDTRYGSAEKGSYHLALFGDRAQEIAGSAEVKTVESIHHIGIAGKQLEHHHHHH	12C1	(A,238,G,V),(A,240,G,S)	1.11E-05	-2790755887			octet_ddg
263	m001672	40.5	Weak	0.1694	1	1.17E-07	3.06E-09	154000	3920	1.79E-02	1.06E-04	0.0387	0.991	1	m001672	m0006	MGPDSDRLQQRRVAADIGTGLADALTAPLDHKDKGLKSLTLEDSIRQNGTLTLSAQGAEKTFKAGDKDNSLNTGKLKNDKISRFDFVQKIEVDGQTITLASGEFQIYKQNHSAVVALQIEKIQDSEHSGKLVNKRQFRISGLGGEHTAFNQLPGGKAEYHGKAFSSDDPNGRLHYSIDFTKKQGYGRIEHLKTLEQNVELAAAELKADEKSHAVILGDTRLNGAEKGSYHLALFGDRAQEIAGSAEVKSDNAIHHIGIAGKQLEHHHHHH	12C1	(A,209,Y,L),(A,210,G,N),(A,211,S,G),(A,237,T,S),(A,238,G,D),(A,239,E,N),(A,240,G,A)	1.11E-05		-19.22		statium
263	m001672	40.5	Weak	0.1694	1	1.17E-07	3.06E-09	154000	3920	1.79E-02	1.06E-04	0.0387	0.991	1	m001672	m0006	MGPDSDRLQQRRVAADIGTGLADALTAPLDHKDKGLKSLTLEDSIRQNGTLTLSAQGAEKTFKAGDKDNSLNTGKLKNDKISRFDFVQKIEVDGQTITLASGEFQIYKQNHSAVVALQIEKIQDSEHSGKLVNKRQFRISGLGGEHTAFNQLPGGKAEYHGKAFSSDDPNGRLHYSIDFTKKQGYGRIEHLKTLEQNVELAAAELKADEKSHAVILGDTRLNGAEKGSYHLALFGDRAQEIAGSAEVKSDNAIHHIGIAGKQLEHHHHHH	12C1	(A,209,Y,L),(A,210,G,N),(A,211,S,G),(A,237,T,S),(A,238,G,D),(A,239,E,N),(A,240,G,A)	1.11E-05			-0.76132	foldx_interface
263	m001672	40.5	Weak	0.1694	1	1.17E-07	3.06E-09	154000	3920	1.79E-02	1.06E-04	0.0387	0.991	1	m001672	m0006	MGPDSDRLQQRRVAADIGTGLADALTAPLDHKDKGLKSLTLEDSIRQNGTLTLSAQGAEKTFKAGDKDNSLNTGKLKNDKISRFDFVQKIEVDGQTITLASGEFQIYKQNHSAVVALQIEKIQDSEHSGKLVNKRQFRISGLGGEHTAFNQLPGGKAEYHGKAFSSDDPNGRLHYSIDFTKKQGYGRIEHLKTLEQNVELAAAELKADEKSHAVILGDTRLNGAEKGSYHLALFGDRAQEIAGSAEVKSDNAIHHIGIAGKQLEHHHHHH	12C1	(A,209,Y,L),(A,210,G,N),(A,211,S,G),(A,237,T,S),(A,238,G,D),(A,239,E,N),(A,240,G,A)	1.11E-05	-2742536497			octet_ddg
264	m001660	55.8	Weak	0.0553	1	1.39E-07	2.20E-08	466000	71500	6.50E-02	2.38E-03	0.0461	0.9319	0	m001660	m0006	MGPDSDRLQQRRVAADIGTGLADALTAPLDHKDKGLKSLTLEDSIRQNGTLTLSAQGAEKTFKAGDKDNSLNTGKLKNDKISRFDFVQKIEVDGQTITLASGEFQIYKQNHSAVVALQIEKIQDSEHSGKLVNKRQFRISGLGGEHTAFNQLPGGKAEYHGKAFSSDDPNGRLHYSIDFTKKQGYGRIEHLKTLEQNVELAAAELKADEKSHAVILGDTRLNGAEKGSYHLALFGDRAQEIAGSAEVKSVEAIHHIGIAGKQLEHHHHHH	12C1	(A,209,Y,L),(A,210,G,N),(A,211,S,G),(A,237,T,S),(A,238,G,V),(A,240,G,A)	1.11E-05		-18544		statium
264	m001660	55.8	Weak	0.0553	1	1.39E-07	2.20E-08	466000	71500	6.50E-02	2.38E-03	0.0461	0.9319	0	m001660	m0006	MGPDSDRLQQRRVAADIGTGLADALTAPLDHKDKGLKSLTLEDSIRQNGTLTLSAQGAEKTFKAGDKDNSLNTGKLKNDKISRFDFVQKIEVDGQTITLASGEFQIYKQNHSAVVALQIEKIQDSEHSGKLVNKRQFRISGLGGEHTAFNQLPGGKAEYHGKAFSSDDPNGRLHYSIDFTKKQGYGRIEHLKTLEQNVELAAAELKADEKSHAVILGDTRLNGAEKGSYHLALFGDRAQEIAGSAEVKSVEAIHHIGIAGKQLEHHHHHH	12C1	(A,209,Y,L),(A,210,G,N),(A,211,S,G),(A,237,T,S),(A,238,G,V),(A,240,G,A)	1.11E-05			-288706	foldx_interface
264	m001660	55.8	Weak	0.0553	1	1.39E-07	2.20E-08	466000	71500	6.50E-02	2.38E-03	0.0461	0.9319	0	m001660	m0006	MGPDSDRLQQRRVAADIGTGLADALTAPLDHKDKGLKSLTLEDSIRQNGTLTLSAQGAEKTFKAGDKDNSLNTGKLKNDKISRFDFVQKIEVDGQTITLASGEFQIYKQNHSAVVALQIEKIQDSEHSGKLVNKRQFRISGLGGEHTAFNQLPGGKAEYHGKAFSSDDPNGRLHYSIDFTKKQGYGRIEHLKTLEQNVELAAAELKADEKSHAVILGDTRLNGAEKGSYHLALFGDRAQEIAGSAEVKSVEAIHHIGIAGKQLEHHHHHH	12C1	(A,209,Y,L),(A,210,G,N),(A,211,S,G),(A,237,T,S),(A,238,G,V),(A,240,G,A)	1.11E-05	-2638739399			octet_ddg
265	m002404	123.7	Weak	0.0843	1	1.25E-07	5.63E-09	123000	5460	1.53E-02	1.07E-04	0.0108	0.987	0	m002404	m0006	MGPDSDRLQQRRVAADIGTGLADALTAPLDHKDKGLKSLTLEDSIRQNGTLTLSAQGAEKTFKAGDKDNSLNTGKLKNDKISRFDFVQKIEVDGQTITLASGEFQIYKQNHSAVVALQIEKIQDSEHSGKLVNKRQFRISGLGGEHTAFNQLPGGKAEYHGKAFSSDDPNGRLHYSIDFTKKQGYGRIEHLKTLEQNVELAAAELKADEKSHAVILGDTRYNGAEKGSYHLALFGDRAQEIAGSAEVKTGEGIHHIGIAGKQLEHHHHHH	12C1	(A,210,G,N),(A,211,S,G)	1.11E-05		-19218		statium
265	m002404	123.7	Weak	0.0843	1	1.25E-07	5.63E-09	123000	5460	1.53E-02	1.07E-04	0.0108	0.987	0	m002404	m0006	MGPDSDRLQQRRVAADIGTGLADALTAPLDHKDKGLKSLTLEDSIRQNGTLTLSAQGAEKTFKAGDKDNSLNTGKLKNDKISRFDFVQKIEVDGQTITLASGEFQIYKQNHSAVVALQIEKIQDSEHSGKLVNKRQFRISGLGGEHTAFNQLPGGKAEYHGKAFSSDDPNGRLHYSIDFTKKQGYGRIEHLKTLEQNVELAAAELKADEKSHAVILGDTRYNGAEKGSYHLALFGDRAQEIAGSAEVKTGEGIHHIGIAGKQLEHHHHHH	12C1	(A,210,G,N),(A,211,S,G)	1.11E-05			0.00134	foldx_interface
265	m002404	123.7	Weak	0.0843	1	1.25E-07	5.63E-09	123000	5460	1.53E-02	1.07E-04	0.0108	0.987	0	m002404	m0006	MGPDSDRLQQRRVAADIGTGLADALTAPLDHKDKGLKSLTLEDSIRQNGTLTLSAQGAEKTFKAGDKDNSLNTGKLKNDKISRFDFVQKIEVDGQTITLASGEFQIYKQNHSAVVALQIEKIQDSEHSGKLVNKRQFRISGLGGEHTAFNQLPGGKAEYHGKAFSSDDPNGRLHYSIDFTKKQGYGRIEHLKTLEQNVELAAAELKADEKSHAVILGDTRYNGAEKGSYHLALFGDRAQEIAGSAEVKTGEGIHHIGIAGKQLEHHHHHH	12C1	(A,210,G,N),(A,211,S,G)	1.11E-05	-2702692506			octet_ddg
266	m002333	23.5	Weak	0.0889	1	1.66E-07	7.68E-09	102000	4590	1.69E-02	1.66E-04	0.018	0.9796	1	m002333	m0006	MGPDSDRLQQRRVAADIGTGLADALTAPLDHKDKGLKSLTLEDSIRQNGTLTLSAQGAEKTFKAGDKDNSLNTGKLKNDKISRFDFVQKIEVDGQTITLASGEFQIYKQNHSAVVALQIEKIQDSEHSGKLVNKRQFRISGLGGEHTAFNQLPGGKAEYHGKAFSSDDPNGRLHYSIDFTKKQGYGRIEHLKTLEQNVELAAAELKADEKSHAVILGDTRYNSAEKGSYHLALFGDRAQEIAGSAEVKTVESIHHIGIAGKQLEHHHHHH	12C1	(A,210,G,N),(A,238,G,V),(A,240,G,S)	1.11E-05		-19021		statium
266	m002333	23.5	Weak	0.0889	1	1.66E-07	7.68E-09	102000	4590	1.69E-02	1.66E-04	0.018	0.9796	1	m002333	m0006	MGPDSDRLQQRRVAADIGTGLADALTAPLDHKDKGLKSLTLEDSIRQNGTLTLSAQGAEKTFKAGDKDNSLNTGKLKNDKISRFDFVQKIEVDGQTITLASGEFQIYKQNHSAVVALQIEKIQDSEHSGKLVNKRQFRISGLGGEHTAFNQLPGGKAEYHGKAFSSDDPNGRLHYSIDFTKKQGYGRIEHLKTLEQNVELAAAELKADEKSHAVILGDTRYNSAEKGSYHLALFGDRAQEIAGSAEVKTVESIHHIGIAGKQLEHHHHHH	12C1	(A,210,G,N),(A,238,G,V),(A,240,G,S)	1.11E-05			-230853	foldx_interface
266	m002333	23.5	Weak	0.0889	1	1.66E-07	7.68E-09	102000	4590	1.69E-02	1.66E-04	0.018	0.9796	1	m002333	m0006	MGPDSDRLQQRRVAADIGTGLADALTAPLDHKDKGLKSLTLEDSIRQNGTLTLSAQGAEKTFKAGDKDNSLNTGKLKNDKISRFDFVQKIEVDGQTITLASGEFQIYKQNHSAVVALQIEKIQDSEHSGKLVNKRQFRISGLGGEHTAFNQLPGGKAEYHGKAFSSDDPNGRLHYSIDFTKKQGYGRIEHLKTLEQNVELAAAELKADEKSHAVILGDTRYNSAEKGSYHLALFGDRAQEIAGSAEVKTVESIHHIGIAGKQLEHHHHHH	12C1	(A,210,G,N),(A,238,G,V),(A,240,G,S)	1.11E-05	-2531801366			octet_ddg
267	m001661	70.9	Weak	0.0966	1	1.67E-07	6.13E-09	124000	4490	2.07E-02	1.41E-04	0.0138	0.9893	0	m001661	m0006	MGPDSDRLQQRRVAADIGTGLADALTAPLDHKDKGLKSLTLEDSIRQNGTLTLSAQGAEKTFKAGDKDNSLNTGKLKNDKISRFDFVQKIEVDGQTITLASGEFQIYKQNHSAVVALQIEKIQDSEHSGKLVNKRQFRISGLGGEHTAFNQLPGGKAEYHGKAFSSDDPNGRLHYSIDFTKKQGYGRIEHLKTLEQNVELAAAELKADEKSHAVILGDTRLNGAEKGSYHLALFGDRAQEIAGSAEVKSVNGIHHIGIAGKQLEHHHHHH	12C1	(A,209,Y,L),(A,210,G,N),(A,211,S,G),(A,237,T,S),(A,238,G,V),(A,239,E,N)	1.11E-05		-19021		statium
267	m001661	70.9	Weak	0.0966	1	1.67E-07	6.13E-09	124000	4490	2.07E-02	1.41E-04	0.0138	0.9893	0	m001661	m0006	MGPDSDRLQQRRVAADIGTGLADALTAPLDHKDKGLKSLTLEDSIRQNGTLTLSAQGAEKTFKAGDKDNSLNTGKLKNDKISRFDFVQKIEVDGQTITLASGEFQIYKQNHSAVVALQIEKIQDSEHSGKLVNKRQFRISGLGGEHTAFNQLPGGKAEYHGKAFSSDDPNGRLHYSIDFTKKQGYGRIEHLKTLEQNVELAAAELKADEKSHAVILGDTRLNGAEKGSYHLALFGDRAQEIAGSAEVKSVNGIHHIGIAGKQLEHHHHHH	12C1	(A,209,Y,L),(A,210,G,N),(A,211,S,G),(A,237,T,S),(A,238,G,V),(A,239,E,N)	1.11E-05			-171101	foldx_interface
267	m001661	70.9	Weak	0.0966	1	1.67E-07	6.13E-09	124000	4490	2.07E-02	1.41E-04	0.0138	0.9893	0	m001661	m0006	MGPDSDRLQQRRVAADIGTGLADALTAPLDHKDKGLKSLTLEDSIRQNGTLTLSAQGAEKTFKAGDKDNSLNTGKLKNDKISRFDFVQKIEVDGQTITLASGEFQIYKQNHSAVVALQIEKIQDSEHSGKLVNKRQFRISGLGGEHTAFNQLPGGKAEYHGKAFSSDDPNGRLHYSIDFTKKQGYGRIEHLKTLEQNVELAAAELKADEKSHAVILGDTRLNGAEKGSYHLALFGDRAQEIAGSAEVKSVNGIHHIGIAGKQLEHHHHHH	12C1	(A,209,Y,L),(A,210,G,N),(A,211,S,G),(A,237,T,S),(A,238,G,V),(A,239,E,N)	1.11E-05	-2528183212			octet_ddg
268	m002440	123.5	Weak	0.0789	1	1.89E-07	1.29E-08	130000	8750	2.46E-02	2.38E-04	0.0152	0.982	0	m002440	m0006	MGPDSDRLQQRRVAADIGTGLADALTAPLDHKDKGLKSLTLEDSIRQNGTLTLSAQGAEKTFKAGDKDNSLNTGKLKNDKISRFDFVQKIEVDGQTITLASGEFQIYKQNHSAVVALQIEKIQDSEHSGKLVNKRQFRISGLGGEHTAFNQLPGGKAEYHGKAFSSDDPNGRLHYSIDFTKKQGYGRIEHLKTLEQNVELAAAELKADEKSHAVILGDTRYNGAEKGSYHLALFGDRAQEIAGSAEVKIVEGIHHIGIAGKQLEHHHHHH	12C1	(A,210,G,N),(A,211,S,G),(A,237,T,I),(A,238,G,V)	1.11E-05		-19.22		statium
268	m002440	123.5	Weak	0.0789	1	1.89E-07	1.29E-08	130000	8750	2.46E-02	2.38E-04	0.0152	0.982	0	m002440	m0006	MGPDSDRLQQRRVAADIGTGLADALTAPLDHKDKGLKSLTLEDSIRQNGTLTLSAQGAEKTFKAGDKDNSLNTGKLKNDKISRFDFVQKIEVDGQTITLASGEFQIYKQNHSAVVALQIEKIQDSEHSGKLVNKRQFRISGLGGEHTAFNQLPGGKAEYHGKAFSSDDPNGRLHYSIDFTKKQGYGRIEHLKTLEQNVELAAAELKADEKSHAVILGDTRYNGAEKGSYHLALFGDRAQEIAGSAEVKIVEGIHHIGIAGKQLEHHHHHH	12C1	(A,210,G,N),(A,211,S,G),(A,237,T,I),(A,238,G,V)	1.11E-05			-0.06536	foldx_interface
268	m002440	123.5	Weak	0.0789	1	1.89E-07	1.29E-08	130000	8750	2.46E-02	2.38E-04	0.0152	0.982	0	m002440	m0006	MGPDSDRLQQRRVAADIGTGLADALTAPLDHKDKGLKSLTLEDSIRQNGTLTLSAQGAEKTFKAGDKDNSLNTGKLKNDKISRFDFVQKIEVDGQTITLASGEFQIYKQNHSAVVALQIEKIQDSEHSGKLVNKRQFRISGLGGEHTAFNQLPGGKAEYHGKAFSSDDPNGRLHYSIDFTKKQGYGRIEHLKTLEQNVELAAAELKADEKSHAVILGDTRYNGAEKGSYHLALFGDRAQEIAGSAEVKIVEGIHHIGIAGKQLEHHHHHH	12C1	(A,210,G,N),(A,211,S,G),(A,237,T,I),(A,238,G,V)	1.11E-05	-2453631712			octet_ddg
269	m001015	47.4	Weak	0.0942	1	1.87E-07	8.93E-09	126000	5980	2.36E-02	1.53E-04	0.0103	0.9919	0	m001015	m0006	MGPDSDRLQQRRVAADIGTGLADALTAPLDHKDKGLKSLTLEDSIRQNGTLTLSAQGAEKTFKAGDKDNSLNTGKLKNDKISRFDFVQKIEVDGQTITLASGEFQIYKQNHSAVVALQIEKIQDSEHSGKLVNKRQFRISGLGGEHTAFNQLPGGKAEYHGKAFSSDDPNGRLHYSIDFTKKQGYGRIEHLKTLEQNVELAAAELKADEKSHAVILGDTRLGQAEKGSYHLALFGDRAQEIAGSAEVKSVNAIHHIGIAGKQLEHHHHHH	12C1	(A,209,Y,L),(A,211,S,Q),(A,237,T,S),(A,238,G,V),(A,239,E,N),(A,240,G,A)	1.11E-05		-18018		statium
269	m001015	47.4	Weak	0.0942	1	1.87E-07	8.93E-09	126000	5980	2.36E-02	1.53E-04	0.0103	0.9919	0	m001015	m0006	MGPDSDRLQQRRVAADIGTGLADALTAPLDHKDKGLKSLTLEDSIRQNGTLTLSAQGAEKTFKAGDKDNSLNTGKLKNDKISRFDFVQKIEVDGQTITLASGEFQIYKQNHSAVVALQIEKIQDSEHSGKLVNKRQFRISGLGGEHTAFNQLPGGKAEYHGKAFSSDDPNGRLHYSIDFTKKQGYGRIEHLKTLEQNVELAAAELKADEKSHAVILGDTRLGQAEKGSYHLALFGDRAQEIAGSAEVKSVNAIHHIGIAGKQLEHHHHHH	12C1	(A,209,Y,L),(A,211,S,Q),(A,237,T,S),(A,238,G,V),(A,239,E,N),(A,240,G,A)	1.11E-05			-189315	foldx_interface
269	m001015	47.4	Weak	0.0942	1	1.87E-07	8.93E-09	126000	5980	2.36E-02	1.53E-04	0.0103	0.9919	0	m001015	m0006	MGPDSDRLQQRRVAADIGTGLADALTAPLDHKDKGLKSLTLEDSIRQNGTLTLSAQGAEKTFKAGDKDNSLNTGKLKNDKISRFDFVQKIEVDGQTITLASGEFQIYKQNHSAVVALQIEKIQDSEHSGKLVNKRQFRISGLGGEHTAFNQLPGGKAEYHGKAFSSDDPNGRLHYSIDFTKKQGYGRIEHLKTLEQNVELAAAELKADEKSHAVILGDTRLGQAEKGSYHLALFGDRAQEIAGSAEVKSVNAIHHIGIAGKQLEHHHHHH	12C1	(A,209,Y,L),(A,211,S,Q),(A,237,T,S),(A,238,G,V),(A,239,E,N),(A,240,G,A)	1.11E-05	-2460040504			octet_ddg
270	m003144	68.4	Weak	0.0895	1	2.33E-07	1.95E-08	77600	6430	1.81E-02	2.08E-04	0.0275	0.9746	0	m003144	m0006	MGPDSDRLQQRRVAADIGTGLADALTAPLDHKDKGLKSLTLEDSIRQNGTLTLSAQGAEKTFKAGDKDNSLNTGKLKNDKISRFDFVQKIEVDGQTITLASGEFQIYKQNHSAVVALQIEKIQDSEHSGKLVNKRQFRISGLGGEHTAFNQLPGGKAEYHGKAFSSDDPNGRLHYSIDFTKKQGYGRIEHLKTLEQNVELAAAELKADEKSHAVILGDTRTNGAEKGSYHLALFGDRAQEIAGSAEVKTVEAIHHIGIAGKQLEHHHHHH	12C1	(A,209,Y,T),(A,210,G,N),(A,211,S,G),(A,238,G,V),(A,240,G,A)	1.11E-05		-19.22		statium
270	m003144	68.4	Weak	0.0895	1	2.33E-07	1.95E-08	77600	6430	1.81E-02	2.08E-04	0.0275	0.9746	0	m003144	m0006	MGPDSDRLQQRRVAADIGTGLADALTAPLDHKDKGLKSLTLEDSIRQNGTLTLSAQGAEKTFKAGDKDNSLNTGKLKNDKISRFDFVQKIEVDGQTITLASGEFQIYKQNHSAVVALQIEKIQDSEHSGKLVNKRQFRISGLGGEHTAFNQLPGGKAEYHGKAFSSDDPNGRLHYSIDFTKKQGYGRIEHLKTLEQNVELAAAELKADEKSHAVILGDTRTNGAEKGSYHLALFGDRAQEIAGSAEVKTVEAIHHIGIAGKQLEHHHHHH	12C1	(A,209,Y,T),(A,210,G,N),(A,211,S,G),(A,238,G,V),(A,240,G,A)	1.11E-05			-249439	foldx_interface
270	m003144	68.4	Weak	0.0895	1	2.33E-07	1.95E-08	77600	6430	1.81E-02	2.08E-04	0.0275	0.9746	0	m003144	m0006	MGPDSDRLQQRRVAADIGTGLADALTAPLDHKDKGLKSLTLEDSIRQNGTLTLSAQGAEKTFKAGDKDNSLNTGKLKNDKISRFDFVQKIEVDGQTITLASGEFQIYKQNHSAVVALQIEKIQDSEHSGKLVNKRQFRISGLGGEHTAFNQLPGGKAEYHGKAFSSDDPNGRLHYSIDFTKKQGYGRIEHLKTLEQNVELAAAELKADEKSHAVILGDTRTNGAEKGSYHLALFGDRAQEIAGSAEVKTVEAIHHIGIAGKQLEHHHHHH	12C1	(A,209,Y,T),(A,210,G,N),(A,211,S,G),(A,238,G,V),(A,240,G,A)	1.11E-05	-2327550202			octet_ddg
271	m001375	14.9	Weak	0.0572	1	6.19E-07	3.15E-07	65400	33300	4.05E-02	1.66E-03	0.0384	0.9243	0	m001375	m0006	MGPDSDRLQQRRVAADIGTGLADALTAPLDHKDKGLKSLTLEDSIRQNGTLTLSAQGAEKTFKAGDKDNSLNTGKLKNDKISRFDFVQKIEVDGQTITLASGEFQIYKQNHSAVVALQIEKIQDSEHSGKLVNKRQFRISGLGGEHTAFNQLPGGKAEYHGKAFSSDDPNGRLHYSIDFTKKQGYGRIEHLKTLEQNVELAAAELKADEKSHAVILGDTRLRSAEKGSYHLALFGDRAQEIAGSAEVKTDNAIHHIGIAGKQLEHHHHHH	12C1	(A,209,Y,L),(A,210,G,R),(A,238,G,D),(A,239,E,N),(A,240,G,A)	1.11E-05		-19843		statium
271	m001375	14.9	Weak	0.0572	1	6.19E-07	3.15E-07	65400	33300	4.05E-02	1.66E-03	0.0384	0.9243	0	m001375	m0006	MGPDSDRLQQRRVAADIGTGLADALTAPLDHKDKGLKSLTLEDSIRQNGTLTLSAQGAEKTFKAGDKDNSLNTGKLKNDKISRFDFVQKIEVDGQTITLASGEFQIYKQNHSAVVALQIEKIQDSEHSGKLVNKRQFRISGLGGEHTAFNQLPGGKAEYHGKAFSSDDPNGRLHYSIDFTKKQGYGRIEHLKTLEQNVELAAAELKADEKSHAVILGDTRLRSAEKGSYHLALFGDRAQEIAGSAEVKTDNAIHHIGIAGKQLEHHHHHH	12C1	(A,209,Y,L),(A,210,G,R),(A,238,G,D),(A,239,E,N),(A,240,G,A)	1.11E-05			-0.67026	foldx_interface
271	m001375	14.9	Weak	0.0572	1	6.19E-07	3.15E-07	65400	33300	4.05E-02	1.66E-03	0.0384	0.9243	0	m001375	m0006	MGPDSDRLQQRRVAADIGTGLADALTAPLDHKDKGLKSLTLEDSIRQNGTLTLSAQGAEKTFKAGDKDNSLNTGKLKNDKISRFDFVQKIEVDGQTITLASGEFQIYKQNHSAVVALQIEKIQDSEHSGKLVNKRQFRISGLGGEHTAFNQLPGGKAEYHGKAFSSDDPNGRLHYSIDFTKKQGYGRIEHLKTLEQNVELAAAELKADEKSHAVILGDTRLRSAEKGSYHLALFGDRAQEIAGSAEVKTDNAIHHIGIAGKQLEHHHHHH	12C1	(A,209,Y,L),(A,210,G,R),(A,238,G,D),(A,239,E,N),(A,240,G,A)	1.11E-05	-1738944855			octet_ddg
272	m002334	46.5	Weak	0.075	1	1.02E-06	2.10E-07	13000	2670	1.33E-02	1.15E-04	0.0152	0.9776	1	m002334	m0006	MGPDSDRLQQRRVAADIGTGLADALTAPLDHKDKGLKSLTLEDSIRQNGTLTLSAQGAEKTFKAGDKDNSLNTGKLKNDKISRFDFVQKIEVDGQTITLASGEFQIYKQNHSAVVALQIEKIQDSEHSGKLVNKRQFRISGLGGEHTAFNQLPGGKAEYHGKAFSSDDPNGRLHYSIDFTKKQGYGRIEHLKTLEQNVELAAAELKADEKSHAVILGDTRYNSAEKGSYHLALFGDRAQEIAGSAEVKTVEAIHHIGIAGKQLEHHHHHH	12C1	(A,210,G,N),(A,238,G,V),(A,240,G,A)	1.11E-05		-19021		statium
272	m002334	46.5	Weak	0.075	1	1.02E-06	2.10E-07	13000	2670	1.33E-02	1.15E-04	0.0152	0.9776	1	m002334	m0006	MGPDSDRLQQRRVAADIGTGLADALTAPLDHKDKGLKSLTLEDSIRQNGTLTLSAQGAEKTFKAGDKDNSLNTGKLKNDKISRFDFVQKIEVDGQTITLASGEFQIYKQNHSAVVALQIEKIQDSEHSGKLVNKRQFRISGLGGEHTAFNQLPGGKAEYHGKAFSSDDPNGRLHYSIDFTKKQGYGRIEHLKTLEQNVELAAAELKADEKSHAVILGDTRYNSAEKGSYHLALFGDRAQEIAGSAEVKTVEAIHHIGIAGKQLEHHHHHH	12C1	(A,210,G,N),(A,238,G,V),(A,240,G,A)	1.11E-05			-25083	foldx_interface
272	m002334	46.5	Weak	0.075	1	1.02E-06	2.10E-07	13000	2670	1.33E-02	1.15E-04	0.0152	0.9776	1	m002334	m0006	MGPDSDRLQQRRVAADIGTGLADALTAPLDHKDKGLKSLTLEDSIRQNGTLTLSAQGAEKTFKAGDKDNSLNTGKLKNDKISRFDFVQKIEVDGQTITLASGEFQIYKQNHSAVVALQIEKIQDSEHSGKLVNKRQFRISGLGGEHTAFNQLPGGKAEYHGKAFSSDDPNGRLHYSIDFTKKQGYGRIEHLKTLEQNVELAAAELKADEKSHAVILGDTRYNSAEKGSYHLALFGDRAQEIAGSAEVKTVEAIHHIGIAGKQLEHHHHHH	12C1	(A,210,G,N),(A,238,G,V),(A,240,G,A)	1.11E-05	-1438064215			octet_ddg
273	m002389	126.4												0	m002389	m0006	MGPDSDRLQQRRVAADIGTGLADALTAPLDHKDKGLKSLTLEDSIRQNGTLTLSAQGAEKTFKAGDKDNSLNTGKLKNDKISRFDFVQKIEVDGQTITLASGEFQIYKQNHSAVVALQIEKIQDSEHSGKLVNKRQFRISGLGGEHTAFNQLPGGKAEYHGKAFSSDDPNGRLHYSIDFTKKQGYGRIEHLKTLEQNVELAAAELKADEKSHAVILGDTRYNGAEKGSYHLALFGDRAQEIAGSAEVKSVNGIHHIGIAGKQLEHHHHHH	JAR5	(A,210,G,N),(A,211,S,G),(A,237,T,S),(A,238,G,V),(A,239,E,N)			-18778		statium
273	m002389	126.4												0	m002389	m0006	MGPDSDRLQQRRVAADIGTGLADALTAPLDHKDKGLKSLTLEDSIRQNGTLTLSAQGAEKTFKAGDKDNSLNTGKLKNDKISRFDFVQKIEVDGQTITLASGEFQIYKQNHSAVVALQIEKIQDSEHSGKLVNKRQFRISGLGGEHTAFNQLPGGKAEYHGKAFSSDDPNGRLHYSIDFTKKQGYGRIEHLKTLEQNVELAAAELKADEKSHAVILGDTRYNGAEKGSYHLALFGDRAQEIAGSAEVKSVNGIHHIGIAGKQLEHHHHHH	JAR5	(A,210,G,N),(A,211,S,G),(A,237,T,S),(A,238,G,V),(A,239,E,N)				0	foldx_interface
274	m002413	127												0	m002413	m0006	MGPDSDRLQQRRVAADIGTGLADALTAPLDHKDKGLKSLTLEDSIRQNGTLTLSAQGAEKTFKAGDKDNSLNTGKLKNDKISRFDFVQKIEVDGQTITLASGEFQIYKQNHSAVVALQIEKIQDSEHSGKLVNKRQFRISGLGGEHTAFNQLPGGKAEYHGKAFSSDDPNGRLHYSIDFTKKQGYGRIEHLKTLEQNVELAAAELKADEKSHAVILGDTRYNGAEKGSYHLALFGDRAQEIAGSAEVKTVEGIHHIGIAGKQLEHHHHHH	JAR5	(A,210,G,N),(A,211,S,G),(A,238,G,V)			-19702		statium
274	m002413	127												0	m002413	m0006	MGPDSDRLQQRRVAADIGTGLADALTAPLDHKDKGLKSLTLEDSIRQNGTLTLSAQGAEKTFKAGDKDNSLNTGKLKNDKISRFDFVQKIEVDGQTITLASGEFQIYKQNHSAVVALQIEKIQDSEHSGKLVNKRQFRISGLGGEHTAFNQLPGGKAEYHGKAFSSDDPNGRLHYSIDFTKKQGYGRIEHLKTLEQNVELAAAELKADEKSHAVILGDTRYNGAEKGSYHLALFGDRAQEIAGSAEVKTVEGIHHIGIAGKQLEHHHHHH	JAR5	(A,210,G,N),(A,211,S,G),(A,238,G,V)				0	foldx_interface
275	m002416	130.6												0	m002416	m0006	MGPDSDRLQQRRVAADIGTGLADALTAPLDHKDKGLKSLTLEDSIRQNGTLTLSAQGAEKTFKAGDKDNSLNTGKLKNDKISRFDFVQKIEVDGQTITLASGEFQIYKQNHSAVVALQIEKIQDSEHSGKLVNKRQFRISGLGGEHTAFNQLPGGKAEYHGKAFSSDDPNGRLHYSIDFTKKQGYGRIEHLKTLEQNVELAAAELKADEKSHAVILGDTRYNGAEKGSYHLALFGDRAQEIAGSAEVKTVNGIHHIGIAGKQLEHHHHHH	JAR5	(A,210,G,N),(A,211,S,G),(A,238,G,V),(A,239,E,N)			-19702		statium
275	m002416	130.6												0	m002416	m0006	MGPDSDRLQQRRVAADIGTGLADALTAPLDHKDKGLKSLTLEDSIRQNGTLTLSAQGAEKTFKAGDKDNSLNTGKLKNDKISRFDFVQKIEVDGQTITLASGEFQIYKQNHSAVVALQIEKIQDSEHSGKLVNKRQFRISGLGGEHTAFNQLPGGKAEYHGKAFSSDDPNGRLHYSIDFTKKQGYGRIEHLKTLEQNVELAAAELKADEKSHAVILGDTRYNGAEKGSYHLALFGDRAQEIAGSAEVKTVNGIHHIGIAGKQLEHHHHHH	JAR5	(A,210,G,N),(A,211,S,G),(A,238,G,V),(A,239,E,N)				0	foldx_interface
276	m001929	22.5	Excellent	0.2567	1	3.48E-10	3.95E-11	301000	5290	1.05E-04	1.18E-05	0.0974	0.9923	0	m001929	m0006	MGPDSDRLQQRRVAADIGTGLADALTAPLDHKDKGLKSLTLEDSIRQNGTLTLSAQGAEKTFKAGDKDNSLNTGKLKNDKISRFDFVQKIEVDGQTITLASGEFQIYKQNHSAVVALQIEKIQDSEHSGKLVNKRQFRISGLGGEHTAFNQLPGGKAEYHGKAFSSDDPNGRLHYSIDFTKKQGYGRIEHLKTLEQNVELAAAELKADEKSHAVILGDTRYGGAEKGSYHLALFGDRAQEIAGSAEVKTVEAIHHIGIAGKQLEHHHHHH	JAR5	(A,211,S,G),(A,238,G,V),(A,240,G,A)			-19702		statium
276	m001929	22.5	Excellent	0.2567	1	3.48E-10	3.95E-11	301000	5290	1.05E-04	1.18E-05	0.0974	0.9923	0	m001929	m0006	MGPDSDRLQQRRVAADIGTGLADALTAPLDHKDKGLKSLTLEDSIRQNGTLTLSAQGAEKTFKAGDKDNSLNTGKLKNDKISRFDFVQKIEVDGQTITLASGEFQIYKQNHSAVVALQIEKIQDSEHSGKLVNKRQFRISGLGGEHTAFNQLPGGKAEYHGKAFSSDDPNGRLHYSIDFTKKQGYGRIEHLKTLEQNVELAAAELKADEKSHAVILGDTRYGGAEKGSYHLALFGDRAQEIAGSAEVKTVEAIHHIGIAGKQLEHHHHHH	JAR5	(A,211,S,G),(A,238,G,V),(A,240,G,A)				0	foldx_interface
277	m001935	23.8	Excellent	0.3013	1	4.01E-10	1.04E-11	557000	3250	2.23E-04	5.64E-06	0.0937	0.9973	0	m001935	m0006	MGPDSDRLQQRRVAADIGTGLADALTAPLDHKDKGLKSLTLEDSIRQNGTLTLSAQGAEKTFKAGDKDNSLNTGKLKNDKISRFDFVQKIEVDGQTITLASGEFQIYKQNHSAVVALQIEKIQDSEHSGKLVNKRQFRISGLGGEHTAFNQLPGGKAEYHGKAFSSDDPNGRLHYSIDFTKKQGYGRIEHLKTLEQNVELAAAELKADEKSHAVILGDTRYGGAEKGSYHLALFGDRAQEIAGSAEVKTVVAIHHIGIAGKQLEHHHHHH	JAR5	(A,211,S,G),(A,238,G,V),(A,239,E,V),(A,240,G,A)			-19262		statium
277	m001935	23.8	Excellent	0.3013	1	4.01E-10	1.04E-11	557000	3250	2.23E-04	5.64E-06	0.0937	0.9973	0	m001935	m0006	MGPDSDRLQQRRVAADIGTGLADALTAPLDHKDKGLKSLTLEDSIRQNGTLTLSAQGAEKTFKAGDKDNSLNTGKLKNDKISRFDFVQKIEVDGQTITLASGEFQIYKQNHSAVVALQIEKIQDSEHSGKLVNKRQFRISGLGGEHTAFNQLPGGKAEYHGKAFSSDDPNGRLHYSIDFTKKQGYGRIEHLKTLEQNVELAAAELKADEKSHAVILGDTRYGGAEKGSYHLALFGDRAQEIAGSAEVKTVVAIHHIGIAGKQLEHHHHHH	JAR5	(A,211,S,G),(A,238,G,V),(A,239,E,V),(A,240,G,A)				0	foldx_interface
278	m002392	64.5	Excellent	0.2508	1	7.11E-10	1.50E-11	413000	3020	2.94E-04	5.82E-06	0.0276	0.998	0	m002392	m0006	MGPDSDRLQQRRVAADIGTGLADALTAPLDHKDKGLKSLTLEDSIRQNGTLTLSAQGAEKTFKAGDKDNSLNTGKLKNDKISRFDFVQKIEVDGQTITLASGEFQIYKQNHSAVVALQIEKIQDSEHSGKLVNKRQFRISGLGGEHTAFNQLPGGKAEYHGKAFSSDDPNGRLHYSIDFTKKQGYGRIEHLKTLEQNVELAAAELKADEKSHAVILGDTRYNGAEKGSYHLALFGDRAQEIAGSAEVKSVVGIHHIGIAGKQLEHHHHHH	JAR5	(A,210,G,N),(A,211,S,G),(A,237,T,S),(A,238,G,V),(A,239,E,V)			-19199		statium
278	m002392	64.5	Excellent	0.2508	1	7.11E-10	1.50E-11	413000	3020	2.94E-04	5.82E-06	0.0276	0.998	0	m002392	m0006	MGPDSDRLQQRRVAADIGTGLADALTAPLDHKDKGLKSLTLEDSIRQNGTLTLSAQGAEKTFKAGDKDNSLNTGKLKNDKISRFDFVQKIEVDGQTITLASGEFQIYKQNHSAVVALQIEKIQDSEHSGKLVNKRQFRISGLGGEHTAFNQLPGGKAEYHGKAFSSDDPNGRLHYSIDFTKKQGYGRIEHLKTLEQNVELAAAELKADEKSHAVILGDTRYNGAEKGSYHLALFGDRAQEIAGSAEVKSVVGIHHIGIAGKQLEHHHHHH	JAR5	(A,210,G,N),(A,211,S,G),(A,237,T,S),(A,238,G,V),(A,239,E,V)				0	foldx_interface
279	m001927	95.9	Excellent	0.3103	1	8.24E-10	7.34E-12	451000	1400	3.72E-04	3.10E-06	0.0234	0.9993	0	m001927	m0006	MGPDSDRLQQRRVAADIGTGLADALTAPLDHKDKGLKSLTLEDSIRQNGTLTLSAQGAEKTFKAGDKDNSLNTGKLKNDKISRFDFVQKIEVDGQTITLASGEFQIYKQNHSAVVALQIEKIQDSEHSGKLVNKRQFRISGLGGEHTAFNQLPGGKAEYHGKAFSSDDPNGRLHYSIDFTKKQGYGRIEHLKTLEQNVELAAAELKADEKSHAVILGDTRYGGAEKGSYHLALFGDRAQEIAGSAEVKTVEGIHHIGIAGKQLEHHHHHH	JAR5	(A,211,S,G),(A,238,G,V)			-19614		statium
279	m001927	95.9	Excellent	0.3103	1	8.24E-10	7.34E-12	451000	1400	3.72E-04	3.10E-06	0.0234	0.9993	0	m001927	m0006	MGPDSDRLQQRRVAADIGTGLADALTAPLDHKDKGLKSLTLEDSIRQNGTLTLSAQGAEKTFKAGDKDNSLNTGKLKNDKISRFDFVQKIEVDGQTITLASGEFQIYKQNHSAVVALQIEKIQDSEHSGKLVNKRQFRISGLGGEHTAFNQLPGGKAEYHGKAFSSDDPNGRLHYSIDFTKKQGYGRIEHLKTLEQNVELAAAELKADEKSHAVILGDTRYGGAEKGSYHLALFGDRAQEIAGSAEVKTVEGIHHIGIAGKQLEHHHHHH	JAR5	(A,211,S,G),(A,238,G,V)				0	foldx_interface
280	m001691	111.8	Excellent	0.2681	1	8.38E-10	1.50E-11	360000	2370	3.02E-04	5.02E-06	0.0222	0.9987	0	m001691	m0006	MGPDSDRLQQRRVAADIGTGLADALTAPLDHKDKGLKSLTLEDSIRQNGTLTLSAQGAEKTFKAGDKDNSLNTGKLKNDKISRFDFVQKIEVDGQTITLASGEFQIYKQNHSAVVALQIEKIQDSEHSGKLVNKRQFRISGLGGEHTAFNQLPGGKAEYHGKAFSSDDPNGRLHYSIDFTKKQGYGRIEHLKTLEQNVELAAAELKADEKSHAVILGDTRLNGAEKGSYHLALFGDRAQEIAGSAEVKTVVGIHHIGIAGKQLEHHHHHH	JAR5	(A,209,Y,L),(A,210,G,N),(A,211,S,G),(A,238,G,V),(A,239,E,V)			-19702		statium
280	m001691	111.8	Excellent	0.2681	1	8.38E-10	1.50E-11	360000	2370	3.02E-04	5.02E-06	0.0222	0.9987	0	m001691	m0006	MGPDSDRLQQRRVAADIGTGLADALTAPLDHKDKGLKSLTLEDSIRQNGTLTLSAQGAEKTFKAGDKDNSLNTGKLKNDKISRFDFVQKIEVDGQTITLASGEFQIYKQNHSAVVALQIEKIQDSEHSGKLVNKRQFRISGLGGEHTAFNQLPGGKAEYHGKAFSSDDPNGRLHYSIDFTKKQGYGRIEHLKTLEQNVELAAAELKADEKSHAVILGDTRLNGAEKGSYHLALFGDRAQEIAGSAEVKTVVGIHHIGIAGKQLEHHHHHH	JAR5	(A,209,Y,L),(A,210,G,N),(A,211,S,G),(A,238,G,V),(A,239,E,V)				0	foldx_interface
281	m001932	54.4	Excellent	0.2865	1	3.73E-09	2.75E-11	251000	1280	9.36E-04	4.98E-06	0.0259	0.9984	1	m001932	m0006	MGPDSDRLQQRRVAADIGTGLADALTAPLDHKDKGLKSLTLEDSIRQNGTLTLSAQGAEKTFKAGDKDNSLNTGKLKNDKISRFDFVQKIEVDGQTITLASGEFQIYKQNHSAVVALQIEKIQDSEHSGKLVNKRQFRISGLGGEHTAFNQLPGGKAEYHGKAFSSDDPNGRLHYSIDFTKKQGYGRIEHLKTLEQNVELAAAELKADEKSHAVILGDTRYGGAEKGSYHLALFGDRAQEIAGSAEVKTVNAIHHIGIAGKQLEHHHHHH	JAR5	(A,211,S,G),(A,238,G,V),(A,239,E,N),(A,240,G,A)			-18735		statium
281	m001932	54.4	Excellent	0.2865	1	3.73E-09	2.75E-11	251000	1280	9.36E-04	4.98E-06	0.0259	0.9984	1	m001932	m0006	MGPDSDRLQQRRVAADIGTGLADALTAPLDHKDKGLKSLTLEDSIRQNGTLTLSAQGAEKTFKAGDKDNSLNTGKLKNDKISRFDFVQKIEVDGQTITLASGEFQIYKQNHSAVVALQIEKIQDSEHSGKLVNKRQFRISGLGGEHTAFNQLPGGKAEYHGKAFSSDDPNGRLHYSIDFTKKQGYGRIEHLKTLEQNVELAAAELKADEKSHAVILGDTRYGGAEKGSYHLALFGDRAQEIAGSAEVKTVNAIHHIGIAGKQLEHHHHHH	JAR5	(A,211,S,G),(A,238,G,V),(A,239,E,N),(A,240,G,A)				0	foldx_interface
282	m002252	37.8	Good	0.2838	1	5.07E-09	6.29E-11	221000	2120	1.12E-03	8.84E-06	0.0858	0.995	0	m002252	m0006	MGPDSDRLQQRRVAADIGTGLADALTAPLDHKDKGLKSLTLEDSIRQNGTLTLSAQGAEKTFKAGDKDNSLNTGKLKNDKISRFDFVQKIEVDGQTITLASGEFQIYKQNHSAVVALQIEKIQDSEHSGKLVNKRQFRISGLGGEHTAFNQLPGGKAEYHGKAFSSDDPNGRLHYSIDFTKKQGYGRIEHLKTLEQNVELAAAELKADEKSHAVILGDTRYNQAEKGSYHLALFGDRAQEIAGSAEVKTVESIHHIGIAGKQLEHHHHHH	JAR5	(A,210,G,N),(A,211,S,Q),(A,238,G,V),(A,240,G,S)			-18735		statium
282	m002252	37.8	Good	0.2838	1	5.07E-09	6.29E-11	221000	2120	1.12E-03	8.84E-06	0.0858	0.995	0	m002252	m0006	MGPDSDRLQQRRVAADIGTGLADALTAPLDHKDKGLKSLTLEDSIRQNGTLTLSAQGAEKTFKAGDKDNSLNTGKLKNDKISRFDFVQKIEVDGQTITLASGEFQIYKQNHSAVVALQIEKIQDSEHSGKLVNKRQFRISGLGGEHTAFNQLPGGKAEYHGKAFSSDDPNGRLHYSIDFTKKQGYGRIEHLKTLEQNVELAAAELKADEKSHAVILGDTRYNQAEKGSYHLALFGDRAQEIAGSAEVKTVESIHHIGIAGKQLEHHHHHH	JAR5	(A,210,G,N),(A,211,S,Q),(A,238,G,V),(A,240,G,S)				0	foldx_interface
325															m0006	m0006	MGPDSDRLQQRRVAADIGTGLADALTAPLDHKDKGLKSLTLEDSIRQNGTLTLSAQGAEKTFKAGDKDNSLNTGKLKNDKISRFDFVQKIEVDGQTITLASGEFQIYKQNHSAVVALQIEKIQDSEHSGKLVNKRQFRISGLGGEHTAFNQLPGGKAEYHGKAFSSDDPNGRLHYSIDFTKKQGYGRIEHLKTLEQNVELAAAELKADEKSHAVILGDTRYGSAEKGSYHLALFGDRAQEIAGSAEVKTGEGIHHIGIAGKQLEHHHHHH	JAR5				0		statium
325															m0006	m0006	MGPDSDRLQQRRVAADIGTGLADALTAPLDHKDKGLKSLTLEDSIRQNGTLTLSAQGAEKTFKAGDKDNSLNTGKLKNDKISRFDFVQKIEVDGQTITLASGEFQIYKQNHSAVVALQIEKIQDSEHSGKLVNKRQFRISGLGGEHTAFNQLPGGKAEYHGKAFSSDDPNGRLHYSIDFTKKQGYGRIEHLKTLEQNVELAAAELKADEKSHAVILGDTRYGSAEKGSYHLALFGDRAQEIAGSAEVKTGEGIHHIGIAGKQLEHHHHHH	JAR5					0	foldx_interface
326															m0006	m0006	MGPDSDRLQQRRVAADIGTGLADALTAPLDHKDKGLKSLTLEDSIRQNGTLTLSAQGAEKTFKAGDKDNSLNTGKLKNDKISRFDFVQKIEVDGQTITLASGEFQIYKQNHSAVVALQIEKIQDSEHSGKLVNKRQFRISGLGGEHTAFNQLPGGKAEYHGKAFSSDDPNGRLHYSIDFTKKQGYGRIEHLKTLEQNVELAAAELKADEKSHAVILGDTRYGSAEKGSYHLALFGDRAQEIAGSAEVKTGEGIHHIGIAGKQLEHHHHHH	4B3				0		statium
326															m0006	m0006	MGPDSDRLQQRRVAADIGTGLADALTAPLDHKDKGLKSLTLEDSIRQNGTLTLSAQGAEKTFKAGDKDNSLNTGKLKNDKISRFDFVQKIEVDGQTITLASGEFQIYKQNHSAVVALQIEKIQDSEHSGKLVNKRQFRISGLGGEHTAFNQLPGGKAEYHGKAFSSDDPNGRLHYSIDFTKKQGYGRIEHLKTLEQNVELAAAELKADEKSHAVILGDTRYGSAEKGSYHLALFGDRAQEIAGSAEVKTGEGIHHIGIAGKQLEHHHHHH	4B3					0	foldx_interface
327															m001001	m0006	MGPDSDRLQQRRVAADIGTGLADALTAPLDHKDKGLKSLTLEDSIRQNGTLTLSAQGAEKTFKAGDKDNSLNTGKLKNDKISRFDFVQKIEVDGQTITLASGEFQIYKQNHSAVVALQIEKIQDSEHSGKLVNKRQFRISGLGGEHTAFNQLPGGKAEYHGKAFSSDDPNGRLHYSIDFTKKQGYGRIEHLKTLEQNVELAAAELKADEKSHAVILGDTRLGQAEKGSYHLALFGDRAQEIAGSAEVKSGEGIHHIGIAGKQLEHHHHHH	12C1	(A,209,Y,L),(A,211,S,Q),(A,237,T,S)	1.11E-05		-0.013		statium
327															m001001	m0006	MGPDSDRLQQRRVAADIGTGLADALTAPLDHKDKGLKSLTLEDSIRQNGTLTLSAQGAEKTFKAGDKDNSLNTGKLKNDKISRFDFVQKIEVDGQTITLASGEFQIYKQNHSAVVALQIEKIQDSEHSGKLVNKRQFRISGLGGEHTAFNQLPGGKAEYHGKAFSSDDPNGRLHYSIDFTKKQGYGRIEHLKTLEQNVELAAAELKADEKSHAVILGDTRLGQAEKGSYHLALFGDRAQEIAGSAEVKSGEGIHHIGIAGKQLEHHHHHH	12C1	(A,209,Y,L),(A,211,S,Q),(A,237,T,S)	1.11E-05			0.21197	foldx_interface
328															m001001	m0006	MGPDSDRLQQRRVAADIGTGLADALTAPLDHKDKGLKSLTLEDSIRQNGTLTLSAQGAEKTFKAGDKDNSLNTGKLKNDKISRFDFVQKIEVDGQTITLASGEFQIYKQNHSAVVALQIEKIQDSEHSGKLVNKRQFRISGLGGEHTAFNQLPGGKAEYHGKAFSSDDPNGRLHYSIDFTKKQGYGRIEHLKTLEQNVELAAAELKADEKSHAVILGDTRLGQAEKGSYHLALFGDRAQEIAGSAEVKSGEGIHHIGIAGKQLEHHHHHH	1A12	(A,209,Y,L),(A,211,S,Q),(A,237,T,S)	1.76E-06		1612		statium
328															m001001	m0006	MGPDSDRLQQRRVAADIGTGLADALTAPLDHKDKGLKSLTLEDSIRQNGTLTLSAQGAEKTFKAGDKDNSLNTGKLKNDKISRFDFVQKIEVDGQTITLASGEFQIYKQNHSAVVALQIEKIQDSEHSGKLVNKRQFRISGLGGEHTAFNQLPGGKAEYHGKAFSSDDPNGRLHYSIDFTKKQGYGRIEHLKTLEQNVELAAAELKADEKSHAVILGDTRLGQAEKGSYHLALFGDRAQEIAGSAEVKSGEGIHHIGIAGKQLEHHHHHH	1A12	(A,209,Y,L),(A,211,S,Q),(A,237,T,S)	1.76E-06			0.23515	foldx_interface
329															m001001	m0006	MGPDSDRLQQRRVAADIGTGLADALTAPLDHKDKGLKSLTLEDSIRQNGTLTLSAQGAEKTFKAGDKDNSLNTGKLKNDKISRFDFVQKIEVDGQTITLASGEFQIYKQNHSAVVALQIEKIQDSEHSGKLVNKRQFRISGLGGEHTAFNQLPGGKAEYHGKAFSSDDPNGRLHYSIDFTKKQGYGRIEHLKTLEQNVELAAAELKADEKSHAVILGDTRLGQAEKGSYHLALFGDRAQEIAGSAEVKSGEGIHHIGIAGKQLEHHHHHH	JAR5	(A,209,Y,L),(A,211,S,Q),(A,237,T,S)			-0.569		statium
329															m001001	m0006	MGPDSDRLQQRRVAADIGTGLADALTAPLDHKDKGLKSLTLEDSIRQNGTLTLSAQGAEKTFKAGDKDNSLNTGKLKNDKISRFDFVQKIEVDGQTITLASGEFQIYKQNHSAVVALQIEKIQDSEHSGKLVNKRQFRISGLGGEHTAFNQLPGGKAEYHGKAFSSDDPNGRLHYSIDFTKKQGYGRIEHLKTLEQNVELAAAELKADEKSHAVILGDTRLGQAEKGSYHLALFGDRAQEIAGSAEVKSGEGIHHIGIAGKQLEHHHHHH	JAR5	(A,209,Y,L),(A,211,S,Q),(A,237,T,S)				0	foldx_interface
330															m001001	m0006	MGPDSDRLQQRRVAADIGTGLADALTAPLDHKDKGLKSLTLEDSIRQNGTLTLSAQGAEKTFKAGDKDNSLNTGKLKNDKISRFDFVQKIEVDGQTITLASGEFQIYKQNHSAVVALQIEKIQDSEHSGKLVNKRQFRISGLGGEHTAFNQLPGGKAEYHGKAFSSDDPNGRLHYSIDFTKKQGYGRIEHLKTLEQNVELAAAELKADEKSHAVILGDTRLGQAEKGSYHLALFGDRAQEIAGSAEVKSGEGIHHIGIAGKQLEHHHHHH	4B3	(A,209,Y,L),(A,211,S,Q),(A,237,T,S)			0.523		statium
330															m001001	m0006	MGPDSDRLQQRRVAADIGTGLADALTAPLDHKDKGLKSLTLEDSIRQNGTLTLSAQGAEKTFKAGDKDNSLNTGKLKNDKISRFDFVQKIEVDGQTITLASGEFQIYKQNHSAVVALQIEKIQDSEHSGKLVNKRQFRISGLGGEHTAFNQLPGGKAEYHGKAFSSDDPNGRLHYSIDFTKKQGYGRIEHLKTLEQNVELAAAELKADEKSHAVILGDTRLGQAEKGSYHLALFGDRAQEIAGSAEVKSGEGIHHIGIAGKQLEHHHHHH	4B3	(A,209,Y,L),(A,211,S,Q),(A,237,T,S)				0.00841	foldx_interface
331															m001001	m0006	MGPDSDRLQQRRVAADIGTGLADALTAPLDHKDKGLKSLTLEDSIRQNGTLTLSAQGAEKTFKAGDKDNSLNTGKLKNDKISRFDFVQKIEVDGQTITLASGEFQIYKQNHSAVVALQIEKIQDSEHSGKLVNKRQFRISGLGGEHTAFNQLPGGKAEYHGKAFSSDDPNGRLHYSIDFTKKQGYGRIEHLKTLEQNVELAAAELKADEKSHAVILGDTRLGQAEKGSYHLALFGDRAQEIAGSAEVKSGEGIHHIGIAGKQLEHHHHHH	1000000	(A,209,Y,L),(A,211,S,Q),(A,237,T,S)	8.71E-11		3.25		statium
331															m001001	m0006	MGPDSDRLQQRRVAADIGTGLADALTAPLDHKDKGLKSLTLEDSIRQNGTLTLSAQGAEKTFKAGDKDNSLNTGKLKNDKISRFDFVQKIEVDGQTITLASGEFQIYKQNHSAVVALQIEKIQDSEHSGKLVNKRQFRISGLGGEHTAFNQLPGGKAEYHGKAFSSDDPNGRLHYSIDFTKKQGYGRIEHLKTLEQNVELAAAELKADEKSHAVILGDTRLGQAEKGSYHLALFGDRAQEIAGSAEVKSGEGIHHIGIAGKQLEHHHHHH	1000000	(A,209,Y,L),(A,211,S,Q),(A,237,T,S)	8.71E-11			0	foldx_interface
332															m001002	m0006	MGPDSDRLQQRRVAADIGTGLADALTAPLDHKDKGLKSLTLEDSIRQNGTLTLSAQGAEKTFKAGDKDNSLNTGKLKNDKISRFDFVQKIEVDGQTITLASGEFQIYKQNHSAVVALQIEKIQDSEHSGKLVNKRQFRISGLGGEHTAFNQLPGGKAEYHGKAFSSDDPNGRLHYSIDFTKKQGYGRIEHLKTLEQNVELAAAELKADEKSHAVILGDTRLGQAEKGSYHLALFGDRAQEIAGSAEVKSGESIHHIGIAGKQLEHHHHHH	12C1	(A,209,Y,L),(A,211,S,Q),(A,237,T,S),(A,240,G,S)	1.11E-05		1687		statium
332															m001002	m0006	MGPDSDRLQQRRVAADIGTGLADALTAPLDHKDKGLKSLTLEDSIRQNGTLTLSAQGAEKTFKAGDKDNSLNTGKLKNDKISRFDFVQKIEVDGQTITLASGEFQIYKQNHSAVVALQIEKIQDSEHSGKLVNKRQFRISGLGGEHTAFNQLPGGKAEYHGKAFSSDDPNGRLHYSIDFTKKQGYGRIEHLKTLEQNVELAAAELKADEKSHAVILGDTRLGQAEKGSYHLALFGDRAQEIAGSAEVKSGESIHHIGIAGKQLEHHHHHH	12C1	(A,209,Y,L),(A,211,S,Q),(A,237,T,S),(A,240,G,S)	1.11E-05			-0.1925	foldx_interface
333															m001002	m0006	MGPDSDRLQQRRVAADIGTGLADALTAPLDHKDKGLKSLTLEDSIRQNGTLTLSAQGAEKTFKAGDKDNSLNTGKLKNDKISRFDFVQKIEVDGQTITLASGEFQIYKQNHSAVVALQIEKIQDSEHSGKLVNKRQFRISGLGGEHTAFNQLPGGKAEYHGKAFSSDDPNGRLHYSIDFTKKQGYGRIEHLKTLEQNVELAAAELKADEKSHAVILGDTRLGQAEKGSYHLALFGDRAQEIAGSAEVKSGESIHHIGIAGKQLEHHHHHH	1A12	(A,209,Y,L),(A,211,S,Q),(A,237,T,S),(A,240,G,S)	1.76E-06		0.891		statium
333															m001002	m0006	MGPDSDRLQQRRVAADIGTGLADALTAPLDHKDKGLKSLTLEDSIRQNGTLTLSAQGAEKTFKAGDKDNSLNTGKLKNDKISRFDFVQKIEVDGQTITLASGEFQIYKQNHSAVVALQIEKIQDSEHSGKLVNKRQFRISGLGGEHTAFNQLPGGKAEYHGKAFSSDDPNGRLHYSIDFTKKQGYGRIEHLKTLEQNVELAAAELKADEKSHAVILGDTRLGQAEKGSYHLALFGDRAQEIAGSAEVKSGESIHHIGIAGKQLEHHHHHH	1A12	(A,209,Y,L),(A,211,S,Q),(A,237,T,S),(A,240,G,S)	1.76E-06			0.78104	foldx_interface
334															m001002	m0006	MGPDSDRLQQRRVAADIGTGLADALTAPLDHKDKGLKSLTLEDSIRQNGTLTLSAQGAEKTFKAGDKDNSLNTGKLKNDKISRFDFVQKIEVDGQTITLASGEFQIYKQNHSAVVALQIEKIQDSEHSGKLVNKRQFRISGLGGEHTAFNQLPGGKAEYHGKAFSSDDPNGRLHYSIDFTKKQGYGRIEHLKTLEQNVELAAAELKADEKSHAVILGDTRLGQAEKGSYHLALFGDRAQEIAGSAEVKSGESIHHIGIAGKQLEHHHHHH	JAR5	(A,209,Y,L),(A,211,S,Q),(A,237,T,S),(A,240,G,S)			0.186		statium
334															m001002	m0006	MGPDSDRLQQRRVAADIGTGLADALTAPLDHKDKGLKSLTLEDSIRQNGTLTLSAQGAEKTFKAGDKDNSLNTGKLKNDKISRFDFVQKIEVDGQTITLASGEFQIYKQNHSAVVALQIEKIQDSEHSGKLVNKRQFRISGLGGEHTAFNQLPGGKAEYHGKAFSSDDPNGRLHYSIDFTKKQGYGRIEHLKTLEQNVELAAAELKADEKSHAVILGDTRLGQAEKGSYHLALFGDRAQEIAGSAEVKSGESIHHIGIAGKQLEHHHHHH	JAR5	(A,209,Y,L),(A,211,S,Q),(A,237,T,S),(A,240,G,S)				0	foldx_interface
335															m001002	m0006	MGPDSDRLQQRRVAADIGTGLADALTAPLDHKDKGLKSLTLEDSIRQNGTLTLSAQGAEKTFKAGDKDNSLNTGKLKNDKISRFDFVQKIEVDGQTITLASGEFQIYKQNHSAVVALQIEKIQDSEHSGKLVNKRQFRISGLGGEHTAFNQLPGGKAEYHGKAFSSDDPNGRLHYSIDFTKKQGYGRIEHLKTLEQNVELAAAELKADEKSHAVILGDTRLGQAEKGSYHLALFGDRAQEIAGSAEVKSGESIHHIGIAGKQLEHHHHHH	4B3	(A,209,Y,L),(A,211,S,Q),(A,237,T,S),(A,240,G,S)			0.539		statium
335															m001002	m0006	MGPDSDRLQQRRVAADIGTGLADALTAPLDHKDKGLKSLTLEDSIRQNGTLTLSAQGAEKTFKAGDKDNSLNTGKLKNDKISRFDFVQKIEVDGQTITLASGEFQIYKQNHSAVVALQIEKIQDSEHSGKLVNKRQFRISGLGGEHTAFNQLPGGKAEYHGKAFSSDDPNGRLHYSIDFTKKQGYGRIEHLKTLEQNVELAAAELKADEKSHAVILGDTRLGQAEKGSYHLALFGDRAQEIAGSAEVKSGESIHHIGIAGKQLEHHHHHH	4B3	(A,209,Y,L),(A,211,S,Q),(A,237,T,S),(A,240,G,S)				0.0088	foldx_interface
336															m001002	m0006	MGPDSDRLQQRRVAADIGTGLADALTAPLDHKDKGLKSLTLEDSIRQNGTLTLSAQGAEKTFKAGDKDNSLNTGKLKNDKISRFDFVQKIEVDGQTITLASGEFQIYKQNHSAVVALQIEKIQDSEHSGKLVNKRQFRISGLGGEHTAFNQLPGGKAEYHGKAFSSDDPNGRLHYSIDFTKKQGYGRIEHLKTLEQNVELAAAELKADEKSHAVILGDTRLGQAEKGSYHLALFGDRAQEIAGSAEVKSGESIHHIGIAGKQLEHHHHHH	1000000	(A,209,Y,L),(A,211,S,Q),(A,237,T,S),(A,240,G,S)	8.71E-11		1508		statium
336															m001002	m0006	MGPDSDRLQQRRVAADIGTGLADALTAPLDHKDKGLKSLTLEDSIRQNGTLTLSAQGAEKTFKAGDKDNSLNTGKLKNDKISRFDFVQKIEVDGQTITLASGEFQIYKQNHSAVVALQIEKIQDSEHSGKLVNKRQFRISGLGGEHTAFNQLPGGKAEYHGKAFSSDDPNGRLHYSIDFTKKQGYGRIEHLKTLEQNVELAAAELKADEKSHAVILGDTRLGQAEKGSYHLALFGDRAQEIAGSAEVKSGESIHHIGIAGKQLEHHHHHH	1000000	(A,209,Y,L),(A,211,S,Q),(A,237,T,S),(A,240,G,S)	8.71E-11			0	foldx_interface
337															m001003	m0006	MGPDSDRLQQRRVAADIGTGLADALTAPLDHKDKGLKSLTLEDSIRQNGTLTLSAQGAEKTFKAGDKDNSLNTGKLKNDKISRFDFVQKIEVDGQTITLASGEFQIYKQNHSAVVALQIEKIQDSEHSGKLVNKRQFRISGLGGEHTAFNQLPGGKAEYHGKAFSSDDPNGRLHYSIDFTKKQGYGRIEHLKTLEQNVELAAAELKADEKSHAVILGDTRLGQAEKGSYHLALFGDRAQEIAGSAEVKSGEAIHHIGIAGKQLEHHHHHH	12C1	(A,209,Y,L),(A,211,S,Q),(A,237,T,S),(A,240,G,A)	1.11E-05		-0.013		statium
337															m001003	m0006	MGPDSDRLQQRRVAADIGTGLADALTAPLDHKDKGLKSLTLEDSIRQNGTLTLSAQGAEKTFKAGDKDNSLNTGKLKNDKISRFDFVQKIEVDGQTITLASGEFQIYKQNHSAVVALQIEKIQDSEHSGKLVNKRQFRISGLGGEHTAFNQLPGGKAEYHGKAFSSDDPNGRLHYSIDFTKKQGYGRIEHLKTLEQNVELAAAELKADEKSHAVILGDTRLGQAEKGSYHLALFGDRAQEIAGSAEVKSGEAIHHIGIAGKQLEHHHHHH	12C1	(A,209,Y,L),(A,211,S,Q),(A,237,T,S),(A,240,G,A)	1.11E-05			-0.16878	foldx_interface
338															m001003	m0006	MGPDSDRLQQRRVAADIGTGLADALTAPLDHKDKGLKSLTLEDSIRQNGTLTLSAQGAEKTFKAGDKDNSLNTGKLKNDKISRFDFVQKIEVDGQTITLASGEFQIYKQNHSAVVALQIEKIQDSEHSGKLVNKRQFRISGLGGEHTAFNQLPGGKAEYHGKAFSSDDPNGRLHYSIDFTKKQGYGRIEHLKTLEQNVELAAAELKADEKSHAVILGDTRLGQAEKGSYHLALFGDRAQEIAGSAEVKSGEAIHHIGIAGKQLEHHHHHH	1A12	(A,209,Y,L),(A,211,S,Q),(A,237,T,S),(A,240,G,A)	1.76E-06		1612		statium
338															m001003	m0006	MGPDSDRLQQRRVAADIGTGLADALTAPLDHKDKGLKSLTLEDSIRQNGTLTLSAQGAEKTFKAGDKDNSLNTGKLKNDKISRFDFVQKIEVDGQTITLASGEFQIYKQNHSAVVALQIEKIQDSEHSGKLVNKRQFRISGLGGEHTAFNQLPGGKAEYHGKAFSSDDPNGRLHYSIDFTKKQGYGRIEHLKTLEQNVELAAAELKADEKSHAVILGDTRLGQAEKGSYHLALFGDRAQEIAGSAEVKSGEAIHHIGIAGKQLEHHHHHH	1A12	(A,209,Y,L),(A,211,S,Q),(A,237,T,S),(A,240,G,A)	1.76E-06			110064	foldx_interface
339															m001003	m0006	MGPDSDRLQQRRVAADIGTGLADALTAPLDHKDKGLKSLTLEDSIRQNGTLTLSAQGAEKTFKAGDKDNSLNTGKLKNDKISRFDFVQKIEVDGQTITLASGEFQIYKQNHSAVVALQIEKIQDSEHSGKLVNKRQFRISGLGGEHTAFNQLPGGKAEYHGKAFSSDDPNGRLHYSIDFTKKQGYGRIEHLKTLEQNVELAAAELKADEKSHAVILGDTRLGQAEKGSYHLALFGDRAQEIAGSAEVKSGEAIHHIGIAGKQLEHHHHHH	JAR5	(A,209,Y,L),(A,211,S,Q),(A,237,T,S),(A,240,G,A)			-0.569		statium
339															m001003	m0006	MGPDSDRLQQRRVAADIGTGLADALTAPLDHKDKGLKSLTLEDSIRQNGTLTLSAQGAEKTFKAGDKDNSLNTGKLKNDKISRFDFVQKIEVDGQTITLASGEFQIYKQNHSAVVALQIEKIQDSEHSGKLVNKRQFRISGLGGEHTAFNQLPGGKAEYHGKAFSSDDPNGRLHYSIDFTKKQGYGRIEHLKTLEQNVELAAAELKADEKSHAVILGDTRLGQAEKGSYHLALFGDRAQEIAGSAEVKSGEAIHHIGIAGKQLEHHHHHH	JAR5	(A,209,Y,L),(A,211,S,Q),(A,237,T,S),(A,240,G,A)				0	foldx_interface
340															m001003	m0006	MGPDSDRLQQRRVAADIGTGLADALTAPLDHKDKGLKSLTLEDSIRQNGTLTLSAQGAEKTFKAGDKDNSLNTGKLKNDKISRFDFVQKIEVDGQTITLASGEFQIYKQNHSAVVALQIEKIQDSEHSGKLVNKRQFRISGLGGEHTAFNQLPGGKAEYHGKAFSSDDPNGRLHYSIDFTKKQGYGRIEHLKTLEQNVELAAAELKADEKSHAVILGDTRLGQAEKGSYHLALFGDRAQEIAGSAEVKSGEAIHHIGIAGKQLEHHHHHH	4B3	(A,209,Y,L),(A,211,S,Q),(A,237,T,S),(A,240,G,A)			0.523		statium
340															m001003	m0006	MGPDSDRLQQRRVAADIGTGLADALTAPLDHKDKGLKSLTLEDSIRQNGTLTLSAQGAEKTFKAGDKDNSLNTGKLKNDKISRFDFVQKIEVDGQTITLASGEFQIYKQNHSAVVALQIEKIQDSEHSGKLVNKRQFRISGLGGEHTAFNQLPGGKAEYHGKAFSSDDPNGRLHYSIDFTKKQGYGRIEHLKTLEQNVELAAAELKADEKSHAVILGDTRLGQAEKGSYHLALFGDRAQEIAGSAEVKSGEAIHHIGIAGKQLEHHHHHH	4B3	(A,209,Y,L),(A,211,S,Q),(A,237,T,S),(A,240,G,A)				0.00879	foldx_interface
341															m001003	m0006	MGPDSDRLQQRRVAADIGTGLADALTAPLDHKDKGLKSLTLEDSIRQNGTLTLSAQGAEKTFKAGDKDNSLNTGKLKNDKISRFDFVQKIEVDGQTITLASGEFQIYKQNHSAVVALQIEKIQDSEHSGKLVNKRQFRISGLGGEHTAFNQLPGGKAEYHGKAFSSDDPNGRLHYSIDFTKKQGYGRIEHLKTLEQNVELAAAELKADEKSHAVILGDTRLGQAEKGSYHLALFGDRAQEIAGSAEVKSGEAIHHIGIAGKQLEHHHHHH	1000000	(A,209,Y,L),(A,211,S,Q),(A,237,T,S),(A,240,G,A)	8.71E-11		3.25		statium
341															m001003	m0006	MGPDSDRLQQRRVAADIGTGLADALTAPLDHKDKGLKSLTLEDSIRQNGTLTLSAQGAEKTFKAGDKDNSLNTGKLKNDKISRFDFVQKIEVDGQTITLASGEFQIYKQNHSAVVALQIEKIQDSEHSGKLVNKRQFRISGLGGEHTAFNQLPGGKAEYHGKAFSSDDPNGRLHYSIDFTKKQGYGRIEHLKTLEQNVELAAAELKADEKSHAVILGDTRLGQAEKGSYHLALFGDRAQEIAGSAEVKSGEAIHHIGIAGKQLEHHHHHH	1000000	(A,209,Y,L),(A,211,S,Q),(A,237,T,S),(A,240,G,A)	8.71E-11			0	foldx_interface
342															m001004	m0006	MGPDSDRLQQRRVAADIGTGLADALTAPLDHKDKGLKSLTLEDSIRQNGTLTLSAQGAEKTFKAGDKDNSLNTGKLKNDKISRFDFVQKIEVDGQTITLASGEFQIYKQNHSAVVALQIEKIQDSEHSGKLVNKRQFRISGLGGEHTAFNQLPGGKAEYHGKAFSSDDPNGRLHYSIDFTKKQGYGRIEHLKTLEQNVELAAAELKADEKSHAVILGDTRLGQAEKGSYHLALFGDRAQEIAGSAEVKSGNGIHHIGIAGKQLEHHHHHH	12C1	(A,209,Y,L),(A,211,S,Q),(A,237,T,S),(A,239,E,N)	1.11E-05		0.463		statium
342															m001004	m0006	MGPDSDRLQQRRVAADIGTGLADALTAPLDHKDKGLKSLTLEDSIRQNGTLTLSAQGAEKTFKAGDKDNSLNTGKLKNDKISRFDFVQKIEVDGQTITLASGEFQIYKQNHSAVVALQIEKIQDSEHSGKLVNKRQFRISGLGGEHTAFNQLPGGKAEYHGKAFSSDDPNGRLHYSIDFTKKQGYGRIEHLKTLEQNVELAAAELKADEKSHAVILGDTRLGQAEKGSYHLALFGDRAQEIAGSAEVKSGNGIHHIGIAGKQLEHHHHHH	12C1	(A,209,Y,L),(A,211,S,Q),(A,237,T,S),(A,239,E,N)	1.11E-05			0.40649	foldx_interface
343															m001004	m0006	MGPDSDRLQQRRVAADIGTGLADALTAPLDHKDKGLKSLTLEDSIRQNGTLTLSAQGAEKTFKAGDKDNSLNTGKLKNDKISRFDFVQKIEVDGQTITLASGEFQIYKQNHSAVVALQIEKIQDSEHSGKLVNKRQFRISGLGGEHTAFNQLPGGKAEYHGKAFSSDDPNGRLHYSIDFTKKQGYGRIEHLKTLEQNVELAAAELKADEKSHAVILGDTRLGQAEKGSYHLALFGDRAQEIAGSAEVKSGNGIHHIGIAGKQLEHHHHHH	1A12	(A,209,Y,L),(A,211,S,Q),(A,237,T,S),(A,239,E,N)	1.76E-06		0.477		statium
343															m001004	m0006	MGPDSDRLQQRRVAADIGTGLADALTAPLDHKDKGLKSLTLEDSIRQNGTLTLSAQGAEKTFKAGDKDNSLNTGKLKNDKISRFDFVQKIEVDGQTITLASGEFQIYKQNHSAVVALQIEKIQDSEHSGKLVNKRQFRISGLGGEHTAFNQLPGGKAEYHGKAFSSDDPNGRLHYSIDFTKKQGYGRIEHLKTLEQNVELAAAELKADEKSHAVILGDTRLGQAEKGSYHLALFGDRAQEIAGSAEVKSGNGIHHIGIAGKQLEHHHHHH	1A12	(A,209,Y,L),(A,211,S,Q),(A,237,T,S),(A,239,E,N)	1.76E-06			-0.29458	foldx_interface
344															m001004	m0006	MGPDSDRLQQRRVAADIGTGLADALTAPLDHKDKGLKSLTLEDSIRQNGTLTLSAQGAEKTFKAGDKDNSLNTGKLKNDKISRFDFVQKIEVDGQTITLASGEFQIYKQNHSAVVALQIEKIQDSEHSGKLVNKRQFRISGLGGEHTAFNQLPGGKAEYHGKAFSSDDPNGRLHYSIDFTKKQGYGRIEHLKTLEQNVELAAAELKADEKSHAVILGDTRLGQAEKGSYHLALFGDRAQEIAGSAEVKSGNGIHHIGIAGKQLEHHHHHH	JAR5	(A,209,Y,L),(A,211,S,Q),(A,237,T,S),(A,239,E,N)			0.398		statium
344															m001004	m0006	MGPDSDRLQQRRVAADIGTGLADALTAPLDHKDKGLKSLTLEDSIRQNGTLTLSAQGAEKTFKAGDKDNSLNTGKLKNDKISRFDFVQKIEVDGQTITLASGEFQIYKQNHSAVVALQIEKIQDSEHSGKLVNKRQFRISGLGGEHTAFNQLPGGKAEYHGKAFSSDDPNGRLHYSIDFTKKQGYGRIEHLKTLEQNVELAAAELKADEKSHAVILGDTRLGQAEKGSYHLALFGDRAQEIAGSAEVKSGNGIHHIGIAGKQLEHHHHHH	JAR5	(A,209,Y,L),(A,211,S,Q),(A,237,T,S),(A,239,E,N)				0	foldx_interface
345															m001004	m0006	MGPDSDRLQQRRVAADIGTGLADALTAPLDHKDKGLKSLTLEDSIRQNGTLTLSAQGAEKTFKAGDKDNSLNTGKLKNDKISRFDFVQKIEVDGQTITLASGEFQIYKQNHSAVVALQIEKIQDSEHSGKLVNKRQFRISGLGGEHTAFNQLPGGKAEYHGKAFSSDDPNGRLHYSIDFTKKQGYGRIEHLKTLEQNVELAAAELKADEKSHAVILGDTRLGQAEKGSYHLALFGDRAQEIAGSAEVKSGNGIHHIGIAGKQLEHHHHHH	4B3	(A,209,Y,L),(A,211,S,Q),(A,237,T,S),(A,239,E,N)			-0.003		statium
345															m001004	m0006	MGPDSDRLQQRRVAADIGTGLADALTAPLDHKDKGLKSLTLEDSIRQNGTLTLSAQGAEKTFKAGDKDNSLNTGKLKNDKISRFDFVQKIEVDGQTITLASGEFQIYKQNHSAVVALQIEKIQDSEHSGKLVNKRQFRISGLGGEHTAFNQLPGGKAEYHGKAFSSDDPNGRLHYSIDFTKKQGYGRIEHLKTLEQNVELAAAELKADEKSHAVILGDTRLGQAEKGSYHLALFGDRAQEIAGSAEVKSGNGIHHIGIAGKQLEHHHHHH	4B3	(A,209,Y,L),(A,211,S,Q),(A,237,T,S),(A,239,E,N)				0.00865	foldx_interface
346															m001004	m0006	MGPDSDRLQQRRVAADIGTGLADALTAPLDHKDKGLKSLTLEDSIRQNGTLTLSAQGAEKTFKAGDKDNSLNTGKLKNDKISRFDFVQKIEVDGQTITLASGEFQIYKQNHSAVVALQIEKIQDSEHSGKLVNKRQFRISGLGGEHTAFNQLPGGKAEYHGKAFSSDDPNGRLHYSIDFTKKQGYGRIEHLKTLEQNVELAAAELKADEKSHAVILGDTRLGQAEKGSYHLALFGDRAQEIAGSAEVKSGNGIHHIGIAGKQLEHHHHHH	1000000	(A,209,Y,L),(A,211,S,Q),(A,237,T,S),(A,239,E,N)	8.71E-11		1.71		statium
346															m001004	m0006	MGPDSDRLQQRRVAADIGTGLADALTAPLDHKDKGLKSLTLEDSIRQNGTLTLSAQGAEKTFKAGDKDNSLNTGKLKNDKISRFDFVQKIEVDGQTITLASGEFQIYKQNHSAVVALQIEKIQDSEHSGKLVNKRQFRISGLGGEHTAFNQLPGGKAEYHGKAFSSDDPNGRLHYSIDFTKKQGYGRIEHLKTLEQNVELAAAELKADEKSHAVILGDTRLGQAEKGSYHLALFGDRAQEIAGSAEVKSGNGIHHIGIAGKQLEHHHHHH	1000000	(A,209,Y,L),(A,211,S,Q),(A,237,T,S),(A,239,E,N)	8.71E-11			0	foldx_interface
347															m001005	m0006	MGPDSDRLQQRRVAADIGTGLADALTAPLDHKDKGLKSLTLEDSIRQNGTLTLSAQGAEKTFKAGDKDNSLNTGKLKNDKISRFDFVQKIEVDGQTITLASGEFQIYKQNHSAVVALQIEKIQDSEHSGKLVNKRQFRISGLGGEHTAFNQLPGGKAEYHGKAFSSDDPNGRLHYSIDFTKKQGYGRIEHLKTLEQNVELAAAELKADEKSHAVILGDTRLGQAEKGSYHLALFGDRAQEIAGSAEVKSGNSIHHIGIAGKQLEHHHHHH	12C1	(A,209,Y,L),(A,211,S,Q),(A,237,T,S),(A,239,E,N),(A,240,G,S)	1.11E-05		-0.013		statium
347															m001005	m0006	MGPDSDRLQQRRVAADIGTGLADALTAPLDHKDKGLKSLTLEDSIRQNGTLTLSAQGAEKTFKAGDKDNSLNTGKLKNDKISRFDFVQKIEVDGQTITLASGEFQIYKQNHSAVVALQIEKIQDSEHSGKLVNKRQFRISGLGGEHTAFNQLPGGKAEYHGKAFSSDDPNGRLHYSIDFTKKQGYGRIEHLKTLEQNVELAAAELKADEKSHAVILGDTRLGQAEKGSYHLALFGDRAQEIAGSAEVKSGNSIHHIGIAGKQLEHHHHHH	12C1	(A,209,Y,L),(A,211,S,Q),(A,237,T,S),(A,239,E,N),(A,240,G,S)	1.11E-05			0.61979	foldx_interface
348															m001005	m0006	MGPDSDRLQQRRVAADIGTGLADALTAPLDHKDKGLKSLTLEDSIRQNGTLTLSAQGAEKTFKAGDKDNSLNTGKLKNDKISRFDFVQKIEVDGQTITLASGEFQIYKQNHSAVVALQIEKIQDSEHSGKLVNKRQFRISGLGGEHTAFNQLPGGKAEYHGKAFSSDDPNGRLHYSIDFTKKQGYGRIEHLKTLEQNVELAAAELKADEKSHAVILGDTRLGQAEKGSYHLALFGDRAQEIAGSAEVKSGNSIHHIGIAGKQLEHHHHHH	1A12	(A,209,Y,L),(A,211,S,Q),(A,237,T,S),(A,239,E,N),(A,240,G,S)	1.76E-06		1612		statium
348															m001005	m0006	MGPDSDRLQQRRVAADIGTGLADALTAPLDHKDKGLKSLTLEDSIRQNGTLTLSAQGAEKTFKAGDKDNSLNTGKLKNDKISRFDFVQKIEVDGQTITLASGEFQIYKQNHSAVVALQIEKIQDSEHSGKLVNKRQFRISGLGGEHTAFNQLPGGKAEYHGKAFSSDDPNGRLHYSIDFTKKQGYGRIEHLKTLEQNVELAAAELKADEKSHAVILGDTRLGQAEKGSYHLALFGDRAQEIAGSAEVKSGNSIHHIGIAGKQLEHHHHHH	1A12	(A,209,Y,L),(A,211,S,Q),(A,237,T,S),(A,239,E,N),(A,240,G,S)	1.76E-06			-0.22856	foldx_interface
349															m001005	m0006	MGPDSDRLQQRRVAADIGTGLADALTAPLDHKDKGLKSLTLEDSIRQNGTLTLSAQGAEKTFKAGDKDNSLNTGKLKNDKISRFDFVQKIEVDGQTITLASGEFQIYKQNHSAVVALQIEKIQDSEHSGKLVNKRQFRISGLGGEHTAFNQLPGGKAEYHGKAFSSDDPNGRLHYSIDFTKKQGYGRIEHLKTLEQNVELAAAELKADEKSHAVILGDTRLGQAEKGSYHLALFGDRAQEIAGSAEVKSGNSIHHIGIAGKQLEHHHHHH	JAR5	(A,209,Y,L),(A,211,S,Q),(A,237,T,S),(A,239,E,N),(A,240,G,S)			-0.569		statium
349															m001005	m0006	MGPDSDRLQQRRVAADIGTGLADALTAPLDHKDKGLKSLTLEDSIRQNGTLTLSAQGAEKTFKAGDKDNSLNTGKLKNDKISRFDFVQKIEVDGQTITLASGEFQIYKQNHSAVVALQIEKIQDSEHSGKLVNKRQFRISGLGGEHTAFNQLPGGKAEYHGKAFSSDDPNGRLHYSIDFTKKQGYGRIEHLKTLEQNVELAAAELKADEKSHAVILGDTRLGQAEKGSYHLALFGDRAQEIAGSAEVKSGNSIHHIGIAGKQLEHHHHHH	JAR5	(A,209,Y,L),(A,211,S,Q),(A,237,T,S),(A,239,E,N),(A,240,G,S)				0	foldx_interface
350															m001005	m0006	MGPDSDRLQQRRVAADIGTGLADALTAPLDHKDKGLKSLTLEDSIRQNGTLTLSAQGAEKTFKAGDKDNSLNTGKLKNDKISRFDFVQKIEVDGQTITLASGEFQIYKQNHSAVVALQIEKIQDSEHSGKLVNKRQFRISGLGGEHTAFNQLPGGKAEYHGKAFSSDDPNGRLHYSIDFTKKQGYGRIEHLKTLEQNVELAAAELKADEKSHAVILGDTRLGQAEKGSYHLALFGDRAQEIAGSAEVKSGNSIHHIGIAGKQLEHHHHHH	4B3	(A,209,Y,L),(A,211,S,Q),(A,237,T,S),(A,239,E,N),(A,240,G,S)			0.523		statium
350															m001005	m0006	MGPDSDRLQQRRVAADIGTGLADALTAPLDHKDKGLKSLTLEDSIRQNGTLTLSAQGAEKTFKAGDKDNSLNTGKLKNDKISRFDFVQKIEVDGQTITLASGEFQIYKQNHSAVVALQIEKIQDSEHSGKLVNKRQFRISGLGGEHTAFNQLPGGKAEYHGKAFSSDDPNGRLHYSIDFTKKQGYGRIEHLKTLEQNVELAAAELKADEKSHAVILGDTRLGQAEKGSYHLALFGDRAQEIAGSAEVKSGNSIHHIGIAGKQLEHHHHHH	4B3	(A,209,Y,L),(A,211,S,Q),(A,237,T,S),(A,239,E,N),(A,240,G,S)				0.00871	foldx_interface
351															m001005	m0006	MGPDSDRLQQRRVAADIGTGLADALTAPLDHKDKGLKSLTLEDSIRQNGTLTLSAQGAEKTFKAGDKDNSLNTGKLKNDKISRFDFVQKIEVDGQTITLASGEFQIYKQNHSAVVALQIEKIQDSEHSGKLVNKRQFRISGLGGEHTAFNQLPGGKAEYHGKAFSSDDPNGRLHYSIDFTKKQGYGRIEHLKTLEQNVELAAAELKADEKSHAVILGDTRLGQAEKGSYHLALFGDRAQEIAGSAEVKSGNSIHHIGIAGKQLEHHHHHH	1000000	(A,209,Y,L),(A,211,S,Q),(A,237,T,S),(A,239,E,N),(A,240,G,S)	8.71E-11		3.25		statium
351															m001005	m0006	MGPDSDRLQQRRVAADIGTGLADALTAPLDHKDKGLKSLTLEDSIRQNGTLTLSAQGAEKTFKAGDKDNSLNTGKLKNDKISRFDFVQKIEVDGQTITLASGEFQIYKQNHSAVVALQIEKIQDSEHSGKLVNKRQFRISGLGGEHTAFNQLPGGKAEYHGKAFSSDDPNGRLHYSIDFTKKQGYGRIEHLKTLEQNVELAAAELKADEKSHAVILGDTRLGQAEKGSYHLALFGDRAQEIAGSAEVKSGNSIHHIGIAGKQLEHHHHHH	1000000	(A,209,Y,L),(A,211,S,Q),(A,237,T,S),(A,239,E,N),(A,240,G,S)	8.71E-11			0	foldx_interface
352															m001006	m0006	MGPDSDRLQQRRVAADIGTGLADALTAPLDHKDKGLKSLTLEDSIRQNGTLTLSAQGAEKTFKAGDKDNSLNTGKLKNDKISRFDFVQKIEVDGQTITLASGEFQIYKQNHSAVVALQIEKIQDSEHSGKLVNKRQFRISGLGGEHTAFNQLPGGKAEYHGKAFSSDDPNGRLHYSIDFTKKQGYGRIEHLKTLEQNVELAAAELKADEKSHAVILGDTRLGQAEKGSYHLALFGDRAQEIAGSAEVKSGNAIHHIGIAGKQLEHHHHHH	12C1	(A,209,Y,L),(A,211,S,Q),(A,237,T,S),(A,239,E,N),(A,240,G,A)	1.11E-05		-0.013		statium
352															m001006	m0006	MGPDSDRLQQRRVAADIGTGLADALTAPLDHKDKGLKSLTLEDSIRQNGTLTLSAQGAEKTFKAGDKDNSLNTGKLKNDKISRFDFVQKIEVDGQTITLASGEFQIYKQNHSAVVALQIEKIQDSEHSGKLVNKRQFRISGLGGEHTAFNQLPGGKAEYHGKAFSSDDPNGRLHYSIDFTKKQGYGRIEHLKTLEQNVELAAAELKADEKSHAVILGDTRLGQAEKGSYHLALFGDRAQEIAGSAEVKSGNAIHHIGIAGKQLEHHHHHH	12C1	(A,209,Y,L),(A,211,S,Q),(A,237,T,S),(A,239,E,N),(A,240,G,A)	1.11E-05			0.05365	foldx_interface
353															m001006	m0006	MGPDSDRLQQRRVAADIGTGLADALTAPLDHKDKGLKSLTLEDSIRQNGTLTLSAQGAEKTFKAGDKDNSLNTGKLKNDKISRFDFVQKIEVDGQTITLASGEFQIYKQNHSAVVALQIEKIQDSEHSGKLVNKRQFRISGLGGEHTAFNQLPGGKAEYHGKAFSSDDPNGRLHYSIDFTKKQGYGRIEHLKTLEQNVELAAAELKADEKSHAVILGDTRLGQAEKGSYHLALFGDRAQEIAGSAEVKSGNAIHHIGIAGKQLEHHHHHH	1A12	(A,209,Y,L),(A,211,S,Q),(A,237,T,S),(A,239,E,N),(A,240,G,A)	1.76E-06		1612		statium
353															m001006	m0006	MGPDSDRLQQRRVAADIGTGLADALTAPLDHKDKGLKSLTLEDSIRQNGTLTLSAQGAEKTFKAGDKDNSLNTGKLKNDKISRFDFVQKIEVDGQTITLASGEFQIYKQNHSAVVALQIEKIQDSEHSGKLVNKRQFRISGLGGEHTAFNQLPGGKAEYHGKAFSSDDPNGRLHYSIDFTKKQGYGRIEHLKTLEQNVELAAAELKADEKSHAVILGDTRLGQAEKGSYHLALFGDRAQEIAGSAEVKSGNAIHHIGIAGKQLEHHHHHH	1A12	(A,209,Y,L),(A,211,S,Q),(A,237,T,S),(A,239,E,N),(A,240,G,A)	1.76E-06			-0.48067	foldx_interface
354															m001006	m0006	MGPDSDRLQQRRVAADIGTGLADALTAPLDHKDKGLKSLTLEDSIRQNGTLTLSAQGAEKTFKAGDKDNSLNTGKLKNDKISRFDFVQKIEVDGQTITLASGEFQIYKQNHSAVVALQIEKIQDSEHSGKLVNKRQFRISGLGGEHTAFNQLPGGKAEYHGKAFSSDDPNGRLHYSIDFTKKQGYGRIEHLKTLEQNVELAAAELKADEKSHAVILGDTRLGQAEKGSYHLALFGDRAQEIAGSAEVKSGNAIHHIGIAGKQLEHHHHHH	JAR5	(A,209,Y,L),(A,211,S,Q),(A,237,T,S),(A,239,E,N),(A,240,G,A)			-0.569		statium
354															m001006	m0006	MGPDSDRLQQRRVAADIGTGLADALTAPLDHKDKGLKSLTLEDSIRQNGTLTLSAQGAEKTFKAGDKDNSLNTGKLKNDKISRFDFVQKIEVDGQTITLASGEFQIYKQNHSAVVALQIEKIQDSEHSGKLVNKRQFRISGLGGEHTAFNQLPGGKAEYHGKAFSSDDPNGRLHYSIDFTKKQGYGRIEHLKTLEQNVELAAAELKADEKSHAVILGDTRLGQAEKGSYHLALFGDRAQEIAGSAEVKSGNAIHHIGIAGKQLEHHHHHH	JAR5	(A,209,Y,L),(A,211,S,Q),(A,237,T,S),(A,239,E,N),(A,240,G,A)				0	foldx_interface
355															m001006	m0006	MGPDSDRLQQRRVAADIGTGLADALTAPLDHKDKGLKSLTLEDSIRQNGTLTLSAQGAEKTFKAGDKDNSLNTGKLKNDKISRFDFVQKIEVDGQTITLASGEFQIYKQNHSAVVALQIEKIQDSEHSGKLVNKRQFRISGLGGEHTAFNQLPGGKAEYHGKAFSSDDPNGRLHYSIDFTKKQGYGRIEHLKTLEQNVELAAAELKADEKSHAVILGDTRLGQAEKGSYHLALFGDRAQEIAGSAEVKSGNAIHHIGIAGKQLEHHHHHH	4B3	(A,209,Y,L),(A,211,S,Q),(A,237,T,S),(A,239,E,N),(A,240,G,A)			0.523		statium
355															m001006	m0006	MGPDSDRLQQRRVAADIGTGLADALTAPLDHKDKGLKSLTLEDSIRQNGTLTLSAQGAEKTFKAGDKDNSLNTGKLKNDKISRFDFVQKIEVDGQTITLASGEFQIYKQNHSAVVALQIEKIQDSEHSGKLVNKRQFRISGLGGEHTAFNQLPGGKAEYHGKAFSSDDPNGRLHYSIDFTKKQGYGRIEHLKTLEQNVELAAAELKADEKSHAVILGDTRLGQAEKGSYHLALFGDRAQEIAGSAEVKSGNAIHHIGIAGKQLEHHHHHH	4B3	(A,209,Y,L),(A,211,S,Q),(A,237,T,S),(A,239,E,N),(A,240,G,A)				0.00841	foldx_interface
356															m001006	m0006	MGPDSDRLQQRRVAADIGTGLADALTAPLDHKDKGLKSLTLEDSIRQNGTLTLSAQGAEKTFKAGDKDNSLNTGKLKNDKISRFDFVQKIEVDGQTITLASGEFQIYKQNHSAVVALQIEKIQDSEHSGKLVNKRQFRISGLGGEHTAFNQLPGGKAEYHGKAFSSDDPNGRLHYSIDFTKKQGYGRIEHLKTLEQNVELAAAELKADEKSHAVILGDTRLGQAEKGSYHLALFGDRAQEIAGSAEVKSGNAIHHIGIAGKQLEHHHHHH	1000000	(A,209,Y,L),(A,211,S,Q),(A,237,T,S),(A,239,E,N),(A,240,G,A)	8.71E-11		3.25		statium
356															m001006	m0006	MGPDSDRLQQRRVAADIGTGLADALTAPLDHKDKGLKSLTLEDSIRQNGTLTLSAQGAEKTFKAGDKDNSLNTGKLKNDKISRFDFVQKIEVDGQTITLASGEFQIYKQNHSAVVALQIEKIQDSEHSGKLVNKRQFRISGLGGEHTAFNQLPGGKAEYHGKAFSSDDPNGRLHYSIDFTKKQGYGRIEHLKTLEQNVELAAAELKADEKSHAVILGDTRLGQAEKGSYHLALFGDRAQEIAGSAEVKSGNAIHHIGIAGKQLEHHHHHH	1000000	(A,209,Y,L),(A,211,S,Q),(A,237,T,S),(A,239,E,N),(A,240,G,A)	8.71E-11			0	foldx_interface
357															m001007	m0006	MGPDSDRLQQRRVAADIGTGLADALTAPLDHKDKGLKSLTLEDSIRQNGTLTLSAQGAEKTFKAGDKDNSLNTGKLKNDKISRFDFVQKIEVDGQTITLASGEFQIYKQNHSAVVALQIEKIQDSEHSGKLVNKRQFRISGLGGEHTAFNQLPGGKAEYHGKAFSSDDPNGRLHYSIDFTKKQGYGRIEHLKTLEQNVELAAAELKADEKSHAVILGDTRLGQAEKGSYHLALFGDRAQEIAGSAEVKSGVGIHHIGIAGKQLEHHHHHH	12C1	(A,209,Y,L),(A,211,S,Q),(A,237,T,S),(A,239,E,V)	1.11E-05		-0.835		statium
357															m001007	m0006	MGPDSDRLQQRRVAADIGTGLADALTAPLDHKDKGLKSLTLEDSIRQNGTLTLSAQGAEKTFKAGDKDNSLNTGKLKNDKISRFDFVQKIEVDGQTITLASGEFQIYKQNHSAVVALQIEKIQDSEHSGKLVNKRQFRISGLGGEHTAFNQLPGGKAEYHGKAFSSDDPNGRLHYSIDFTKKQGYGRIEHLKTLEQNVELAAAELKADEKSHAVILGDTRLGQAEKGSYHLALFGDRAQEIAGSAEVKSGVGIHHIGIAGKQLEHHHHHH	12C1	(A,209,Y,L),(A,211,S,Q),(A,237,T,S),(A,239,E,V)	1.11E-05			116253	foldx_interface
358															m001007	m0006	MGPDSDRLQQRRVAADIGTGLADALTAPLDHKDKGLKSLTLEDSIRQNGTLTLSAQGAEKTFKAGDKDNSLNTGKLKNDKISRFDFVQKIEVDGQTITLASGEFQIYKQNHSAVVALQIEKIQDSEHSGKLVNKRQFRISGLGGEHTAFNQLPGGKAEYHGKAFSSDDPNGRLHYSIDFTKKQGYGRIEHLKTLEQNVELAAAELKADEKSHAVILGDTRLGQAEKGSYHLALFGDRAQEIAGSAEVKSGVGIHHIGIAGKQLEHHHHHH	1A12	(A,209,Y,L),(A,211,S,Q),(A,237,T,S),(A,239,E,V)	1.76E-06		0.264		statium
358															m001007	m0006	MGPDSDRLQQRRVAADIGTGLADALTAPLDHKDKGLKSLTLEDSIRQNGTLTLSAQGAEKTFKAGDKDNSLNTGKLKNDKISRFDFVQKIEVDGQTITLASGEFQIYKQNHSAVVALQIEKIQDSEHSGKLVNKRQFRISGLGGEHTAFNQLPGGKAEYHGKAFSSDDPNGRLHYSIDFTKKQGYGRIEHLKTLEQNVELAAAELKADEKSHAVILGDTRLGQAEKGSYHLALFGDRAQEIAGSAEVKSGVGIHHIGIAGKQLEHHHHHH	1A12	(A,209,Y,L),(A,211,S,Q),(A,237,T,S),(A,239,E,V)	1.76E-06			-0.36594	foldx_interface
359															m001007	m0006	MGPDSDRLQQRRVAADIGTGLADALTAPLDHKDKGLKSLTLEDSIRQNGTLTLSAQGAEKTFKAGDKDNSLNTGKLKNDKISRFDFVQKIEVDGQTITLASGEFQIYKQNHSAVVALQIEKIQDSEHSGKLVNKRQFRISGLGGEHTAFNQLPGGKAEYHGKAFSSDDPNGRLHYSIDFTKKQGYGRIEHLKTLEQNVELAAAELKADEKSHAVILGDTRLGQAEKGSYHLALFGDRAQEIAGSAEVKSGVGIHHIGIAGKQLEHHHHHH	JAR5	(A,209,Y,L),(A,211,S,Q),(A,237,T,S),(A,239,E,V)			-0.13		statium
359															m001007	m0006	MGPDSDRLQQRRVAADIGTGLADALTAPLDHKDKGLKSLTLEDSIRQNGTLTLSAQGAEKTFKAGDKDNSLNTGKLKNDKISRFDFVQKIEVDGQTITLASGEFQIYKQNHSAVVALQIEKIQDSEHSGKLVNKRQFRISGLGGEHTAFNQLPGGKAEYHGKAFSSDDPNGRLHYSIDFTKKQGYGRIEHLKTLEQNVELAAAELKADEKSHAVILGDTRLGQAEKGSYHLALFGDRAQEIAGSAEVKSGVGIHHIGIAGKQLEHHHHHH	JAR5	(A,209,Y,L),(A,211,S,Q),(A,237,T,S),(A,239,E,V)				0	foldx_interface
360															m001007	m0006	MGPDSDRLQQRRVAADIGTGLADALTAPLDHKDKGLKSLTLEDSIRQNGTLTLSAQGAEKTFKAGDKDNSLNTGKLKNDKISRFDFVQKIEVDGQTITLASGEFQIYKQNHSAVVALQIEKIQDSEHSGKLVNKRQFRISGLGGEHTAFNQLPGGKAEYHGKAFSSDDPNGRLHYSIDFTKKQGYGRIEHLKTLEQNVELAAAELKADEKSHAVILGDTRLGQAEKGSYHLALFGDRAQEIAGSAEVKSGVGIHHIGIAGKQLEHHHHHH	4B3	(A,209,Y,L),(A,211,S,Q),(A,237,T,S),(A,239,E,V)			-0.687		statium
360															m001007	m0006	MGPDSDRLQQRRVAADIGTGLADALTAPLDHKDKGLKSLTLEDSIRQNGTLTLSAQGAEKTFKAGDKDNSLNTGKLKNDKISRFDFVQKIEVDGQTITLASGEFQIYKQNHSAVVALQIEKIQDSEHSGKLVNKRQFRISGLGGEHTAFNQLPGGKAEYHGKAFSSDDPNGRLHYSIDFTKKQGYGRIEHLKTLEQNVELAAAELKADEKSHAVILGDTRLGQAEKGSYHLALFGDRAQEIAGSAEVKSGVGIHHIGIAGKQLEHHHHHH	4B3	(A,209,Y,L),(A,211,S,Q),(A,237,T,S),(A,239,E,V)				0.00988	foldx_interface
361															m001007	m0006	MGPDSDRLQQRRVAADIGTGLADALTAPLDHKDKGLKSLTLEDSIRQNGTLTLSAQGAEKTFKAGDKDNSLNTGKLKNDKISRFDFVQKIEVDGQTITLASGEFQIYKQNHSAVVALQIEKIQDSEHSGKLVNKRQFRISGLGGEHTAFNQLPGGKAEYHGKAFSSDDPNGRLHYSIDFTKKQGYGRIEHLKTLEQNVELAAAELKADEKSHAVILGDTRLGQAEKGSYHLALFGDRAQEIAGSAEVKSGVGIHHIGIAGKQLEHHHHHH	1000000	(A,209,Y,L),(A,211,S,Q),(A,237,T,S),(A,239,E,V)	8.71E-11		2376		statium
361															m001007	m0006	MGPDSDRLQQRRVAADIGTGLADALTAPLDHKDKGLKSLTLEDSIRQNGTLTLSAQGAEKTFKAGDKDNSLNTGKLKNDKISRFDFVQKIEVDGQTITLASGEFQIYKQNHSAVVALQIEKIQDSEHSGKLVNKRQFRISGLGGEHTAFNQLPGGKAEYHGKAFSSDDPNGRLHYSIDFTKKQGYGRIEHLKTLEQNVELAAAELKADEKSHAVILGDTRLGQAEKGSYHLALFGDRAQEIAGSAEVKSGVGIHHIGIAGKQLEHHHHHH	1000000	(A,209,Y,L),(A,211,S,Q),(A,237,T,S),(A,239,E,V)	8.71E-11			0	foldx_interface
362															m001008	m0006	MGPDSDRLQQRRVAADIGTGLADALTAPLDHKDKGLKSLTLEDSIRQNGTLTLSAQGAEKTFKAGDKDNSLNTGKLKNDKISRFDFVQKIEVDGQTITLASGEFQIYKQNHSAVVALQIEKIQDSEHSGKLVNKRQFRISGLGGEHTAFNQLPGGKAEYHGKAFSSDDPNGRLHYSIDFTKKQGYGRIEHLKTLEQNVELAAAELKADEKSHAVILGDTRLGQAEKGSYHLALFGDRAQEIAGSAEVKSGVSIHHIGIAGKQLEHHHHHH	12C1	(A,209,Y,L),(A,211,S,Q),(A,237,T,S),(A,239,E,V),(A,240,G,S)	1.11E-05		-0.013		statium
362															m001008	m0006	MGPDSDRLQQRRVAADIGTGLADALTAPLDHKDKGLKSLTLEDSIRQNGTLTLSAQGAEKTFKAGDKDNSLNTGKLKNDKISRFDFVQKIEVDGQTITLASGEFQIYKQNHSAVVALQIEKIQDSEHSGKLVNKRQFRISGLGGEHTAFNQLPGGKAEYHGKAFSSDDPNGRLHYSIDFTKKQGYGRIEHLKTLEQNVELAAAELKADEKSHAVILGDTRLGQAEKGSYHLALFGDRAQEIAGSAEVKSGVSIHHIGIAGKQLEHHHHHH	12C1	(A,209,Y,L),(A,211,S,Q),(A,237,T,S),(A,239,E,V),(A,240,G,S)	1.11E-05			105043	foldx_interface
363															m001008	m0006	MGPDSDRLQQRRVAADIGTGLADALTAPLDHKDKGLKSLTLEDSIRQNGTLTLSAQGAEKTFKAGDKDNSLNTGKLKNDKISRFDFVQKIEVDGQTITLASGEFQIYKQNHSAVVALQIEKIQDSEHSGKLVNKRQFRISGLGGEHTAFNQLPGGKAEYHGKAFSSDDPNGRLHYSIDFTKKQGYGRIEHLKTLEQNVELAAAELKADEKSHAVILGDTRLGQAEKGSYHLALFGDRAQEIAGSAEVKSGVSIHHIGIAGKQLEHHHHHH	1A12	(A,209,Y,L),(A,211,S,Q),(A,237,T,S),(A,239,E,V),(A,240,G,S)	1.76E-06		1612		statium
363															m001008	m0006	MGPDSDRLQQRRVAADIGTGLADALTAPLDHKDKGLKSLTLEDSIRQNGTLTLSAQGAEKTFKAGDKDNSLNTGKLKNDKISRFDFVQKIEVDGQTITLASGEFQIYKQNHSAVVALQIEKIQDSEHSGKLVNKRQFRISGLGGEHTAFNQLPGGKAEYHGKAFSSDDPNGRLHYSIDFTKKQGYGRIEHLKTLEQNVELAAAELKADEKSHAVILGDTRLGQAEKGSYHLALFGDRAQEIAGSAEVKSGVSIHHIGIAGKQLEHHHHHH	1A12	(A,209,Y,L),(A,211,S,Q),(A,237,T,S),(A,239,E,V),(A,240,G,S)	1.76E-06			-0.41989	foldx_interface
364															m001008	m0006	MGPDSDRLQQRRVAADIGTGLADALTAPLDHKDKGLKSLTLEDSIRQNGTLTLSAQGAEKTFKAGDKDNSLNTGKLKNDKISRFDFVQKIEVDGQTITLASGEFQIYKQNHSAVVALQIEKIQDSEHSGKLVNKRQFRISGLGGEHTAFNQLPGGKAEYHGKAFSSDDPNGRLHYSIDFTKKQGYGRIEHLKTLEQNVELAAAELKADEKSHAVILGDTRLGQAEKGSYHLALFGDRAQEIAGSAEVKSGVSIHHIGIAGKQLEHHHHHH	JAR5	(A,209,Y,L),(A,211,S,Q),(A,237,T,S),(A,239,E,V),(A,240,G,S)			-0.569		statium
364															m001008	m0006	MGPDSDRLQQRRVAADIGTGLADALTAPLDHKDKGLKSLTLEDSIRQNGTLTLSAQGAEKTFKAGDKDNSLNTGKLKNDKISRFDFVQKIEVDGQTITLASGEFQIYKQNHSAVVALQIEKIQDSEHSGKLVNKRQFRISGLGGEHTAFNQLPGGKAEYHGKAFSSDDPNGRLHYSIDFTKKQGYGRIEHLKTLEQNVELAAAELKADEKSHAVILGDTRLGQAEKGSYHLALFGDRAQEIAGSAEVKSGVSIHHIGIAGKQLEHHHHHH	JAR5	(A,209,Y,L),(A,211,S,Q),(A,237,T,S),(A,239,E,V),(A,240,G,S)				0	foldx_interface
365															m001008	m0006	MGPDSDRLQQRRVAADIGTGLADALTAPLDHKDKGLKSLTLEDSIRQNGTLTLSAQGAEKTFKAGDKDNSLNTGKLKNDKISRFDFVQKIEVDGQTITLASGEFQIYKQNHSAVVALQIEKIQDSEHSGKLVNKRQFRISGLGGEHTAFNQLPGGKAEYHGKAFSSDDPNGRLHYSIDFTKKQGYGRIEHLKTLEQNVELAAAELKADEKSHAVILGDTRLGQAEKGSYHLALFGDRAQEIAGSAEVKSGVSIHHIGIAGKQLEHHHHHH	4B3	(A,209,Y,L),(A,211,S,Q),(A,237,T,S),(A,239,E,V),(A,240,G,S)			0.523		statium
365															m001008	m0006	MGPDSDRLQQRRVAADIGTGLADALTAPLDHKDKGLKSLTLEDSIRQNGTLTLSAQGAEKTFKAGDKDNSLNTGKLKNDKISRFDFVQKIEVDGQTITLASGEFQIYKQNHSAVVALQIEKIQDSEHSGKLVNKRQFRISGLGGEHTAFNQLPGGKAEYHGKAFSSDDPNGRLHYSIDFTKKQGYGRIEHLKTLEQNVELAAAELKADEKSHAVILGDTRLGQAEKGSYHLALFGDRAQEIAGSAEVKSGVSIHHIGIAGKQLEHHHHHH	4B3	(A,209,Y,L),(A,211,S,Q),(A,237,T,S),(A,239,E,V),(A,240,G,S)				0.00864	foldx_interface
366															m001008	m0006	MGPDSDRLQQRRVAADIGTGLADALTAPLDHKDKGLKSLTLEDSIRQNGTLTLSAQGAEKTFKAGDKDNSLNTGKLKNDKISRFDFVQKIEVDGQTITLASGEFQIYKQNHSAVVALQIEKIQDSEHSGKLVNKRQFRISGLGGEHTAFNQLPGGKAEYHGKAFSSDDPNGRLHYSIDFTKKQGYGRIEHLKTLEQNVELAAAELKADEKSHAVILGDTRLGQAEKGSYHLALFGDRAQEIAGSAEVKSGVSIHHIGIAGKQLEHHHHHH	1000000	(A,209,Y,L),(A,211,S,Q),(A,237,T,S),(A,239,E,V),(A,240,G,S)	8.71E-11		3.25		statium
366															m001008	m0006	MGPDSDRLQQRRVAADIGTGLADALTAPLDHKDKGLKSLTLEDSIRQNGTLTLSAQGAEKTFKAGDKDNSLNTGKLKNDKISRFDFVQKIEVDGQTITLASGEFQIYKQNHSAVVALQIEKIQDSEHSGKLVNKRQFRISGLGGEHTAFNQLPGGKAEYHGKAFSSDDPNGRLHYSIDFTKKQGYGRIEHLKTLEQNVELAAAELKADEKSHAVILGDTRLGQAEKGSYHLALFGDRAQEIAGSAEVKSGVSIHHIGIAGKQLEHHHHHH	1000000	(A,209,Y,L),(A,211,S,Q),(A,237,T,S),(A,239,E,V),(A,240,G,S)	8.71E-11			0	foldx_interface
367															m001009	m0006	MGPDSDRLQQRRVAADIGTGLADALTAPLDHKDKGLKSLTLEDSIRQNGTLTLSAQGAEKTFKAGDKDNSLNTGKLKNDKISRFDFVQKIEVDGQTITLASGEFQIYKQNHSAVVALQIEKIQDSEHSGKLVNKRQFRISGLGGEHTAFNQLPGGKAEYHGKAFSSDDPNGRLHYSIDFTKKQGYGRIEHLKTLEQNVELAAAELKADEKSHAVILGDTRLGQAEKGSYHLALFGDRAQEIAGSAEVKSGVAIHHIGIAGKQLEHHHHHH	12C1	(A,209,Y,L),(A,211,S,Q),(A,237,T,S),(A,239,E,V),(A,240,G,A)	1.11E-05		-0.835		statium
367															m001009	m0006	MGPDSDRLQQRRVAADIGTGLADALTAPLDHKDKGLKSLTLEDSIRQNGTLTLSAQGAEKTFKAGDKDNSLNTGKLKNDKISRFDFVQKIEVDGQTITLASGEFQIYKQNHSAVVALQIEKIQDSEHSGKLVNKRQFRISGLGGEHTAFNQLPGGKAEYHGKAFSSDDPNGRLHYSIDFTKKQGYGRIEHLKTLEQNVELAAAELKADEKSHAVILGDTRLGQAEKGSYHLALFGDRAQEIAGSAEVKSGVAIHHIGIAGKQLEHHHHHH	12C1	(A,209,Y,L),(A,211,S,Q),(A,237,T,S),(A,239,E,V),(A,240,G,A)	1.11E-05			0.86377	foldx_interface
368															m001009	m0006	MGPDSDRLQQRRVAADIGTGLADALTAPLDHKDKGLKSLTLEDSIRQNGTLTLSAQGAEKTFKAGDKDNSLNTGKLKNDKISRFDFVQKIEVDGQTITLASGEFQIYKQNHSAVVALQIEKIQDSEHSGKLVNKRQFRISGLGGEHTAFNQLPGGKAEYHGKAFSSDDPNGRLHYSIDFTKKQGYGRIEHLKTLEQNVELAAAELKADEKSHAVILGDTRLGQAEKGSYHLALFGDRAQEIAGSAEVKSGVAIHHIGIAGKQLEHHHHHH	1A12	(A,209,Y,L),(A,211,S,Q),(A,237,T,S),(A,239,E,V),(A,240,G,A)	1.76E-06		0.264		statium
368															m001009	m0006	MGPDSDRLQQRRVAADIGTGLADALTAPLDHKDKGLKSLTLEDSIRQNGTLTLSAQGAEKTFKAGDKDNSLNTGKLKNDKISRFDFVQKIEVDGQTITLASGEFQIYKQNHSAVVALQIEKIQDSEHSGKLVNKRQFRISGLGGEHTAFNQLPGGKAEYHGKAFSSDDPNGRLHYSIDFTKKQGYGRIEHLKTLEQNVELAAAELKADEKSHAVILGDTRLGQAEKGSYHLALFGDRAQEIAGSAEVKSGVAIHHIGIAGKQLEHHHHHH	1A12	(A,209,Y,L),(A,211,S,Q),(A,237,T,S),(A,239,E,V),(A,240,G,A)	1.76E-06			0.25976	foldx_interface
369															m001009	m0006	MGPDSDRLQQRRVAADIGTGLADALTAPLDHKDKGLKSLTLEDSIRQNGTLTLSAQGAEKTFKAGDKDNSLNTGKLKNDKISRFDFVQKIEVDGQTITLASGEFQIYKQNHSAVVALQIEKIQDSEHSGKLVNKRQFRISGLGGEHTAFNQLPGGKAEYHGKAFSSDDPNGRLHYSIDFTKKQGYGRIEHLKTLEQNVELAAAELKADEKSHAVILGDTRLGQAEKGSYHLALFGDRAQEIAGSAEVKSGVAIHHIGIAGKQLEHHHHHH	JAR5	(A,209,Y,L),(A,211,S,Q),(A,237,T,S),(A,239,E,V),(A,240,G,A)			-0.13		statium
369															m001009	m0006	MGPDSDRLQQRRVAADIGTGLADALTAPLDHKDKGLKSLTLEDSIRQNGTLTLSAQGAEKTFKAGDKDNSLNTGKLKNDKISRFDFVQKIEVDGQTITLASGEFQIYKQNHSAVVALQIEKIQDSEHSGKLVNKRQFRISGLGGEHTAFNQLPGGKAEYHGKAFSSDDPNGRLHYSIDFTKKQGYGRIEHLKTLEQNVELAAAELKADEKSHAVILGDTRLGQAEKGSYHLALFGDRAQEIAGSAEVKSGVAIHHIGIAGKQLEHHHHHH	JAR5	(A,209,Y,L),(A,211,S,Q),(A,237,T,S),(A,239,E,V),(A,240,G,A)				0	foldx_interface
370															m001009	m0006	MGPDSDRLQQRRVAADIGTGLADALTAPLDHKDKGLKSLTLEDSIRQNGTLTLSAQGAEKTFKAGDKDNSLNTGKLKNDKISRFDFVQKIEVDGQTITLASGEFQIYKQNHSAVVALQIEKIQDSEHSGKLVNKRQFRISGLGGEHTAFNQLPGGKAEYHGKAFSSDDPNGRLHYSIDFTKKQGYGRIEHLKTLEQNVELAAAELKADEKSHAVILGDTRLGQAEKGSYHLALFGDRAQEIAGSAEVKSGVAIHHIGIAGKQLEHHHHHH	4B3	(A,209,Y,L),(A,211,S,Q),(A,237,T,S),(A,239,E,V),(A,240,G,A)			-0.687		statium
370															m001009	m0006	MGPDSDRLQQRRVAADIGTGLADALTAPLDHKDKGLKSLTLEDSIRQNGTLTLSAQGAEKTFKAGDKDNSLNTGKLKNDKISRFDFVQKIEVDGQTITLASGEFQIYKQNHSAVVALQIEKIQDSEHSGKLVNKRQFRISGLGGEHTAFNQLPGGKAEYHGKAFSSDDPNGRLHYSIDFTKKQGYGRIEHLKTLEQNVELAAAELKADEKSHAVILGDTRLGQAEKGSYHLALFGDRAQEIAGSAEVKSGVAIHHIGIAGKQLEHHHHHH	4B3	(A,209,Y,L),(A,211,S,Q),(A,237,T,S),(A,239,E,V),(A,240,G,A)				0.00863	foldx_interface
371															m001009	m0006	MGPDSDRLQQRRVAADIGTGLADALTAPLDHKDKGLKSLTLEDSIRQNGTLTLSAQGAEKTFKAGDKDNSLNTGKLKNDKISRFDFVQKIEVDGQTITLASGEFQIYKQNHSAVVALQIEKIQDSEHSGKLVNKRQFRISGLGGEHTAFNQLPGGKAEYHGKAFSSDDPNGRLHYSIDFTKKQGYGRIEHLKTLEQNVELAAAELKADEKSHAVILGDTRLGQAEKGSYHLALFGDRAQEIAGSAEVKSGVAIHHIGIAGKQLEHHHHHH	1000000	(A,209,Y,L),(A,211,S,Q),(A,237,T,S),(A,239,E,V),(A,240,G,A)	8.71E-11		2376		statium
371															m001009	m0006	MGPDSDRLQQRRVAADIGTGLADALTAPLDHKDKGLKSLTLEDSIRQNGTLTLSAQGAEKTFKAGDKDNSLNTGKLKNDKISRFDFVQKIEVDGQTITLASGEFQIYKQNHSAVVALQIEKIQDSEHSGKLVNKRQFRISGLGGEHTAFNQLPGGKAEYHGKAFSSDDPNGRLHYSIDFTKKQGYGRIEHLKTLEQNVELAAAELKADEKSHAVILGDTRLGQAEKGSYHLALFGDRAQEIAGSAEVKSGVAIHHIGIAGKQLEHHHHHH	1000000	(A,209,Y,L),(A,211,S,Q),(A,237,T,S),(A,239,E,V),(A,240,G,A)	8.71E-11			0	foldx_interface
372															m001010	m0006	MGPDSDRLQQRRVAADIGTGLADALTAPLDHKDKGLKSLTLEDSIRQNGTLTLSAQGAEKTFKAGDKDNSLNTGKLKNDKISRFDFVQKIEVDGQTITLASGEFQIYKQNHSAVVALQIEKIQDSEHSGKLVNKRQFRISGLGGEHTAFNQLPGGKAEYHGKAFSSDDPNGRLHYSIDFTKKQGYGRIEHLKTLEQNVELAAAELKADEKSHAVILGDTRLGQAEKGSYHLALFGDRAQEIAGSAEVKSVEGIHHIGIAGKQLEHHHHHH	12C1	(A,209,Y,L),(A,211,S,Q),(A,237,T,S),(A,238,G,V)	1.11E-05		1687		statium
372															m001010	m0006	MGPDSDRLQQRRVAADIGTGLADALTAPLDHKDKGLKSLTLEDSIRQNGTLTLSAQGAEKTFKAGDKDNSLNTGKLKNDKISRFDFVQKIEVDGQTITLASGEFQIYKQNHSAVVALQIEKIQDSEHSGKLVNKRQFRISGLGGEHTAFNQLPGGKAEYHGKAFSSDDPNGRLHYSIDFTKKQGYGRIEHLKTLEQNVELAAAELKADEKSHAVILGDTRLGQAEKGSYHLALFGDRAQEIAGSAEVKSVEGIHHIGIAGKQLEHHHHHH	12C1	(A,209,Y,L),(A,211,S,Q),(A,237,T,S),(A,238,G,V)	1.11E-05			-158246	foldx_interface
373															m001010	m0006	MGPDSDRLQQRRVAADIGTGLADALTAPLDHKDKGLKSLTLEDSIRQNGTLTLSAQGAEKTFKAGDKDNSLNTGKLKNDKISRFDFVQKIEVDGQTITLASGEFQIYKQNHSAVVALQIEKIQDSEHSGKLVNKRQFRISGLGGEHTAFNQLPGGKAEYHGKAFSSDDPNGRLHYSIDFTKKQGYGRIEHLKTLEQNVELAAAELKADEKSHAVILGDTRLGQAEKGSYHLALFGDRAQEIAGSAEVKSVEGIHHIGIAGKQLEHHHHHH	1A12	(A,209,Y,L),(A,211,S,Q),(A,237,T,S),(A,238,G,V)	1.76E-06		0.891		statium
373															m001010	m0006	MGPDSDRLQQRRVAADIGTGLADALTAPLDHKDKGLKSLTLEDSIRQNGTLTLSAQGAEKTFKAGDKDNSLNTGKLKNDKISRFDFVQKIEVDGQTITLASGEFQIYKQNHSAVVALQIEKIQDSEHSGKLVNKRQFRISGLGGEHTAFNQLPGGKAEYHGKAFSSDDPNGRLHYSIDFTKKQGYGRIEHLKTLEQNVELAAAELKADEKSHAVILGDTRLGQAEKGSYHLALFGDRAQEIAGSAEVKSVEGIHHIGIAGKQLEHHHHHH	1A12	(A,209,Y,L),(A,211,S,Q),(A,237,T,S),(A,238,G,V)	1.76E-06			103646	foldx_interface
374															m001010	m0006	MGPDSDRLQQRRVAADIGTGLADALTAPLDHKDKGLKSLTLEDSIRQNGTLTLSAQGAEKTFKAGDKDNSLNTGKLKNDKISRFDFVQKIEVDGQTITLASGEFQIYKQNHSAVVALQIEKIQDSEHSGKLVNKRQFRISGLGGEHTAFNQLPGGKAEYHGKAFSSDDPNGRLHYSIDFTKKQGYGRIEHLKTLEQNVELAAAELKADEKSHAVILGDTRLGQAEKGSYHLALFGDRAQEIAGSAEVKSVEGIHHIGIAGKQLEHHHHHH	JAR5	(A,209,Y,L),(A,211,S,Q),(A,237,T,S),(A,238,G,V)			0.186		statium
[truncated: 21,221 more rows]
