# Supplementary material for: Design of cross-reactive antigens with machine learning and high-throughput experimental evaluation
Source: Front Bioinform. 2025 Jul 16;5:1580967. doi: 10.3389/fbinf.2025.1580967 (PMC12319226; doi:10.3389/fbinf.2025.1580967)
Supplement: Supplementary file 7 [file Table1.xlsx]

## Sheet: Table S1
#ModelComplex.mutant	EnergyIteration:	dgRep	dgSR	dgMut	(last_DDG)	DDG:	Avg_DDG	SD:	StDev	DDGs:	DDG/SD	:	Interface_DDG	=	Mut	-	Rep	:	Stability_DDG	=	Mut	-	Rep
1fab.1fH_V1_P2ypv_WT.A_HL.pdb.m0001	ENERGY:	474437	4.67	474437	0	DDG:	0	SD:	0	DDGs:	0	:	0	=	-5807359	-	-5807359	:	0	=	621024	-	621024
1fab.1fH_V1_P2ypv_WT.A_HL.pdb.m0003	ENERGY:	117915	4.67	109597	(-0.083180)	DDG:	-0.05556	SD:	0.2976	DDGs:	-0.18669	:	0.00911	=	-5806449	-	-580736	:	-0.0887	=	584473	-	58536
1fab.1fH_V1_P2ypv_WT.A_HL.pdb.m0011	ENERGY:	337373	4.67	559876	-222503	DDG:	193564	SD:	0.19157	DDGs:	1010419	:	-0.00019	=	-5807381	-	-5807362	:	22227	=	629591	-	607364
1fab.1fH_V1_P2ypv_WT.A_HL.pdb.m0012	ENERGY:	409694	4.67	429151	-0.19457	DDG:	0.37893	SD:	0.14685	DDGs:	258036	:	0.00019	=	-580734	-	-5807359	:	0.1898	=	616479	-	614581
1fab.1fH_V1_P2ypv_WT.A_HL.pdb.m0013	ENERGY:	263126	4.67	388233	-125107	DDG:	0.90353	SD:	0.19165	DDGs:	471446	:	0.00238	=	-580712	-	-5807358	:	12471	=	612366	-	599895
1fab.1fH_V1_P2ypv_WT.A_HL.pdb.m0014	ENERGY:	474437	4.67	394105	(-0.803320)	DDG:	-0.79585	SD:	0.01225	DDGs:	-6494581	:	0	=	-5807359	-	-5807359	:	-0.7469	=	613555	-	621024
1fab.1fH_V1_P2ypv_WT.A_HL.pdb.m0015	ENERGY:	0.96849	4.67	0.19139	(-0.777099)	DDG:	-0.88214	SD:	0.21027	DDGs:	-419517	:	-0.00728	=	-5808088	-	-580736	:	-0.7124	=	576148	-	583272
1fab.1fH_V1_P2ypv_WT.A_HL.pdb.m0016	ENERGY:	273261	4.67	324636	-0.51375	DDG:	0.5173	SD:	0.32987	DDGs:	15682	:	-0.00863	=	-5808104	-	-5807241	:	0.521	=	606115	-	600905
1fab.1fH_V1_P2ypv_WT.A_HL.pdb.m0017	ENERGY:	136748	4.67	235632	-0.98884	DDG:	0.80251	SD:	0.20141	DDGs:	398456	:	0.00224	=	-5807134	-	-5807358	:	10356	=	59749	-	587134
1fab.1fH_V1_P2ypv_WT.A_HL.pdb.m0018	ENERGY:	331018	4.67	331852	-0.00834	DDG:	-0.38048	SD:	0.2289	DDGs:	-166224	:	-0.00882	=	-580824	-	-5807358	:	0.0523	=	607199	-	606676
1fab.1fH_V1_P2ypv_WT.A_HL.pdb.m0019	ENERGY:	0.92076	4.67	177485	-0.85409	DDG:	0.75221	SD:	0.2618	DDGs:	287322	:	-0.00905	=	-5808127	-	-5807222	:	0.8416	=	591165	-	582749
1fab.1fH_V1_P2ypv_WT.A_HL.pdb.m0123	ENERGY:	474435	4.67	539582	-0.65147	DDG:	0.68992	SD:	0.03919	DDGs:	1760542	:	0.00012	=	-5807347	-	-5807359	:	0.6384	=	627408	-	621024
1fab.1fH_V1_P2ypv_WT.A_HL.pdb.m0125	ENERGY:	335131	4.67	457726	-122595	DDG:	0.98141	SD:	0.13564	DDGs:	723549	:	0.00028	=	-5807333	-	-5807361	:	1239	=	619479	-	607089
1fab.1fH_V1_P2ypv_WT.A_HL.pdb.m0126	ENERGY:	474435	4.67	472224	(-0.022110)	DDG:	-0.0659	SD:	0.03611	DDGs:	-18249	:	0	=	-5807359	-	-5807359	:	0.0343	=	621367	-	621024
1fab.1fH_V1_P2ypv_WT_Emin.A_HL.pdb.m0001	ENERGY:	-190297	-19.03	-190297	0	DDG:	0.00105	SD:	0.00469	DDGs:	0	:	0	=	-5655865	-	-5655865	:	0	=	280569	-	280569
1fab.1fH_V1_P2ypv_WT_Emin.A_HL.pdb.m0003	ENERGY:	-219783	-19.03	-198012	-21771	DDG:	17486	SD:	0.45813	DDGs:	381679	:	0.0005	=	-5656638	-	-5656688	:	21727	=	272898	-	251171
1fab.1fH_V1_P2ypv_WT_Emin.A_HL.pdb.m0011	ENERGY:	-191842	-19.03	-169992	-2185	DDG:	311822	SD:	0.35213	DDGs:	885539	:	-0.00605	=	-5656396	-	-5655791	:	21902	=	300923	-	279021
1fab.1fH_V1_P2ypv_WT_Emin.A_HL.pdb.m0012	ENERGY:	-190939	-19.03	-193948	(-0.300900)	DDG:	-0.28462	SD:	0.16089	DDGs:	-176906	:	-0.00008	=	-5655876	-	-5655868	:	-0.2994	=	276937	-	279931
1fab.1fH_V1_P2ypv_WT_Emin.A_HL.pdb.m0013	ENERGY:	-213429	-19.03	-197256	-16173	DDG:	150001	SD:	0.07105	DDGs:	2111174	:	-0.0018	=	-5656188	-	-5656008	:	16174	=	273628	-	257454
1fab.1fH_V1_P2ypv_WT_Emin.A_HL.pdb.m0014	ENERGY:	-190673	-19.03	-18294	-0.7733	DDG:	0.74335	SD:	0.02294	DDGs:	3241138	:	0	=	-5655865	-	-5655865	:	0.7738	=	287934	-	280196
1fab.1fH_V1_P2ypv_WT_Emin.A_HL.pdb.m0015	ENERGY:	-218068	-19.03	-215758	-0.231	DDG:	0.07729	SD:	0.16433	DDGs:	0.47032	:	-0.00227	=	-5656251	-	-5656024	:	0.234	=	255149	-	252809
1fab.1fH_V1_P2ypv_WT_Emin.A_HL.pdb.m0016	ENERGY:	-196356	-19.03	-156436	-3992	DDG:	312919	SD:	0.49584	DDGs:	631095	:	-0.01366	=	-5657216	-	-565585	:	40044	=	314556	-	274512
1fab.1fH_V1_P2ypv_WT_Emin.A_HL.pdb.m0017	ENERGY:	-215724	-19.03	-176877	-38847	DDG:	308287	SD:	0.37211	DDGs:	828492	:	0.00209	=	-5655809	-	-5656018	:	38851	=	293992	-	255141
1fab.1fH_V1_P2ypv_WT_Emin.A_HL.pdb.m0018	ENERGY:	-196048	-19.03	-185552	-10496	DDG:	142258	SD:	0.45642	DDGs:	311681	:	-0.00239	=	-5655869	-	-565563	:	10828	=	285625	-	274797
1fab.1fH_V1_P2ypv_WT_Emin.A_HL.pdb.m0019	ENERGY:	-220332	-19.03	-213127	-0.7205	DDG:	120166	SD:	0.40001	DDGs:	300409	:	0.00533	=	-5655242	-	-5655775	:	0.7173	=	257694	-	250521
1fab.1fH_V1_P2ypv_WT_Emin.A_HL.pdb.m0123	ENERGY:	-19051	-19.03	-180815	-0.9695	DDG:	0.89985	SD:	0.09476	DDGs:	949626	:	-0.00486	=	-5656352	-	-5655866	:	0.9736	=	290097	-	280361
1fab.1fH_V1_P2ypv_WT_Emin.A_HL.pdb.m0125	ENERGY:	-191556	-19.03	-184791	-0.6765	DDG:	0.56478	SD:	0.16467	DDGs:	342972	:	-0.00677	=	-5656544	-	-5655867	:	0.6826	=	28614	-	279314
1fab.1fH_V1_P2ypv_WT_Emin.A_HL.pdb.m0126	ENERGY:	-190886	-19.03	-174117	-16769	DDG:	165498	SD:	0.08592	DDGs:	192621	:	-0.00486	=	-5656352	-	-5655866	:	16774	=	296763	-	279989
1fab.1fH_V3_P6h2y_WT.A_HL.pdb.m0002	ENERGY:	565247	56.48	565247	0	DDG:	0	SD:	0	DDGs:	0	:	0	=	-5139231	-	-5139231	:	0	=	102892	-	102892
1fab.1fH_V3_P6h2y_WT.A_HL.pdb.m0004	ENERGY:	551149	56.48	546318	(-0.483100)	DDG:	0.00448	SD:	0.41006	DDGs:	0.01092	:	0.16847	=	-511746	-	-5134307	:	-0.446	=	100783	-	101229
1fab.1fH_V3_P6h2y_WT.A_HL.pdb.m0005	ENERGY:	508069	56.48	404417	(-10.365200)	DDG:	-118504	SD:	157607	DDGs:	-751896	:	-269131	=	-5761188	-	-5492057	:	-5268	=	94901	-	100169
1fab.1fH_V3_P6h2y_WT.A_HL.pdb.m0006	ENERGY:	528998	56.48	452938	(-7.606000)	DDG:	-979997	SD:	143967	DDGs:	-68071	:	-153163	=	-5605951	-	-5452788	:	-4042	=	97767	-	101809
1fab.1fH_V3_P6h2y_WT.A_HL.pdb.m0007	ENERGY:	512857	56.48	429754	(-8.310300)	DDG:	-963895	SD:	194778	DDGs:	-494869	:	-335245	=	-5751015	-	-541577	:	-24184	=	972946	-	99713
1fab.1fH_V3_P6h2y_WT.A_HL.pdb.m0008	ENERGY:	500386	56.48	376162	(-12.422400)	DDG:	-152358	SD:	204938	DDGs:	-743435	:	-297207	=	-5917128	-	-5619921	:	-74737	=	936413	-	101115
1fab.1fH_V3_P6h2y_WT.A_HL.pdb.m0009	ENERGY:	525668	56.48	413151	(-11.251700)	DDG:	-128924	SD:	209455	DDGs:	-615521	:	-190946	=	-5664123	-	-5473177	:	-72499	=	945011	-	101751
1fab.1fH_V3_P6h2y_WT.A_HL.pdb.m0010	ENERGY:	491352	56.48	347773	(-14.357900)	DDG:	-128234	SD:	181703	DDGs:	-705734	:	-574356	=	-5937465	-	-5363109	:	-65195	=	926786	-	991981
1fab.1fH_V3_P6h2y_WT.A_HL.pdb.m0020	ENERGY:	560489	56.48	589977	-29488	DDG:	288671	SD:	0.53513	DDGs:	539444	:	-0.61765	=	-5200594	-	-5138829	:	3552	=	105964	-	102412
1fab.1fH_V3_P6h2y_WT.A_HL.pdb.m0021	ENERGY:	552506	56.48	514582	(-3.792400)	DDG:	-339666	SD:	0.40904	DDGs:	-8304	:	-469379	=	-5728528	-	-5259149	:	0.266	=	103095	-	102829
1fab.1fH_V3_P6h2y_WT.A_HL.pdb.m0022	ENERGY:	562794	56.48	545426	(-1.736800)	DDG:	-163301	SD:	0.19582	DDGs:	-833926	:	-0.59575	=	-5197333	-	-5137758	:	-1454	=	101311	-	102765
1fab.1fH_V3_P6h2y_WT.A_HL.pdb.m0023	ENERGY:	543323	56.48	546716	-0.3393	DDG:	152137	SD:	0.62052	DDGs:	245175	:	-223482	=	-5518888	-	-5295406	:	2838	=	105261	-	102423
1fab.1fH_V3_P6h2y_WT.A_HL.pdb.m0024	ENERGY:	531409	56.48	507198	(-2.421100)	DDG:	-375574	SD:	102906	DDGs:	-364968	:	444178	=	-5193465	-	-5637643	:	-4.38	=	98462	-	102842
1fab.1fH_V3_P6h2y_WT.A_HL.pdb.m0025	ENERGY:	546611	56.48	601988	-55377	DDG:	503099	SD:	0.29508	DDGs:	1704929	:	0.22696	=	-5111321	-	-5134017	:	5482	=	106457	-	100975
1fab.1fH_V3_P6h2y_WT.A_HL.pdb.m0026	ENERGY:	53272	56.48	506116	(-2.660400)	DDG:	-303565	SD:	0.73572	DDGs:	-412611	:	-41124	=	-5707216	-	-5295976	:	0.99	=	102198	-	101208
1fab.1fH_V3_P6h2y_WT.A_HL.pdb.m0027	ENERGY:	550904	56.48	551104	-0.02	DDG:	0.06067	SD:	0.29952	DDGs:	0.20255	:	0.11875	=	-51234	-	-5135275	:	-0.1	=	101.32	-	101.42
1fab.1fH_V3_P6h2y_WT.A_HL.pdb.m0028	ENERGY:	508744	56.48	514426	-0.5682	DDG:	-337146	SD:	121586	DDGs:	-27729	:	233405	=	-5288551	-	-5521956	:	-18784	=	983496	-	100228
1fab.1fH_V3_P6h2y_WT.A_HL.pdb.m0029	ENERGY:	543542	56.48	527127	(-1.641500)	DDG:	-153927	SD:	0.46189	DDGs:	-333254	:	-117206	=	-5241053	-	-5123847	:	-0.538	=	100037	-	100575
1fab.1fH_V3_P6h2y_WT.A_HL.pdb.m0030	ENERGY:	522535	56.48	518251	(-0.428400)	DDG:	-0.31106	SD:	0.60574	DDGs:	-0.51353	:	-0.65685	=	-5441104	-	-5375419	:	0.899	=	101243	-	100344
1fab.1fH_V3_P6h2y_WT.A_HL.pdb.m0031	ENERGY:	547808	56.48	553025	-0.5217	DDG:	111516	SD:	0.54365	DDGs:	205125	:	-0.69226	=	-5203743	-	-5134517	:	1.09	=	102191	-	101101
1fab.1fH_V3_P6h2y_WT.A_HL.pdb.m0032	ENERGY:	496678	56.48	404799	(-9.187900)	DDG:	-108054	SD:	145892	DDGs:	-740644	:	-103485	=	-5549202	-	-5445717	:	-60482	=	938691	-	999173
1fab.1fH_V3_P6h2y_WT.A_HL.pdb.m0033	ENERGY:	521579	56.48	417284	(-10.429500)	DDG:	-119576	SD:	187656	DDGs:	-637209	:	-327316	=	-5723611	-	-5396295	:	-4.87	=	95634	-	100504
1fab.1fH_V3_P6h2y_WT.A_HL.pdb.m0034	ENERGY:	497697	56.48	391885	(-10.581200)	DDG:	-98295	SD:	144872	DDGs:	-678496	:	-435851	=	-6017776	-	-5581925	:	-3907	=	96308	-	100215
1fab.1fH_V3_P6h2y_WT.A_HL.pdb.m0035	ENERGY:	510094	56.48	395018	(-11.507600)	DDG:	-106892	SD:	163133	DDGs:	-655244	:	-530493	=	-5958311	-	-5427818	:	-27929	=	967898	-	995827
1fab.1fH_V3_P6h2y_WT.A_HL.pdb.m0036	ENERGY:	515744	56.48	401227	(-11.451700)	DDG:	-127142	SD:	170698	DDGs:	-744836	:	-428667	=	-5820269	-	-5391602	:	-43608	=	953804	-	997412
1fab.1fH_V3_P6h2y_WT.A_HL.pdb.m0037	ENERGY:	511825	56.48	436955	(-7.487000)	DDG:	-763644	SD:	18757	DDGs:	-407125	:	-574782	=	-5984701	-	-5409919	:	0.2132	=	997455	-	995323
1fab.1fH_V3_P6h2y_WT.A_HL.pdb.m0038	ENERGY:	507361	56.48	419041	(-8.832000)	DDG:	-102012	SD:	161109	DDGs:	-633186	:	104299	=	-5446417	-	-5550716	:	-52593	=	954257	-	100685
1fab.1fH_V3_P6h2y_WT.A_HL.pdb.m0039	ENERGY:	514117	56.48	400055	(-11.406200)	DDG:	-10346	SD:	113109	DDGs:	-914693	:	-457327	=	-5894737	-	-543741	:	-53161	=	947849	-	100101
1fab.1fH_V3_P6h2y_WT.A_HL.pdb.m0040	ENERGY:	509355	56.48	395711	(-11.364400)	DDG:	-140336	SD:	220466	DDGs:	-636543	:	-389101	=	-5798723	-	-5409622	:	-51018	=	942177	-	993195
1fab.1fH_V3_P6h2y_WT.A_HL.pdb.m0041	ENERGY:	519278	56.48	419347	(-9.993100)	DDG:	-101941	SD:	156271	DDGs:	-652335	:	-296831	=	-5708636	-	-5411805	:	-46049	=	957931	-	100398
1fab.1fH_V3_P6h2y_WT.A_HL.pdb.m0042	ENERGY:	500456	56.48	412277	(-8.817900)	DDG:	-933109	SD:	130029	DDGs:	-717616	:	0.0408	=	-5665381	-	-5669461	:	-6942	=	93969	-	100911
1fab.1fH_V3_P6h2y_WT.A_HL.pdb.m0043	ENERGY:	527735	56.48	462433	(-6.530200)	DDG:	-633781	SD:	0.673	DDGs:	-941725	:	-170808	=	-5448823	-	-5278015	:	-16486	=	988584	-	100507
1fab.1fH_V3_P6h2y_WT.A_HL.pdb.m0044	ENERGY:	502717	56.48	389599	(-11.311800)	DDG:	-114738	SD:	140516	DDGs:	-816548	:	-558626	=	-6218416	-	-565979	:	-6012	=	95246	-	101258
1fab.1fH_V3_P6h2y_WT.A_HL.pdb.m0045	ENERGY:	529477	56.48	413665	(-11.581200)	DDG:	-111882	SD:	11827	DDGs:	-945988	:	-422887	=	-5762631	-	-5339744	:	-7008	=	94472	-	101.48
1fab.1fH_V3_P6h2y_WT.A_HL.pdb.m0046	ENERGY:	515928	56.48	403552	(-11.237600)	DDG:	-740798	SD:	172089	DDGs:	-430474	:	-686555	=	-6070808	-	-5384253	:	-20828	=	980082	-	100091
1fab.1fH_V3_P6h2y_WT.A_HL.pdb.m0047	ENERGY:	535753	56.48	452833	(-8.292000)	DDG:	-910711	SD:	130592	DDGs:	-697371	:	-0.50484	=	-54.86	-	-5435516	:	-51858	=	971162	-	102302
1fab.1fH_V3_P6h2y_WT.A_HL.pdb.m0048	ENERGY:	531349	56.48	447284	(-8.406500)	DDG:	-952968	SD:	151609	DDGs:	-628569	:	-197807	=	-5590748	-	-5392941	:	-40922	=	971928	-	101285
1fab.1fH_V3_P6h2y_WT.A_HL.pdb.m0049	ENERGY:	526633	56.48	454755	(-7.187800)	DDG:	-803126	SD:	153268	DDGs:	-524001	:	-204527	=	-5720326	-	-5515799	:	-2917	=	99122	-	102039
1fab.1fH_V3_P6h2y_WT.A_HL.pdb.m0050	ENERGY:	527824	56.48	44636	(-8.146400)	DDG:	-898113	SD:	147802	DDGs:	-607646	:	-200907	=	-5677829	-	-5476922	:	-42852	=	977538	-	102039
1fab.1fH_V3_P6h2y_WT.A_HL.pdb.m0051	ENERGY:	532264	56.48	391635	(-14.062900)	DDG:	-116857	SD:	208169	DDGs:	-561356	:	-425662	=	-5893263	-	-5467601	:	-7944	=	94417	-	102361
1fab.1fH_V3_P6h2y_WT.A_HL.pdb.m0052	ENERGY:	52689	56.48	431478	(-9.541200)	DDG:	-112151	SD:	178476	DDGs:	-628381	:	-214164	=	-5705103	-	-5490939	:	-46708	=	972092	-	101.88
1fab.1fH_V3_P6h2y_WT.A_HL.pdb.m0053	ENERGY:	514692	56.48	477053	(-3.763900)	DDG:	-526346	SD:	159472	DDGs:	-330055	:	-151824	=	-5602797	-	-5450973	:	-0.417	=	100097	-	100514
1fab.1fH_V3_P6h2y_WT.A_HL.pdb.m0054	ENERGY:	53562	56.48	436061	(-9.955900)	DDG:	-871194	SD:	152578	DDGs:	-570983	:	-318275	=	-5751072	-	-5432797	:	-40884	=	982046	-	102293
1fab.1fH_V3_P6h2y_WT.A_HL.pdb.m0055	ENERGY:	530739	56.48	443827	(-8.691200)	DDG:	-92816	SD:	12616	DDGs:	-735701	:	-111661	=	-5582622	-	-5470961	:	-66607	=	954073	-	102068
1fab.1fH_V3_P6h2y_WT.A_HL.pdb.m0056	ENERGY:	527297	56.48	415645	(-11.165200)	DDG:	-118283	SD:	163979	DDGs:	-72133	:	-197895	=	-566597	-	-5468075	:	-6759	=	95.19	-	101949
1fab.1fH_V3_P6h2y_WT.A_HL.pdb.m0057	ENERGY:	530433	56.48	435741	(-9.469200)	DDG:	-950595	SD:	126458	DDGs:	-751708	:	-20316	=	-5675045	-	-5471885	:	-47612	=	973408	-	102102
1fab.1fH_V3_P6h2y_WT.A_HL.pdb.m0058	ENERGY:	534367	56.48	44707	(-8.729700)	DDG:	-934944	SD:	142126	DDGs:	-657828	:	0.0913	=	-5449536	-	-5458666	:	-61095	=	963085	-	102418
1fab.1fH_V3_P6h2y_WT.A_HL.pdb.m0059	ENERGY:	523354	56.48	456469	(-6.688500)	DDG:	-607722	SD:	132597	DDGs:	-458323	:	-239638	=	-5736883	-	-5497245	:	-17969	=	998941	-	101691
1fab.1fH_V3_P6h2y_WT.A_HL.pdb.m0060	ENERGY:	527538	56.48	44017	(-8.736800)	DDG:	-860596	SD:	0.80881	DDGs:	-1064033	:	-160252	=	-5678359	-	-5518107	:	-46771	=	976839	-	102361
1fab.1fH_V3_P6h2y_WT.A_HL.pdb.m0061	ENERGY:	536296	56.48	420965	(-11.533100)	DDG:	-111914	SD:	172292	DDGs:	-64956	:	-555956	=	-5992604	-	-5436648	:	-59808	=	963472	-	102328
1fab.1fH_V3_P6h2y_WT.A_HL.pdb.m0062	ENERGY:	500207	56.48	416031	(-8.417600)	DDG:	-801361	SD:	163325	DDGs:	-490654	:	-223109	=	-5715073	-	-5491964	:	-11862	=	98405	-	995912
1fab.1fH_V3_P6h2y_WT.A_HL.pdb.m0063	ENERGY:	500842	56.48	419908	(-8.093400)	DDG:	-818129	SD:	141764	DDGs:	-577106	:	-0.53781	=	-5729634	-	-5675853	:	-44967	=	967063	-	101203
1fab.1fH_V3_P6h2y_WT.A_HL.pdb.m0064	ENERGY:	520957	56.48	451148	(-6.980900)	DDG:	-793171	SD:	14545	DDGs:	-545322	:	-412995	=	-580346	-	-5390465	:	-0.3734	=	999946	-	100368
1fab.1fH_V3_P6h2y_WT.A_HL.pdb.m0065	ENERGY:	517574	56.48	441679	(-7.589500)	DDG:	-873942	SD:	156182	DDGs:	-559566	:	-277789	=	-5729991	-	-5452202	:	-20914	=	984036	-	100495
1fab.1fH_V3_P6h2y_WT.A_HL.pdb.m0066	ENERGY:	505947	56.48	433428	(-7.251900)	DDG:	-88543	SD:	167442	DDGs:	-528798	:	-20487	=	-574324	-	-553837	:	-24743	=	978187	-	100293
1fab.1fH_V3_P6h2y_WT.A_HL.pdb.m0067	ENERGY:	507733	56.48	412709	(-9.502400)	DDG:	-92985	SD:	149031	DDGs:	-623931	:	-382483	=	-5847307	-	-5464824	:	-36017	=	960585	-	996602
1fab.1fH_V3_P6h2y_WT.A_HL.pdb.m0068	ENERGY:	504658	56.48	431213	(-7.344500)	DDG:	-594284	SD:	148769	DDGs:	-399468	:	-325686	=	-5837328	-	-5511642	:	-15275	=	984637	-	999912
1fab.1fH_V3_P6h2y_WT.A_HL.pdb.m0069	ENERGY:	51852	56.48	427039	(-9.148100)	DDG:	-856593	SD:	142666	DDGs:	-600418	:	-521767	=	-5914249	-	-5392482	:	-15343	=	985957	-	100.13
1fab.1fH_V3_P6h2y_WT.A_HL.pdb.m0070	ENERGY:	514531	56.48	428028	(-8.650300)	DDG:	-777247	SD:	167089	DDGs:	-46517	:	-448304	=	-587661	-	-5428306	:	-22871	=	978899	-	100177
1fab.1fH_V3_P6h2y_WT.A_HL.pdb.m0071	ENERGY:	51402	56.48	442555	(-7.146500)	DDG:	-815935	SD:	11801	DDGs:	-691412	:	-254604	=	-565722	-	-5402616	:	-35399	=	963722	-	999121
1fab.1fH_V3_P6h2y_WT.A_HL.pdb.m0072	ENERGY:	523991	56.48	443683	(-8.030800)	DDG:	-784303	SD:	136971	DDGs:	-572605	:	-481181	=	-5828107	-	-5346926	:	-19877	=	988973	-	100885
1fab.1fH_V3_P6h2y_WT.A_HL.pdb.m0073	ENERGY:	51164	56.48	429008	(-8.263200)	DDG:	-106999	SD:	147649	DDGs:	-724685	:	-242609	=	-5640944	-	-5398335	:	-32884	=	961814	-	994698
1fab.1fH_V3_P6h2y_WT.A_HL.pdb.m0074	ENERGY:	512898	56.48	428283	(-8.461500)	DDG:	-799278	SD:	187838	DDGs:	-425514	:	-301301	=	-573231	-	-5431009	:	-2964	=	968417	-	998057
1fab.1fH_V3_P6h2y_WT.A_HL.pdb.m0075	ENERGY:	506474	56.48	42759	(-7.888400)	DDG:	-749388	SD:	0.90108	DDGs:	-831655	:	-0.72199	=	-554986	-	-5477661	:	-43806	=	952854	-	99666
1fab.1fH_V3_P6h2y_WT.A_HL.pdb.m0076	ENERGY:	508858	56.48	445489	(-6.336900)	DDG:	-768321	SD:	140737	DDGs:	-545927	:	0.26084	=	-5595744	-	-5621828	:	-46599	=	970251	-	101685
1fab.1fH_V3_P6h2y_WT.A_HL.pdb.m0077	ENERGY:	507614	56.48	458881	(-4.873300)	DDG:	-565238	SD:	109771	DDGs:	-514925	:	-138867	=	-5813059	-	-5674192	:	-0.673	=	100951	-	101624
1fab.1fH_V3_P6h2y_WT.A_HL.pdb.m0078	ENERGY:	491379	56.48	339441	(-15.193800)	DDG:	-138182	SD:	15096	DDGs:	-915355	:	-185231	=	-5791203	-	-5605972	:	-89776	=	909602	-	999378
1fab.1fH_V3_P6h2y_WT.A_HL.pdb.m0079	ENERGY:	48104	56.48	346043	(-13.499700)	DDG:	-144398	SD:	192656	DDGs:	-749512	:	-224043	=	-5887172	-	-5663129	:	-75884	=	924094	-	999978
1fab.1fH_V3_P6h2y_WT.A_HL.pdb.m0080	ENERGY:	508242	56.48	382436	(-12.580600)	DDG:	-136711	SD:	202018	DDGs:	-676727	:	-297848	=	-5795182	-	-5497334	:	-71707	=	929793	-	100.15
1fab.1fH_V3_P6h2y_WT.A_HL.pdb.m0081	ENERGY:	484958	56.48	365308	(-11.965000)	DDG:	-14168	SD:	146318	DDGs:	-968302	:	-147207	=	-5817833	-	-5670626	:	-76214	=	930246	-	100646
1fab.1fH_V3_P6h2y_WT.A_HL.pdb.m0082	ENERGY:	498121	56.48	349697	(-14.842400)	DDG:	-130832	SD:	185564	DDGs:	-705051	:	-484945	=	-5876246	-	-5391301	:	-60268	=	923506	-	983774
1fab.1fH_V3_P6h2y_WT.A_HL.pdb.m0083	ENERGY:	508188	56.48	35609	(-15.209800)	DDG:	-154539	SD:	253543	DDGs:	-609518	:	-407716	=	-5787187	-	-5379471	:	-88346	=	911764	-	100011
1fab.1fH_V3_P6h2y_WT.A_HL.pdb.m0084	ENERGY:	497086	56.48	352528	(-14.455800)	DDG:	-160757	SD:	228842	DDGs:	-70248	:	-359239	=	-5825357	-	-5466118	:	-69459	=	931051	-	100051
1fab.1fH_V3_P6h2y_WT.A_HL.pdb.m0085	ENERGY:	512911	56.48	362269	(-15.064200)	DDG:	-112974	SD:	268036	DDGs:	-421488	:	-648158	=	-6068222	-	-5420064	:	-62456	=	938634	-	100109
1fab.1fH_V3_P6h2y_WT.A_HL.pdb.m0086	ENERGY:	489497	56.48	364809	(-12.468800)	DDG:	-13865	SD:	206914	DDGs:	-670085	:	-245997	=	-5639896	-	-5393899	:	-84315	=	903459	-	987774
1fab.1fH_V3_P6h2y_WT.A_HL.pdb.m0087	ENERGY:	496875	56.48	346358	(-15.051700)	DDG:	-135544	SD:	155637	DDGs:	-870898	:	-638872	=	-6112565	-	-5473693	:	-81123	=	920717	-	100184
1fab.1fH_V3_P6h2y_WT.A_HL.pdb.m0088	ENERGY:	490892	56.48	335505	(-15.538700)	DDG:	-170901	SD:	201255	DDGs:	-849176	:	-18369	=	-5833508	-	-5649818	:	-105025	=	899895	-	100492
1fab.1fH_V3_P6h2y_WT.A_HL.pdb.m0089	ENERGY:	512379	56.48	389709	(-12.267000)	DDG:	-139542	SD:	189768	DDGs:	-73533	:	-278348	=	-5748417	-	-5470069	:	-66899	=	934671	-	100157
1fab.1fH_V3_P6h2y_WT.A_HL.pdb.m0090	ENERGY:	488873	56.48	360079	(-12.879400)	DDG:	-153268	SD:	239747	DDGs:	-639291	:	-286768	=	-5911731	-	-5624963	:	-8054	=	94903	-	102957
1fab.1fH_V3_P6h2y_WT.A_HL.pdb.m0091	ENERGY:	494499	56.48	414501	(-7.999800)	DDG:	-994362	SD:	259774	DDGs:	-38278	:	-142312	=	-5682973	-	-5540661	:	-34256	=	956994	-	99125
1fab.1fH_V3_P6h2y_WT.A_HL.pdb.m0092	ENERGY:	50061	56.48	38131	(-11.930000)	DDG:	-137485	SD:	179407	DDGs:	-76633	:	-114268	=	-5564286	-	-5450018	:	-94324	=	90028	-	994604
1fab.1fH_V3_P6h2y_WT.A_HL.pdb.m0093	ENERGY:	524977	56.48	416101	(-10.887600)	DDG:	-126526	SD:	17723	DDGs:	-713908	:	-123613	=	-5670993	-	-554738	:	-77873	=	946517	-	102439
1fab.1fH_V3_P6h2y_WT.A_HL.pdb.m0094	ENERGY:	531217	56.48	420732	(-11.048500)	DDG:	-118668	SD:	184023	DDGs:	-644854	:	0.20772	=	-5471314	-	-5492086	:	-90152	=	934818	-	102497
1fab.1fH_V3_P6h2y_WT.A_HL.pdb.m0095	ENERGY:	526037	56.48	408913	(-11.712400)	DDG:	-129861	SD:	205283	DDGs:	-632595	:	-136618	=	-5633979	-	-5497361	:	-83973	=	934327	-	101.83
1fab.1fH_V3_P6h2y_WT.A_HL.pdb.m0096	ENERGY:	533269	56.48	429089	(-10.418000)	DDG:	-118358	SD:	183191	DDGs:	-646091	:	-148027	=	-557679	-	-5428763	:	-75338	=	946592	-	102193
1fab.1fH_V3_P6h2y_WT.A_HL.pdb.m0097	ENERGY:	539352	56.48	431764	(-10.758800)	DDG:	-111043	SD:	180753	DDGs:	-614336	:	-189456	=	-5511787	-	-5322331	:	-74391	=	946959	-	102135
1fab.1fH_V3_P6h2y_WT.A_HL.pdb.m0098	ENERGY:	532692	56.48	43879	(-9.390200)	DDG:	-110138	SD:	184891	DDGs:	-595692	:	-120865	=	-5550881	-	-5430016	:	-63192	=	958308	-	102.15
1fab.1fH_V3_P6h2y_WT.A_HL.pdb.m0099	ENERGY:	510069	56.48	384587	(-12.548200)	DDG:	-112764	SD:	12731	DDGs:	-885744	:	-362327	=	-5788561	-	-5426234	:	-61662	=	934025	-	995687
1fab.1fH_V3_P6h2y_WT.A_HL.pdb.m0100	ENERGY:	541431	56.48	406173	(-13.525800)	DDG:	-144446	SD:	222855	DDGs:	-648161	:	-20446	=	-5606879	-	-5402419	:	-95658	=	931922	-	102758
1fab.1fH_V3_P6h2y_WT.A_HL.pdb.m0101	ENERGY:	529599	56.48	433853	(-9.574600)	DDG:	-114949	SD:	197275	DDGs:	-582684	:	-0.99983	=	-5548283	-	-54483	:	-69707	=	950103	-	101981
1fab.1fH_V3_P6h2y_WT.A_HL.pdb.m0102	ENERGY:	525631	56.48	408217	(-11.741400)	DDG:	-129902	SD:	184438	DDGs:	-704313	:	-338753	=	-5670064	-	-5331311	:	-67504	=	937856	-	100536
1fab.1fH_V3_P6h2y_WT.A_HL.pdb.m0103	ENERGY:	540023	56.48	434637	(-10.538600)	DDG:	-104584	SD:	234732	DDGs:	-445546	:	-173017	=	-5569345	-	-5396328	:	-68195	=	957755	-	102595
1fab.1fH_V3_P6h2y_WT.A_HL.pdb.m0104	ENERGY:	524365	56.48	424204	(-10.016100)	DDG:	-114758	SD:	157069	DDGs:	-730622	:	-191267	=	-5519815	-	-5328548	:	-65301	=	941699	-	100.7
1fab.1fH_V3_P6h2y_WT.A_HL.pdb.m0105	ENERGY:	527102	56.48	435273	(-9.182900)	DDG:	-101748	SD:	166581	DDGs:	-610802	:	0.62781	=	-5433799	-	-549658	:	-9	=	93.21	-	102.21
1fab.1fH_V3_P6h2y_WT.A_HL.pdb.m0106	ENERGY:	528966	56.48	400857	(-12.810900)	DDG:	-130797	SD:	201913	DDGs:	-647789	:	-212583	=	-5753948	-	-5541365	:	-9348	=	93428	-	102776
1fab.1fH_V3_P6h2y_WT.A_HL.pdb.m0107	ENERGY:	529808	56.48	461863	(-6.794500)	DDG:	-744231	SD:	216607	DDGs:	-343586	:	-0.59185	=	-5432718	-	-5373533	:	-45195	=	965325	-	101052
1fab.1fH_V3_P6h2y_WT.A_HL.pdb.m0108	ENERGY:	49359	56.48	373938	(-11.965200)	DDG:	-107373	SD:	193552	DDGs:	-55475	:	-156742	=	-5609987	-	-5453245	:	-71989	=	917948	-	989937
1fab.1fH_V3_P6h2y_WT.A_HL.pdb.m0109	ENERGY:	480811	56.48	378769	(-10.204200)	DDG:	-120734	SD:	207516	DDGs:	-581806	:	-366948	=	-5876281	-	-5509333	:	-47338	=	938069	-	985407
1fab.1fH_V3_P6h2y_WT.A_HL.pdb.m0110	ENERGY:	467048	56.48	352119	(-11.492900)	DDG:	-11709	SD:	181866	DDGs:	-643826	:	-246087	=	-5721196	-	-5475109	:	-7631	=	895716	-	972026
1fab.1fH_V3_P6h2y_WT.A_HL.pdb.m0111	ENERGY:	479538	56.48	356583	(-12.295500)	DDG:	-100388	SD:	162742	DDGs:	-616854	:	-271189	=	-5809377	-	-5538188	:	-74141	=	920182	-	994323
1fab.1fH_V3_P6h2y_WT.A_HL.pdb.m0112	ENERGY:	468345	56.48	351882	(-11.646300)	DDG:	-111104	SD:	16537	DDGs:	-671851	:	-350728	=	-5868825	-	-5518097	:	-56663	=	916633	-	973296
1fab.1fH_V3_P6h2y_WT.A_HL.pdb.m0113	ENERGY:	48.08	56.48	40565	(-7.515000)	DDG:	-131948	SD:	239385	DDGs:	-551196	:	-112767	=	-5619543	-	-5506776	:	-41313	=	942325	-	983638
1fab.1fH_V3_P6h2y_WT.A_HL.pdb.m0114	ENERGY:	482624	56.48	356194	(-12.643000)	DDG:	-11535	SD:	235205	DDGs:	-490423	:	-548196	=	-604771	-	-5499514	:	-48288	=	936283	-	984571
1fab.1fH_V3_P6h2y_WT.A_HL.pdb.m0115	ENERGY:	490873	56.48	326304	(-16.456900)	DDG:	-157653	SD:	144031	DDGs:	-1094577	:	-435921	=	-585636	-	-5420439	:	-90283	=	899059	-	989342
1fab.1fH_V3_P6h2y_WT.A_HL.pdb.m0116	ENERGY:	483537	56.48	394462	(-8.907500)	DDG:	-997111	SD:	167411	DDGs:	-595607	:	-149371	=	-559605	-	-5446679	:	-52455	=	931989	-	984444
1fab.1fH_V3_P6h2y_WT.A_HL.pdb.m0117	ENERGY:	493167	56.48	353439	(-13.972800)	DDG:	-144145	SD:	195923	DDGs:	-735723	:	-272117	=	-5709383	-	-5437266	:	-95538	=	898326	-	993864
1fab.1fH_V3_P6h2y_WT.A_HL.pdb.m0118	ENERGY:	498391	56.48	431665	(-6.672600)	DDG:	-861219	SD:	208181	DDGs:	-413688	:	-43814	=	-5896969	-	-5458829	:	-1.64	=	980207	-	996607
1fab.1fH_V3_P6h2y_WT.A_HL.pdb.m0119	ENERGY:	480843	56.48	358058	(-12.278500)	DDG:	-13437	SD:	176386	DDGs:	-761795	:	-469206	=	-5881772	-	-5412566	:	-50871	=	926076	-	976947
1fab.1fH_V3_P6h2y_WT.A_HL.pdb.m0120	ENERGY:	491475	56.48	403664	(-8.781100)	DDG:	-102214	SD:	157889	DDGs:	-647379	:	-0.89131	=	-5502322	-	-5413191	:	-73091	=	919035	-	992126
1fab.1fH_V3_P6h2y_WT.A_HL.pdb.m0121	ENERGY:	49404	56.48	407206	(-8.683400)	DDG:	-101543	SD:	187816	DDGs:	-540651	:	-324411	=	-5741908	-	-5417497	:	-38236	=	946224	-	98446
1fab.1fH_V3_P6h2y_WT.A_HL.pdb.m0122	ENERGY:	48.47	56.48	38832	(-9.638000)	DDG:	-105535	SD:	204491	DDGs:	-516086	:	0.61546	=	-5430606	-	-5492152	:	-78341	=	908059	-	98.64
1fab.1fH_V3_P6h2y_WT.A_HL.pdb.m0124	ENERGY:	560586	56.48	581655	-21069	DDG:	181829	SD:	0.10354	DDGs:	1756072	:	0.10459	=	-5128365	-	-5138824	:	1983	=	104405	-	102422
1fab.1fH_V3_P6h2y_WT.A_HL.pdb.m0127	ENERGY:	561371	56.48	573881	-1251	DDG:	243943	SD:	0.61757	DDGs:	395005	:	-0.26941	=	-5165774	-	-5138833	:	1473	=	103974	-	102501
1fab.1fH_V3_P6h2y_WT.A_HL.pdb.m0128	ENERGY:	54008	56.48	533153	(-0.692700)	DDG:	-141641	SD:	0.50191	DDGs:	-282204	:	-211848	=	-5673507	-	-5461659	:	1629	=	104453	-	102824
1fab.1fH_V3_P6h2y_WT.A_HL.pdb.m0129	ENERGY:	551531	56.48	555583	-0.4052	DDG:	0.16665	SD:	0.18336	DDGs:	0.90885	:	-125854	=	-526391	-	-5138056	:	1574	=	103084	-	101.51
1fab.1fH_V3_P6h2y_WT.A_HL.pdb.m0130	ENERGY:	545814	56.48	504257	(-4.155700)	DDG:	-194757	SD:	127352	DDGs:	-152928	:	-0.59869	=	-5442437	-	-5382568	:	-2745	=	100275	-	103.02
1fab.1fH_V3_P6h2y_WT.A_HL.pdb.m0131	ENERGY:	526527	56.48	465011	(-6.151600)	DDG:	-714015	SD:	147944	DDGs:	-482625	:	-190547	=	-5665708	-	-5475161	:	-1606	=	100159	-	101765
1fab.1fH_V3_P6h2y_WT_Emin.A_HL.pdb.m0002	ENERGY:	-0.84721	-0.85	-0.84721	0	DDG:	0	SD:	0	DDGs:	0	:	0	=	-6106974	-	-6106974	:	0	=	537931	-	537931
1fab.1fH_V3_P6h2y_WT_Emin.A_HL.pdb.m0004	ENERGY:	-149067	-0.85	-155982	(-0.069150)	DDG:	-0.25228	SD:	0.25999	DDGs:	-0.97034	:	0.19167	=	-6087653	-	-610682	:	-0.2317	=	529165	-	531482
1fab.1fH_V3_P6h2y_WT_Emin.A_HL.pdb.m0005	ENERGY:	-288478	-0.85	-96909	(-6.806120)	DDG:	-749067	SD:	106989	DDGs:	-700135	:	-500871	=	-6647651	-	-614678	:	-2305	=	497216	-	520266
1fab.1fH_V3_P6h2y_WT_Emin.A_HL.pdb.m0006	ENERGY:	-273718	-0.85	-841047	(-5.673290)	DDG:	-447864	SD:	13783	DDGs:	-324939	:	-315165	=	-6416972	-	-6101807	:	-18728	=	500797	-	519525
1fab.1fH_V3_P6h2y_WT_Emin.A_HL.pdb.m0007	ENERGY:	-239105	-0.85	-775706	(-5.366010)	DDG:	-387583	SD:	101774	DDGs:	-380827	:	-64639	=	-6745766	-	-6099376	:	15021	=	535544	-	520523
1fab.1fH_V3_P6h2y_WT_Emin.A_HL.pdb.m0008	ENERGY:	-340204	-0.85	-142498	(-10.847760)	DDG:	-977257	SD:	14781	DDGs:	-661158	:	-569092	=	-673445	-	-6165358	:	-43609	=	473265	-	516874
1fab.1fH_V3_P6h2y_WT_Emin.A_HL.pdb.m0009	ENERGY:	-202307	-0.85	-108703	(-8.847230)	DDG:	-680471	SD:	210636	DDGs:	-323055	:	-317259	=	-6422785	-	-6105526	:	-56372	=	468984	-	525356
1fab.1fH_V3_P6h2y_WT_Emin.A_HL.pdb.m0010	ENERGY:	-434684	-0.85	-908878	(-4.741940)	DDG:	-622045	SD:	155174	DDGs:	-400869	:	-231812	=	-643737	-	-6205558	:	-33776	=	479874	-	51365
1fab.1fH_V3_P6h2y_WT_Emin.A_HL.pdb.m0020	ENERGY:	-125234	-0.85	162121	-287355	DDG:	30448	SD:	0.38466	DDGs:	791556	:	-0.33994	=	-6140968	-	-6106974	:	32354	=	566235	-	533881
1fab.1fH_V3_P6h2y_WT_Emin.A_HL.pdb.m0021	ENERGY:	-0.84721	-0.85	-348301	(-2.635803)	DDG:	-188283	SD:	0.42204	DDGs:	-446129	:	-212968	=	-6319942	-	-6106974	:	-0.6571	=	53136	-	537931
1fab.1fH_V3_P6h2y_WT_Emin.A_HL.pdb.m0022	ENERGY:	-122145	-0.85	-232897	(-1.107520)	DDG:	-11499	SD:	0.23341	DDGs:	-492644	:	-104601	=	-6203804	-	-6099203	:	-0.1988	=	531423	-	533411
1fab.1fH_V3_P6h2y_WT_Emin.A_HL.pdb.m0023	ENERGY:	-15808	-0.85	0.28927	-1870074	DDG:	172485	SD:	0.6438	DDGs:	267915	:	-111412	=	-6279659	-	-6168247	:	35052	=	572318	-	537266
1fab.1fH_V3_P6h2y_WT_Emin.A_HL.pdb.m0024	ENERGY:	-104548	-0.85	-266456	(-1.619080)	DDG:	-144879	SD:	0.30484	DDGs:	-475266	:	146809	=	-5989042	-	-6135851	:	-30549	=	507518	-	538067
1fab.1fH_V3_P6h2y_WT_Emin.A_HL.pdb.m0025	ENERGY:	-12606	-0.85	310707	-436767	DDG:	440308	SD:	0.31033	DDGs:	1418843	:	0.06115	=	-6100712	-	-6106827	:	43055	=	576874	-	533819
1fab.1fH_V3_P6h2y_WT_Emin.A_HL.pdb.m0026	ENERGY:	-135033	-0.85	-339677	(-2.046440)	DDG:	-224441	SD:	0.36956	DDGs:	-607324	:	-298532	=	-6401107	-	-6102575	:	0.7339	=	540227	-	532888
1fab.1fH_V3_P6h2y_WT_Emin.A_HL.pdb.m0027	ENERGY:	-125236	-0.85	-306656	(-1.814200)	DDG:	-205143	SD:	0.20073	DDGs:	-1021969	:	0.03105	=	-610373	-	-6106835	:	-18465	=	515391	-	533856
1fab.1fH_V3_P6h2y_WT_Emin.A_HL.pdb.m0028	ENERGY:	-159072	-0.85	-328294	(-1.692220)	DDG:	-163116	SD:	0.34053	DDGs:	-479013	:	167146	=	-5969264	-	-613641	:	-0.8628	=	52408	-	532708
1fab.1fH_V3_P6h2y_WT_Emin.A_HL.pdb.m0029	ENERGY:	-130782	-0.85	-323268	(-1.924860)	DDG:	-128422	SD:	0.45383	DDGs:	-282972	:	-0.98008	=	-6204995	-	-6106987	:	-10874	=	522436	-	53331
1fab.1fH_V3_P6h2y_WT_Emin.A_HL.pdb.m0030	ENERGY:	-13998	-0.85	-0.59954	-0.800264	DDG:	0.49106	SD:	0.76866	DDGs:	0.63885	:	-0.49	=	-6156792	-	-6107792	:	17132	=	549913	-	532781
1fab.1fH_V3_P6h2y_WT_Emin.A_HL.pdb.m0031	ENERGY:	-18175	-0.85	-0.54011	-1277389	DDG:	135853	SD:	0.38837	DDGs:	349805	:	-0.345	=	-6144576	-	-6110076	:	15453	=	543988	-	528535
1fab.1fH_V3_P6h2y_WT_Emin.A_HL.pdb.m0032	ENERGY:	-170179	-0.85	-101864	(-8.484610)	DDG:	-740143	SD:	109927	DDGs:	-673304	:	-34635	=	-6470085	-	-6123735	:	-45245	=	485988	-	531233
1fab.1fH_V3_P6h2y_WT_Emin.A_HL.pdb.m0033	ENERGY:	-273813	-0.85	-970457	(-6.966440)	DDG:	-704247	SD:	110647	DDGs:	-636481	:	-507356	=	-6622712	-	-6115356	:	-16533	=	502516	-	519049
1fab.1fH_V3_P6h2y_WT_Emin.A_HL.pdb.m0034	ENERGY:	-181137	-0.85	-915969	(-7.348320)	DDG:	-587163	SD:	108463	DDGs:	-541349	:	-703784	=	-6824095	-	-6120311	:	-0.337	=	524642	-	528012
1fab.1fH_V3_P6h2y_WT_Emin.A_HL.pdb.m0035	ENERGY:	-266062	-0.85	-104397	(-7.779080)	DDG:	-729705	SD:	106726	DDGs:	-683718	:	-573213	=	-6672925	-	-6099712	:	-23494	=	503936	-	52743
1fab.1fH_V3_P6h2y_WT_Emin.A_HL.pdb.m0036	ENERGY:	-266799	-0.85	-104924	(-7.824410)	DDG:	-878759	SD:	0.9659	DDGs:	-909782	:	-542659	=	-6649666	-	-6107007	:	-21204	=	497193	-	518397
1fab.1fH_V3_P6h2y_WT_Emin.A_HL.pdb.m0037	ENERGY:	-164458	-0.85	-594624	(-4.301660)	DDG:	-300981	SD:	120347	DDGs:	-250094	:	-582483	=	-6686327	-	-6103844	:	13781	=	546854	-	533073
1fab.1fH_V3_P6h2y_WT_Emin.A_HL.pdb.m0038	ENERGY:	-160428	-0.85	-76593	(-6.055020)	DDG:	-656808	SD:	122015	DDGs:	-538301	:	-777056	=	-6897838	-	-6120782	:	0.4797	=	534976	-	530179
1fab.1fH_V3_P6h2y_WT_Emin.A_HL.pdb.m0039	ENERGY:	-136856	-0.85	-751861	(-6.150050)	DDG:	-654602	SD:	0.76916	DDGs:	-851058	:	-3733	=	-6516022	-	-6142722	:	-24597	=	511006	-	535603
1fab.1fH_V3_P6h2y_WT_Emin.A_HL.pdb.m0040	ENERGY:	-160241	-0.85	-108527	(-9.250290)	DDG:	-861218	SD:	0.85812	DDGs:	-100361	:	-564181	=	-6672914	-	-6108733	:	-33493	=	496618	-	530111
1fab.1fH_V3_P6h2y_WT_Emin.A_HL.pdb.m0041	ENERGY:	-144369	-0.85	-985228	(-8.408590)	DDG:	-628931	SD:	104507	DDGs:	-601807	:	-497237	=	-6637439	-	-6140202	:	-33886	=	501234	-	53512
1fab.1fH_V3_P6h2y_WT_Emin.A_HL.pdb.m0042	ENERGY:	-257169	-0.85	-665792	(-4.086230)	DDG:	-446297	SD:	0.55315	DDGs:	-806828	:	-0.88712	=	-6181531	-	-6092819	:	-28451	=	48977	-	518221
1fab.1fH_V3_P6h2y_WT_Emin.A_HL.pdb.m0043	ENERGY:	-147119	-0.85	-615827	(-4.687080)	DDG:	-523051	SD:	10895	DDGs:	-480084	:	-433688	=	-6571118	-	-613743	:	-0.5414	=	529412	-	534826
1fab.1fH_V3_P6h2y_WT_Emin.A_HL.pdb.m0044	ENERGY:	-241181	-0.85	-82593	(-5.847490)	DDG:	-596216	SD:	0.89715	DDGs:	-664569	:	-516263	=	-6601816	-	-6085553	:	-0.0537	=	518666	-	519203
1fab.1fH_V3_P6h2y_WT_Emin.A_HL.pdb.m0045	ENERGY:	-160089	-0.85	-862681	(-7.025920)	DDG:	-711267	SD:	0.70416	DDGs:	-1010097	:	-522654	=	-6632636	-	-6109982	:	-21534	=	50775	-	529284
1fab.1fH_V3_P6h2y_WT_Emin.A_HL.pdb.m0046	ENERGY:	-158516	-0.85	-33593	(-1.774140)	DDG:	-308713	SD:	0.82751	DDGs:	-373063	:	-394125	=	-6518342	-	-6124217	:	28596	=	559131	-	530535
1fab.1fH_V3_P6h2y_WT_Emin.A_HL.pdb.m0047	ENERGY:	-144722	-0.85	-616479	(-4.717570)	DDG:	-44615	SD:	114967	DDGs:	-388068	:	-2601	=	-639889	-	-613879	:	-23239	=	511872	-	535111
1fab.1fH_V3_P6h2y_WT_Emin.A_HL.pdb.m0048	ENERGY:	-144551	-0.85	-688404	(-5.438530)	DDG:	-42416	SD:	13487	DDGs:	-314495	:	-203746	=	-6327536	-	-612379	:	-28482	=	503643	-	532125
1fab.1fH_V3_P6h2y_WT_Emin.A_HL.pdb.m0049	ENERGY:	-283637	-0.85	-454489	(-1.708520)	DDG:	-317371	SD:	103212	DDGs:	-307494	:	-246868	=	-6343893	-	-6097025	:	0.2524	=	518438	-	515914
1fab.1fH_V3_P6h2y_WT_Emin.A_HL.pdb.m0050	ENERGY:	-158934	-0.85	-487386	(-3.284520)	DDG:	-378982	SD:	0.95401	DDGs:	-39725	:	-312796	=	-6426851	-	-6114055	:	0.4055	=	533741	-	529686
1fab.1fH_V3_P6h2y_WT_Emin.A_HL.pdb.m0051	ENERGY:	-12255	-0.85	-646407	(-5.238570)	DDG:	-539143	SD:	0.84912	DDGs:	-634942	:	-119313	=	-625951	-	-6140197	:	-3.76	=	499412	-	537012
1fab.1fH_V3_P6h2y_WT_Emin.A_HL.pdb.m0052	ENERGY:	-147386	-0.85	-634509	(-4.871230)	DDG:	-494818	SD:	0.9072	DDGs:	-545433	:	-324392	=	-6460352	-	-613596	:	-0.1767	=	532878	-	534645
1fab.1fH_V3_P6h2y_WT_Emin.A_HL.pdb.m0053	ENERGY:	-174435	-0.85	-194919	(-0.204840)	DDG:	0.03347	SD:	142404	DDGs:	0.02351	:	-252099	=	-6403796	-	-6151697	:	17833	=	550839	-	533006
1fab.1fH_V3_P6h2y_WT_Emin.A_HL.pdb.m0054	ENERGY:	-127348	-0.85	-478942	(-3.515940)	DDG:	-330893	SD:	110896	DDGs:	-298381	:	-408574	=	-6506626	-	-6098052	:	-0.2123	=	535021	-	537144
1fab.1fH_V3_P6h2y_WT_Emin.A_HL.pdb.m0055	ENERGY:	-179822	-0.85	-451302	(-2.714800)	DDG:	-386414	SD:	0.92835	DDGs:	-416239	:	0.30926	=	-6092813	-	-6123739	:	-33728	=	496358	-	530086
1fab.1fH_V3_P6h2y_WT_Emin.A_HL.pdb.m0056	ENERGY:	-14257	-0.85	-872749	(-7.301790)	DDG:	-593527	SD:	113337	DDGs:	-523683	:	-310967	=	-6451965	-	-6140998	:	-45098	=	490302	-	53.54
1fab.1fH_V3_P6h2y_WT_Emin.A_HL.pdb.m0057	ENERGY:	-138952	-0.85	-527778	(-3.888260)	DDG:	-409372	SD:	0.90841	DDGs:	-450647	:	-0.64347	=	-6201819	-	-6137472	:	-29531	=	505601	-	535132
1fab.1fH_V3_P6h2y_WT_Emin.A_HL.pdb.m0058	ENERGY:	-13068	-0.85	-3949	(-2.642200)	DDG:	-363401	SD:	0.73521	DDGs:	-49428	:	0.32155	=	-6103398	-	-6135553	:	-26986	=	509111	-	536097
1fab.1fH_V3_P6h2y_WT_Emin.A_HL.pdb.m0059	ENERGY:	-142192	-0.85	-450212	(-3.080200)	DDG:	-365767	SD:	100377	DDGs:	-364393	:	-442955	=	-6557028	-	-6114073	:	11338	=	543014	-	531676
1fab.1fH_V3_P6h2y_WT_Emin.A_HL.pdb.m0060	ENERGY:	-152747	-0.85	-427248	(-2.745010)	DDG:	-347477	SD:	1.31	DDGs:	-26525	:	-0.06244	=	-6128787	-	-6122543	:	-17745	=	513239	-	530984
1fab.1fH_V3_P6h2y_WT_Emin.A_HL.pdb.m0061	ENERGY:	-18467	-0.85	-55435	(-3.696800)	DDG:	-294153	SD:	125014	DDGs:	-235296	:	-227562	=	-6312661	-	-6085099	:	-0.2618	=	525384	-	528002
1fab.1fH_V3_P6h2y_WT_Emin.A_HL.pdb.m0062	ENERGY:	-195683	-0.85	-561053	(-3.653700)	DDG:	-42463	SD:	0.74596	DDGs:	-569242	:	-426178	=	-6529528	-	-610335	:	14561	=	539754	-	525193
1fab.1fH_V3_P6h2y_WT_Emin.A_HL.pdb.m0063	ENERGY:	-243889	-0.85	-761985	(-5.180960)	DDG:	-422314	SD:	0.97628	DDGs:	-432574	:	-688542	=	-6819113	-	-6130571	:	13789	=	536958	-	523169
1fab.1fH_V3_P6h2y_WT_Emin.A_HL.pdb.m0064	ENERGY:	-155354	-0.85	-443525	(-2.881710)	DDG:	-288749	SD:	0.97974	DDGs:	-294721	:	-501901	=	-6641977	-	-6140076	:	15043	=	549331	-	534288
1fab.1fH_V3_P6h2y_WT_Emin.A_HL.pdb.m0065	ENERGY:	-185349	-0.85	-690561	(-5.052120)	DDG:	-528094	SD:	1006	DDGs:	-524944	:	-475875	=	-6610398	-	-6134523	:	-0.8734	=	521986	-	53072
1fab.1fH_V3_P6h2y_WT_Emin.A_HL.pdb.m0066	ENERGY:	-245836	-0.85	-849398	(-6.035620)	DDG:	-529222	SD:	0.94703	DDGs:	-558823	:	-430128	=	-6561086	-	-6130958	:	-1484	=	50938	-	52422
1fab.1fH_V3_P6h2y_WT_Emin.A_HL.pdb.m0067	ENERGY:	-154234	-0.85	-572225	(-4.179910)	DDG:	-45198	SD:	110505	DDGs:	-409013	:	-4378	=	-6546888	-	-6109088	:	0.0298	=	530256	-	529958
1fab.1fH_V3_P6h2y_WT_Emin.A_HL.pdb.m0068	ENERGY:	-131156	-0.85	-382461	(-2.513050)	DDG:	-165203	SD:	0.79618	DDGs:	-207496	:	-556568	=	-6685955	-	-6129387	:	2778	=	563195	-	535415
1fab.1fH_V3_P6h2y_WT_Emin.A_HL.pdb.m0069	ENERGY:	-14256	-0.85	-615508	(-4.729480)	DDG:	-39523	SD:	131861	DDGs:	-299732	:	-414765	=	-6561033	-	-6146268	:	-0.2982	=	532529	-	535511
1fab.1fH_V3_P6h2y_WT_Emin.A_HL.pdb.m0070	ENERGY:	-138701	-0.85	-514744	(-3.760430)	DDG:	-347392	SD:	0.95744	DDGs:	-362835	:	-483246	=	-6612445	-	-6129199	:	0.3606	=	537794	-	534188
1fab.1fH_V3_P6h2y_WT_Emin.A_HL.pdb.m0071	ENERGY:	-226575	-0.85	-516747	(-2.901720)	DDG:	-409777	SD:	0.65177	DDGs:	-628716	:	-197621	=	-6327267	-	-6129646	:	-0.6001	=	517542	-	523543
1fab.1fH_V3_P6h2y_WT_Emin.A_HL.pdb.m0072	ENERGY:	-156449	-0.85	-510091	(-3.536420)	DDG:	-328855	SD:	0.82838	DDGs:	-396984	:	-550891	=	-6661555	-	-6110664	:	20615	=	550397	-	529782
1fab.1fH_V3_P6h2y_WT_Emin.A_HL.pdb.m0073	ENERGY:	-265438	-0.85	-821656	(-5.562180)	DDG:	-553858	SD:	0.79458	DDGs:	-697046	:	-350787	=	-6481041	-	-6130254	:	-21603	=	500662	-	522265
1fab.1fH_V3_P6h2y_WT_Emin.A_HL.pdb.m0074	ENERGY:	-149194	-0.85	-463654	(-3.144600)	DDG:	-223602	SD:	0.86179	DDGs:	-259463	:	-312353	=	-6444603	-	-613225	:	-0.4659	=	529016	-	533675
1fab.1fH_V3_P6h2y_WT_Emin.A_HL.pdb.m0075	ENERGY:	-138828	-0.85	-440562	(-3.017340)	DDG:	-388702	SD:	0.88576	DDGs:	-438833	:	-253429	=	-6374207	-	-6120778	:	-0.2063	=	52959	-	531653
1fab.1fH_V3_P6h2y_WT_Emin.A_HL.pdb.m0076	ENERGY:	-281328	-0.85	-507849	(-2.265210)	DDG:	-304706	SD:	108635	DDGs:	-280486	:	-337395	=	-6445085	-	-610769	:	0.9653	=	527245	-	517592
1fab.1fH_V3_P6h2y_WT_Emin.A_HL.pdb.m0077	ENERGY:	-234622	-0.85	-353093	(-1.184710)	DDG:	-130158	SD:	0.98129	DDGs:	-13264	:	-523209	=	-6655866	-	-6132657	:	37425	=	560877	-	523452
1fab.1fH_V3_P6h2y_WT_Emin.A_HL.pdb.m0078	ENERGY:	-255526	-0.85	-111207	(-8.565440)	DDG:	-107678	SD:	147201	DDGs:	-731503	:	-376589	=	-655114	-	-6174551	:	-43783	=	482939	-	526722
1fab.1fH_V3_P6h2y_WT_Emin.A_HL.pdb.m0079	ENERGY:	-413395	-0.85	-121859	(-8.051950)	DDG:	-979263	SD:	160066	DDGs:	-611787	:	-643085	=	-6805015	-	-616193	:	-25481	=	484036	-	509517
1fab.1fH_V3_P6h2y_WT_Emin.A_HL.pdb.m0080	ENERGY:	-300615	-0.85	-13261	(-10.254850)	DDG:	-958296	SD:	0.97096	DDGs:	-986952	:	-627499	=	-6775719	-	-614822	:	-4933	=	477445	-	526775
1fab.1fH_V3_P6h2y_WT_Emin.A_HL.pdb.m0081	ENERGY:	-326077	-0.85	-923542	(-5.974650)	DDG:	-899628	SD:	115338	DDGs:	-779993	:	-691672	=	-6848983	-	-6157311	:	16947	=	535329	-	518382
1fab.1fH_V3_P6h2y_WT_Emin.A_HL.pdb.m0082	ENERGY:	-366376	-0.85	-111579	(-7.494140)	DDG:	-807124	SD:	0.9519	DDGs:	-847911	:	-658533	=	-6846885	-	-6188352	:	-24204	=	49441	-	518614
1fab.1fH_V3_P6h2y_WT_Emin.A_HL.pdb.m0083	ENERGY:	-411155	-0.85	-152969	(-11.185350)	DDG:	-101088	SD:	144087	DDGs:	-701576	:	-548707	=	-6752639	-	-6203932	:	-62616	=	450325	-	512941
1fab.1fH_V3_P6h2y_WT_Emin.A_HL.pdb.m0084	ENERGY:	-403149	-0.85	-14097	(-10.065510)	DDG:	-970299	SD:	154616	DDGs:	-627554	:	-759603	=	-6951745	-	-6192142	:	-27618	=	485753	-	513371
1fab.1fH_V3_P6h2y_WT_Emin.A_HL.pdb.m0085	ENERGY:	-383332	-0.85	-762814	(-3.794820)	DDG:	-506828	SD:	103568	DDGs:	-489367	:	-523663	=	-6717439	-	-6193776	:	14609	=	531551	-	516942
1fab.1fH_V3_P6h2y_WT_Emin.A_HL.pdb.m0086	ENERGY:	-432526	-0.85	-119024	(-7.577140)	DDG:	-905488	SD:	172797	DDGs:	-524018	:	-416599	=	-6601221	-	-6184622	:	-27549	=	483498	-	511047
1fab.1fH_V3_P6h2y_WT_Emin.A_HL.pdb.m0087	ENERGY:	-332489	-0.85	-124433	(-9.118410)	DDG:	-893644	SD:	0.83678	DDGs:	-1067953	:	-605495	=	-6811789	-	-6206294	:	-37612	=	486113	-	523725
1fab.1fH_V3_P6h2y_WT_Emin.A_HL.pdb.m0088	ENERGY:	-406339	-0.85	-152748	(-11.211410)	DDG:	-111055	SD:	108262	DDGs:	-1025798	:	-930263	=	-7129003	-	-619874	:	-39424	=	47669	-	516114
1fab.1fH_V3_P6h2y_WT_Emin.A_HL.pdb.m0089	ENERGY:	-208125	-0.85	-867146	(-6.590210)	DDG:	-750959	SD:	172058	DDGs:	-436457	:	-520086	=	-6632294	-	-6112208	:	-13745	=	510925	-	52467
1fab.1fH_V3_P6h2y_WT_Emin.A_HL.pdb.m0090	ENERGY:	-388195	-0.85	-124576	(-8.575650)	DDG:	-966551	SD:	130201	DDGs:	-742353	:	-833713	=	-6979692	-	-6145979	:	-21773	=	489015	-	510788
1fab.1fH_V3_P6h2y_WT_Emin.A_HL.pdb.m0091	ENERGY:	-356939	-0.85	-959147	(-6.022080)	DDG:	-473052	SD:	127553	DDGs:	-370867	:	-361528	=	-6451367	-	-6089839	:	-28194	=	480085	-	508279
1fab.1fH_V3_P6h2y_WT_Emin.A_HL.pdb.m0092	ENERGY:	-355543	-0.85	-144861	(-10.930670)	DDG:	-939542	SD:	109154	DDGs:	-860749	:	-885186	=	-6922068	-	-6036882	:	-20125	=	484238	-	504363
1fab.1fH_V3_P6h2y_WT_Emin.A_HL.pdb.m0093	ENERGY:	-23266	-0.85	-111959	(-8.869300)	DDG:	-689916	SD:	163787	DDGs:	-421228	:	-310761	=	-6479529	-	-6168768	:	-6116	=	46.64	-	52756
1fab.1fH_V3_P6h2y_WT_Emin.A_HL.pdb.m0094	ENERGY:	-192818	-0.85	-110579	(-9.129720)	DDG:	-825918	SD:	190918	DDGs:	-432604	:	-319884	=	-6434658	-	-6114774	:	-61709	=	465546	-	527255
1fab.1fH_V3_P6h2y_WT_Emin.A_HL.pdb.m0095	ENERGY:	-184617	-0.85	-698613	(-5.139960)	DDG:	-741555	SD:	168749	DDGs:	-439443	:	-129031	=	-626181	-	-6132779	:	-35331	=	495385	-	530716
1fab.1fH_V3_P6h2y_WT_Emin.A_HL.pdb.m0096	ENERGY:	-219116	-0.85	-109281	(-8.736940)	DDG:	-681319	SD:	185852	DDGs:	-366592	:	-27006	=	-6376952	-	-6106892	:	-62211	=	461546	-	523757
1fab.1fH_V3_P6h2y_WT_Emin.A_HL.pdb.m0097	ENERGY:	-199353	-0.85	-106296	(-8.636070)	DDG:	-748689	SD:	12706	DDGs:	-589241	:	-355158	=	-648527	-	-6130112	:	-52295	=	476993	-	529288
1fab.1fH_V3_P6h2y_WT_Emin.A_HL.pdb.m0098	ENERGY:	-205283	-0.85	-848207	(-6.429240)	DDG:	-57233	SD:	185205	DDGs:	-309025	:	-0.58702	=	-6156638	-	-6097936	:	-11537	=	513616	-	525153
1fab.1fH_V3_P6h2y_WT_Emin.A_HL.pdb.m0099	ENERGY:	-224164	-0.85	-902126	(-6.779620)	DDG:	-589726	SD:	226259	DDGs:	-260642	:	-400408	=	-6524415	-	-6124007	:	-34315	=	491358	-	525673
1fab.1fH_V3_P6h2y_WT_Emin.A_HL.pdb.m0100	ENERGY:	-171992	-0.85	-10202	(-8.482080)	DDG:	-903744	SD:	152879	DDGs:	-59115	:	-260871	=	-6385471	-	-61246	:	-63254	=	466036	-	52929
1fab.1fH_V3_P6h2y_WT_Emin.A_HL.pdb.m0101	ENERGY:	-213303	-0.85	-80422	(-5.909170)	DDG:	-638718	SD:	182323	DDGs:	-350322	:	-180536	=	-6298887	-	-6118351	:	-39904	=	487652	-	527556
1fab.1fH_V3_P6h2y_WT_Emin.A_HL.pdb.m0102	ENERGY:	-186213	-0.85	-909877	(-7.236640)	DDG:	-766914	SD:	151156	DDGs:	-507366	:	-368867	=	-6493928	-	-6125061	:	-42318	=	486226	-	528544
1fab.1fH_V3_P6h2y_WT_Emin.A_HL.pdb.m0103	ENERGY:	-244551	-0.85	-947018	(-7.024670)	DDG:	-497004	SD:	213402	DDGs:	-232896	:	-320199	=	-6472603	-	-6152404	:	-43145	=	481306	-	524451
1fab.1fH_V3_P6h2y_WT_Emin.A_HL.pdb.m0104	ENERGY:	-177487	-0.85	-576581	(-3.990940)	DDG:	-60483	SD:	213012	DDGs:	-283942	:	-184729	=	-6331332	-	-6146603	:	-23155	=	510603	-	533758
1fab.1fH_V3_P6h2y_WT_Emin.A_HL.pdb.m0105	ENERGY:	-1901	-0.85	-708169	(-5.180690)	DDG:	-510811	SD:	0.62902	DDGs:	-81207	:	-0.4585	=	-6187203	-	-6141353	:	-52148	=	478352	-	53.05
1fab.1fH_V3_P6h2y_WT_Emin.A_HL.pdb.m0106	ENERGY:	-192825	-0.85	-121943	(-10.266050)	DDG:	-900042	SD:	219454	DDGs:	-410128	:	-244475	=	-6384905	-	-614043	:	-77946	=	451846	-	529792
1fab.1fH_V3_P6h2y_WT_Emin.A_HL.pdb.m0107	ENERGY:	-242118	-0.85	-104385	(-8.017320)	DDG:	-510877	SD:	19052	DDGs:	-268149	:	-249845	=	-6426332	-	-6176487	:	-63734	=	465001	-	528735
1fab.1fH_V3_P6h2y_WT_Emin.A_HL.pdb.m0108	ENERGY:	-294117	-0.85	-737586	(-4.434690)	DDG:	-747536	SD:	154441	DDGs:	-484027	:	-151968	=	-6271491	-	-6119523	:	-23807	=	494064	-	517871
1fab.1fH_V3_P6h2y_WT_Emin.A_HL.pdb.m0109	ENERGY:	-416659	-0.85	-115952	(-7.428610)	DDG:	-71407	SD:	140831	DDGs:	-50704	:	-504047	=	-6722048	-	-6218001	:	-3317	=	482794	-	515964
1fab.1fH_V3_P6h2y_WT_Emin.A_HL.pdb.m0110	ENERGY:	-374264	-0.85	-102429	(-6.500260)	DDG:	-574956	SD:	199155	DDGs:	-288698	:	-450553	=	-6594486	-	-6143933	:	-26676	=	488454	-	51513
1fab.1fH_V3_P6h2y_WT_Emin.A_HL.pdb.m0111	ENERGY:	-311609	-0.85	-103572	(-7.241110)	DDG:	-741616	SD:	123185	DDGs:	-602034	:	-365479	=	-6565959	-	-620048	:	-41121	=	483864	-	524985
1fab.1fH_V3_P6h2y_WT_Emin.A_HL.pdb.m0112	ENERGY:	-415425	-0.85	-113639	(-7.209650)	DDG:	-487676	SD:	192206	DDGs:	-253726	:	-306506	=	-6549029	-	-6242523	:	-49355	=	469181	-	518536
1fab.1fH_V3_P6h2y_WT_Emin.A_HL.pdb.m0113	ENERGY:	-388783	-0.85	-886304	(-4.975210)	DDG:	-670474	SD:	163617	DDGs:	-409783	:	-354864	=	-6534435	-	-6179571	:	-1537	=	498397	-	513767
1fab.1fH_V3_P6h2y_WT_Emin.A_HL.pdb.m0114	ENERGY:	-399774	-0.85	-919482	(-5.197080)	DDG:	-481436	SD:	177876	DDGs:	-270658	:	-522045	=	-674475	-	-6222705	:	-19399	=	496523	-	515922
1fab.1fH_V3_P6h2y_WT_Emin.A_HL.pdb.m0115	ENERGY:	-243196	-0.85	-12749	(-10.317040)	DDG:	-105189	SD:	127943	DDGs:	-822155	:	-343952	=	-6432596	-	-6088644	:	-75692	=	441612	-	517304
1fab.1fH_V3_P6h2y_WT_Emin.A_HL.pdb.m0116	ENERGY:	-385768	-0.85	-73607	(-3.503020)	DDG:	-563616	SD:	191044	DDGs:	-295019	:	-267366	=	-6452219	-	-6184853	:	-16557	=	500001	-	516558
1fab.1fH_V3_P6h2y_WT_Emin.A_HL.pdb.m0117	ENERGY:	-397907	-0.85	-106936	(-6.714530)	DDG:	-75231	SD:	18793	DDGs:	-400314	:	-398408	=	-6543755	-	-6145347	:	-31465	=	478191	-	509656
1fab.1fH_V3_P6h2y_WT_Emin.A_HL.pdb.m0118	ENERGY:	-433558	-0.85	-627248	(-1.936900)	DDG:	-314772	SD:	155825	DDGs:	-202004	:	-285104	=	-6491333	-	-6206229	:	0.0746	=	515388	-	514642
1fab.1fH_V3_P6h2y_WT_Emin.A_HL.pdb.m0119	ENERGY:	-302436	-0.85	-734269	(-4.318330)	DDG:	-751971	SD:	215238	DDGs:	-349367	:	-223959	=	-6384207	-	-6160248	:	-16067	=	503527	-	519594
1fab.1fH_V3_P6h2y_WT_Emin.A_HL.pdb.m0120	ENERGY:	-269625	-0.85	-78697	(-5.173450)	DDG:	-530902	SD:	0.61951	DDGs:	-856972	:	-299199	=	-6341766	-	-6042567	:	-26141	=	486395	-	512536
1fab.1fH_V3_P6h2y_WT_Emin.A_HL.pdb.m0121	ENERGY:	-491111	-0.85	-647387	(-1.562760)	DDG:	-352013	SD:	217446	DDGs:	-161885	:	-169925	=	-6378535	-	-620861	:	0.1712	=	506531	-	504819
1fab.1fH_V3_P6h2y_WT_Emin.A_HL.pdb.m0122	ENERGY:	-466943	-0.85	-874719	(-4.077760)	DDG:	-397149	SD:	207888	DDGs:	-19104	:	-209046	=	-6420151	-	-6211105	:	-13494	=	495061	-	508555
1fab.1fH_V3_P6h2y_WT_Emin.A_HL.pdb.m0124	ENERGY:	-102589	-0.85	0.19908	-1224969	DDG:	125597	SD:	0.09908	DDGs:	1267594	:	0.07207	=	-6099767	-	-6106974	:	11391	=	547577	-	536186
1fab.1fH_V3_P6h2y_WT_Emin.A_HL.pdb.m0127	ENERGY:	-124441	-0.85	169366	-293807	DDG:	300429	SD:	0.50062	DDGs:	600109	:	-0.04126	=	-6113685	-	-6109559	:	29729	=	563946	-	534217
1fab.1fH_V3_P6h2y_WT_Emin.A_HL.pdb.m0128	ENERGY:	-113994	-0.85	-0.63791	-0.502033	DDG:	-0.43888	SD:	0.36805	DDGs:	-119244	:	-137581	=	-6244543	-	-6106962	:	18159	=	553151	-	534992
1fab.1fH_V3_P6h2y_WT_Emin.A_HL.pdb.m0129	ENERGY:	-0.95368	-0.85	-0.92351	-0.030173	DDG:	0.22707	SD:	0.4008	DDGs:	0.56654	:	-0.99885	=	-6206938	-	-6107053	:	0.8344	=	545222	-	536878
1fab.1fH_V3_P6h2y_WT_Emin.A_HL.pdb.m0130	ENERGY:	-134855	-0.85	-180934	(-0.460790)	DDG:	-0.21616	SD:	0.37408	DDGs:	-0.57786	:	137676	=	-599901	-	-6136686	:	11634	=	546849	-	535215
1fab.1fH_V3_P6h2y_WT_Emin.A_HL.pdb.m0131	ENERGY:	-12381	-0.85	-511224	(-3.874140)	DDG:	-343689	SD:	0.89559	DDGs:	-383755	:	-453294	=	-6586259	-	-6132965	:	0.2382	=	538725	-	536343
2fab.2fH_V1_P2ypv_WT.A_HL.pdb.m0001	ENERGY:	303414	30.34	303398	(-0.001600)	DDG:	-0.0015	SD:	0.00031	DDGs:	0	:	0	=	-5747869	-	-5747869	:	0.0342	=	516933	-	516591
2fab.2fH_V1_P2ypv_WT.A_HL.pdb.m0003	ENERGY:	303115	30.34	32.63	-23185	DDG:	240764	SD:	0.2762	DDGs:	871695	:	0.91493	=	-5656376	-	-5747869	:	14666	=	530957	-	516291
2fab.2fH_V1_P2ypv_WT.A_HL.pdb.m0011	ENERGY:	303412	30.34	327823	-24411	DDG:	219682	SD:	0.077	DDGs:	2852865	:	0	=	-5747869	-	-5747869	:	24217	=	540806	-	516589
2fab.2fH_V1_P2ypv_WT.A_HL.pdb.m0012	ENERGY:	303294	30.34	296997	(-0.629700)	DDG:	-0.39706	SD:	0.14267	DDGs:	-278308	:	0	=	-5747869	-	-5747869	:	-0.6304	=	510169	-	516473
2fab.2fH_V1_P2ypv_WT.A_HL.pdb.m0013	ENERGY:	303413	30.34	310545	-0.7132	DDG:	0.60198	SD:	0.14664	DDGs:	410511	:	0	=	-5747869	-	-5747869	:	0.7143	=	523735	-	516592
2fab.2fH_V1_P2ypv_WT.A_HL.pdb.m0014	ENERGY:	303333	30.34	326608	-23275	DDG:	223602	SD:	0.15267	DDGs:	14646	:	0.73162	=	-5674697	-	-5747859	:	14023	=	530533	-	51651
2fab.2fH_V1_P2ypv_WT.A_HL.pdb.m0015	ENERGY:	30317	30.34	309477	-0.6307	DDG:	0.80458	SD:	0.45428	DDGs:	177109	:	0.71267	=	-5676602	-	-5747869	:	-0.2068	=	514279	-	516347
2fab.2fH_V1_P2ypv_WT.A_HL.pdb.m0016	ENERGY:	301564	30.34	333011	-31447	DDG:	340503	SD:	0.2765	DDGs:	1231489	:	138484	=	-5609195	-	-5747679	:	17325	=	533722	-	516397
2fab.2fH_V1_P2ypv_WT.A_HL.pdb.m0017	ENERGY:	303226	30.34	336339	-33113	DDG:	328272	SD:	0.25202	DDGs:	1302574	:	0.7145	=	-5676419	-	-5747869	:	2377	=	540176	-	516406
2fab.2fH_V1_P2ypv_WT.A_HL.pdb.m0018	ENERGY:	302977	30.34	328833	-25856	DDG:	266311	SD:	0.2534	DDGs:	1050934	:	0.57726	=	-5690143	-	-5747869	:	16766	=	532921	-	516155
2fab.2fH_V1_P2ypv_WT.A_HL.pdb.m0019	ENERGY:	303239	30.34	311023	-0.7784	DDG:	0.21027	SD:	0.37413	DDGs:	0.56203	:	0	=	-5747869	-	-5747869	:	0.7794	=	524214	-	51642
2fab.2fH_V1_P2ypv_WT.A_HL.pdb.m0123	ENERGY:	303414	30.34	31173	-0.8316	DDG:	0.75327	SD:	0.13505	DDGs:	557761	:	0	=	-5747869	-	-5747869	:	0.8321	=	524912	-	516591
2fab.2fH_V1_P2ypv_WT.A_HL.pdb.m0125	ENERGY:	303294	30.34	303449	-0.0155	DDG:	0.15835	SD:	0.21321	DDGs:	0.7427	:	0	=	-5747869	-	-5747869	:	0.0151	=	516624	-	516473
2fab.2fH_V1_P2ypv_WT.A_HL.pdb.m0126	ENERGY:	303277	30.34	335995	-32718	DDG:	306918	SD:	0.29874	DDGs:	1027382	:	0.85319	=	-566255	-	-5747869	:	22733	=	539428	-	516695
2fab.2fH_V1_P2ypv_WT_Emin.A_HL.pdb.m0001	ENERGY:	-300106	-3	-300203	(-0.000970)	DDG:	-0.00145	SD:	0.00467	DDGs:	0	:	0	=	-5525104	-	-5525104	:	-0.0009	=	289595	-	289604
2fab.2fH_V1_P2ypv_WT_Emin.A_HL.pdb.m0003	ENERGY:	-30821	-3	0.47962	-3561716	DDG:	337099	SD:	0.4737	DDGs:	711627	:	0.9324	=	-5432001	-	-5525241	:	32573	=	321373	-	28.88
2fab.2fH_V1_P2ypv_WT_Emin.A_HL.pdb.m0011	ENERGY:	-299933	-3	0.7234	-3722726	DDG:	377583	SD:	0.03695	DDGs:	10219032	:	0	=	-5525104	-	-5525104	:	37218	=	32684	-	289622
2fab.2fH_V1_P2ypv_WT_Emin.A_HL.pdb.m0012	ENERGY:	-299853	-3	-356907	(-0.570540)	DDG:	-0.59296	SD:	0.07806	DDGs:	-759597	:	0	=	-5525104	-	-5525104	:	-0.57	=	283928	-	289628
2fab.2fH_V1_P2ypv_WT_Emin.A_HL.pdb.m0013	ENERGY:	-299889	-3	-103245	-196644	DDG:	202447	SD:	0.04027	DDGs:	5027116	:	0.00121	=	-5524983	-	-5525104	:	19644	=	30927	-	289626
2fab.2fH_V1_P2ypv_WT_Emin.A_HL.pdb.m0014	ENERGY:	-306774	-3	-0.88739	-2180354	DDG:	211938	SD:	0.47431	DDGs:	446835	:	0.81967	=	-5443557	-	-5525524	:	16988	=	306003	-	289015
2fab.2fH_V1_P2ypv_WT_Emin.A_HL.pdb.m0015	ENERGY:	-30687	-3	-189109	-117761	DDG:	135352	SD:	0.6457	DDGs:	20962	:	0.96306	=	-5428935	-	-5525241	:	0.7878	=	296811	-	288933
2fab.2fH_V1_P2ypv_WT_Emin.A_HL.pdb.m0016	ENERGY:	-308826	-3	537786	-846612	DDG:	554968	SD:	0.89754	DDGs:	618321	:	238038	=	-5287203	-	-5525241	:	6485	=	353585	-	288735
2fab.2fH_V1_P2ypv_WT_Emin.A_HL.pdb.m0017	ENERGY:	-310646	-3	202358	-513004	DDG:	487188	SD:	0.35763	DDGs:	1362284	:	143796	=	-5381445	-	-5525241	:	44875	=	33342	-	288545
2fab.2fH_V1_P2ypv_WT_Emin.A_HL.pdb.m0018	ENERGY:	-306108	-3	0.22062	-3281704	DDG:	323136	SD:	0.56391	DDGs:	573028	:	0.92893	=	-5431724	-	-5524617	:	28522	=	317483	-	288961
2fab.2fH_V1_P2ypv_WT_Emin.A_HL.pdb.m0019	ENERGY:	-302462	-3	-133489	-168973	DDG:	135145	SD:	0.4162	DDGs:	32471	:	0.00121	=	-5524983	-	-5525104	:	16892	=	306256	-	289364
2fab.2fH_V1_P2ypv_WT_Emin.A_HL.pdb.m0123	ENERGY:	-299889	-3	-190699	-10919	DDG:	116265	SD:	0.03983	DDGs:	2918884	:	0	=	-5525104	-	-5525104	:	10911	=	300537	-	289626
2fab.2fH_V1_P2ypv_WT_Emin.A_HL.pdb.m0125	ENERGY:	-300304	-3	-242286	-0.58018	DDG:	0.59104	SD:	0.06783	DDGs:	871334	:	0	=	-5525104	-	-5525104	:	0.5816	=	295403	-	289587
2fab.2fH_V1_P2ypv_WT_Emin.A_HL.pdb.m0126	ENERGY:	-306774	-3	0.04128	-310902	DDG:	332785	SD:	0.39094	DDGs:	85125	:	108642	=	-5416882	-	-5525524	:	27909	=	316924	-	289015
2fab.2fH_V3_P6h2y_WT.A_HL.pdb.m0002	ENERGY:	753745	75.28	753743	(-0.000200)	DDG:	-0.00051	SD:	0.00166	DDGs:	0	:	0	=	-5906069	-	-5906069	:	0.001	=	101736	-	101735
2fab.2fH_V3_P6h2y_WT.A_HL.pdb.m0004	ENERGY:	742796	75.28	101957	-276774	DDG:	284684	SD:	0.70362	DDGs:	4046002	:	165495	=	-5740574	-	-5906069	:	26327	=	126968	-	100641
2fab.2fH_V3_P6h2y_WT.A_HL.pdb.m0005	ENERGY:	713517	75.28	616099	(-9.741800)	DDG:	-882832	SD:	0.86806	DDGs:	-1017023	:	-0.35909	=	-5943376	-	-5907467	:	-90307	=	886824	-	977131
2fab.2fH_V3_P6h2y_WT.A_HL.pdb.m0006	ENERGY:	718452	75.28	636847	(-8.160500)	DDG:	-821555	SD:	0.44189	DDGs:	-1859184	:	0.18882	=	-588073	-	-5899612	:	-8686	=	897225	-	984085
2fab.2fH_V3_P6h2y_WT.A_HL.pdb.m0007	ENERGY:	710034	75.28	643064	(-6.697000)	DDG:	-702651	SD:	0.79656	DDGs:	-882108	:	-0.43144	=	-6010871	-	-5967727	:	-6555	=	927315	-	992865
2fab.2fH_V3_P6h2y_WT.A_HL.pdb.m0008	ENERGY:	676798	75.28	532409	(-14.438900)	DDG:	-118582	SD:	274822	DDGs:	-431487	:	0.39248	=	-5951526	-	-5990774	:	-141883	=	807895	-	949778
2fab.2fH_V3_P6h2y_WT.A_HL.pdb.m0009	ENERGY:	698741	75.28	57531	(-12.343100)	DDG:	-10418	SD:	224789	DDGs:	-463457	:	0.01189	=	-5933411	-	-59346	:	-12327	=	840937	-	964207
2fab.2fH_V3_P6h2y_WT.A_HL.pdb.m0010	ENERGY:	690905	75.28	55219	(-13.871500)	DDG:	-874677	SD:	259381	DDGs:	-337217	:	-0.71816	=	-6031124	-	-5959308	:	-131432	=	842498	-	97393
2fab.2fH_V3_P6h2y_WT.A_HL.pdb.m0020	ENERGY:	753627	75.28	108951	-335883	DDG:	336503	SD:	0.81101	DDGs:	4149189	:	167524	=	-5738545	-	-5906069	:	32328	=	134055	-	101727
2fab.2fH_V3_P6h2y_WT.A_HL.pdb.m0021	ENERGY:	753725	75.28	743794	(-0.993100)	DDG:	-0.99782	SD:	0.23803	DDGs:	-419197	:	-0.00672	=	-5906741	-	-5906069	:	-0.987	=	100746	-	101733
2fab.2fH_V3_P6h2y_WT.A_HL.pdb.m0022	ENERGY:	753691	75.28	739802	(-1.388900)	DDG:	-161939	SD:	0.2482	DDGs:	-652454	:	0.19201	=	-5888429	-	-590763	:	-1233	=	100502	-	101735
2fab.2fH_V3_P6h2y_WT.A_HL.pdb.m0023	ENERGY:	733582	75.28	105507	-321488	DDG:	327444	SD:	0.78135	DDGs:	4190736	:	0.86296	=	-5845689	-	-5931985	:	317213	=	131639	-	999177
2fab.2fH_V3_P6h2y_WT.A_HL.pdb.m0024	ENERGY:	746064	75.28	714573	(-3.149100)	DDG:	-290056	SD:	0.12642	DDGs:	-2294456	:	-0.19307	=	-5925376	-	-5906069	:	-28575	=	981095	-	100967
2fab.2fH_V3_P6h2y_WT.A_HL.pdb.m0025	ENERGY:	743045	75.28	106471	-321665	DDG:	332509	SD:	0.5637	DDGs:	5898645	:	167137	=	-5738912	-	-5906049	:	30833	=	131.53	-	100697
2fab.2fH_V3_P6h2y_WT.A_HL.pdb.m0026	ENERGY:	741342	75.28	101658	-275238	DDG:	271766	SD:	0.64219	DDGs:	423185	:	163338	=	-5741734	-	-5905072	:	26224	=	126734	-	100.51
2fab.2fH_V3_P6h2y_WT.A_HL.pdb.m0027	ENERGY:	742811	75.28	101535	-272539	DDG:	273686	SD:	0.44768	DDGs:	6113484	:	165387	=	-5740682	-	-5906069	:	25978	=	126621	-	100643
2fab.2fH_V3_P6h2y_WT.A_HL.pdb.m0028	ENERGY:	733736	75.28	985713	-251977	DDG:	252705	SD:	0.56463	DDGs:	4475546	:	147368	=	-5758701	-	-5906069	:	242279	=	123964	-	997361
2fab.2fH_V3_P6h2y_WT.A_HL.pdb.m0029	ENERGY:	741823	75.28	99855	-256727	DDG:	268421	SD:	0.58231	DDGs:	4609621	:	165859	=	-5742054	-	-5907913	:	25759	=	126335	-	100576
2fab.2fH_V3_P6h2y_WT.A_HL.pdb.m0030	ENERGY:	720322	75.28	101336	-293038	DDG:	300411	SD:	0.63072	DDGs:	4763015	:	0.27705	=	-5860093	-	-5887798	:	292404	=	127.53	-	982896
2fab.2fH_V3_P6h2y_WT.A_HL.pdb.m0031	ENERGY:	743306	75.28	102844	-285134	DDG:	298721	SD:	0.81124	DDGs:	3682281	:	164846	=	-5741223	-	-5906069	:	27253	=	127947	-	100694
2fab.2fH_V3_P6h2y_WT.A_HL.pdb.m0032	ENERGY:	706703	75.28	617544	(-8.915900)	DDG:	-893083	SD:	0.43228	DDGs:	-2065968	:	-113745	=	-6019561	-	-5905816	:	-76914	=	893861	-	970775
2fab.2fH_V3_P6h2y_WT.A_HL.pdb.m0033	ENERGY:	709386	75.28	914761	-205375	DDG:	206268	SD:	0.87424	DDGs:	2359409	:	-110011	=	-601183	-	-5901819	:	214848	=	118858	-	973732
2fab.2fH_V3_P6h2y_WT.A_HL.pdb.m0034	ENERGY:	721242	75.28	634572	(-8.667000)	DDG:	-881926	SD:	0.48507	DDGs:	-1818149	:	-0.23718	=	-5924882	-	-5901164	:	-81654	=	903756	-	98541
2fab.2fH_V3_P6h2y_WT.A_HL.pdb.m0035	ENERGY:	711223	75.28	615892	(-9.533100)	DDG:	-89136	SD:	0.73339	DDGs:	-12154	:	-0.68074	=	-5978835	-	-5910761	:	-87742	=	889087	-	976829
2fab.2fH_V3_P6h2y_WT.A_HL.pdb.m0036	ENERGY:	709724	75.28	610739	(-9.898500)	DDG:	-100474	SD:	0.4508	DDGs:	-2228778	:	-0.50896	=	-5963295	-	-5912399	:	-92231	=	882072	-	974303
2fab.2fH_V3_P6h2y_WT.A_HL.pdb.m0037	ENERGY:	715167	75.28	657659	(-5.750800)	DDG:	-483562	SD:	0.7735	DDGs:	-625158	:	-0.75976	=	-5978865	-	-5902889	:	-46088	=	932231	-	978319
2fab.2fH_V3_P6h2y_WT.A_HL.pdb.m0038	ENERGY:	71469	75.28	63661	(-7.808000)	DDG:	-800844	SD:	0.73695	DDGs:	-1086696	:	-0.5311	=	-5956674	-	-5903564	:	-64904	=	91.35	-	978404
2fab.2fH_V3_P6h2y_WT.A_HL.pdb.m0039	ENERGY:	714098	75.28	642983	(-7.111500)	DDG:	-713954	SD:	0.56678	DDGs:	-125966	:	-0.68322	=	-5969526	-	-5901204	:	-6067	=	916455	-	977125
2fab.2fH_V3_P6h2y_WT.A_HL.pdb.m0040	ENERGY:	708796	75.28	610215	(-9.858100)	DDG:	-949426	SD:	0.76753	DDGs:	-1236987	:	11645	=	-5813218	-	-5929668	:	-105106	=	869314	-	97442
2fab.2fH_V3_P6h2y_WT.A_HL.pdb.m0041	ENERGY:	706341	75.28	641139	(-6.520200)	DDG:	-70426	SD:	0.42767	DDGs:	-1646756	:	-105066	=	-6003615	-	-5898549	:	-55933	=	913405	-	969338
2fab.2fH_V3_P6h2y_WT.A_HL.pdb.m0042	ENERGY:	732267	75.28	642118	(-9.014900)	DDG:	-828096	SD:	0.7452	DDGs:	-1111243	:	0.00913	=	-5906965	-	-5907878	:	-8762	=	908362	-	995982
2fab.2fH_V3_P6h2y_WT.A_HL.pdb.m0043	ENERGY:	711175	75.28	664995	(-4.618000)	DDG:	-482248	SD:	0.51228	DDGs:	-941372	:	-0.97929	=	-6007467	-	-5909538	:	-34549	=	940698	-	975247
2fab.2fH_V3_P6h2y_WT.A_HL.pdb.m0044	ENERGY:	710783	75.28	622809	(-8.797400)	DDG:	-860415	SD:	0.5961	DDGs:	-1443417	:	-0.35439	=	-5937384	-	-5901945	:	-79142	=	895313	-	974455
2fab.2fH_V3_P6h2y_WT.A_HL.pdb.m0045	ENERGY:	708251	75.28	629267	(-7.898400)	DDG:	-767779	SD:	0.60648	DDGs:	-1265955	:	-0.55853	=	-5973019	-	-5917166	:	-71535	=	901763	-	973298
2fab.2fH_V3_P6h2y_WT.A_HL.pdb.m0046	ENERGY:	70709	75.28	671903	(-3.518700)	DDG:	-38222	SD:	0.6241	DDGs:	-612432	:	-0.65548	=	-5970452	-	-5904904	:	-26618	=	943776	-	970394
2fab.2fH_V3_P6h2y_WT.A_HL.pdb.m0047	ENERGY:	719537	75.28	638223	(-8.131400)	DDG:	-787458	SD:	0.49798	DDGs:	-1581317	:	0.33614	=	-5869046	-	-590266	:	-85004	=	897472	-	982476
2fab.2fH_V3_P6h2y_WT.A_HL.pdb.m0048	ENERGY:	717777	75.28	928303	-210526	DDG:	216004	SD:	0.65918	DDGs:	3276874	:	0.77291	=	-5866259	-	-594355	:	202982	=	118761	-	984628
2fab.2fH_V3_P6h2y_WT.A_HL.pdb.m0049	ENERGY:	720532	75.28	644707	(-7.582500)	DDG:	-7573	SD:	0.55696	DDGs:	-1359705	:	0.5196	=	-5876965	-	-5928925	:	-80987	=	904412	-	985399
2fab.2fH_V3_P6h2y_WT.A_HL.pdb.m0050	ENERGY:	713933	75.28	642768	(-7.116500)	DDG:	-679841	SD:	0.5314	DDGs:	-1279344	:	0.54071	=	-5879681	-	-5933752	:	-76371	=	902931	-	979302
2fab.2fH_V3_P6h2y_WT.A_HL.pdb.m0051	ENERGY:	719529	75.28	638273	(-8.125600)	DDG:	-853824	SD:	0.45671	DDGs:	-1869506	:	0.53099	=	-5878365	-	-5931464	:	-86636	=	89819	-	984826
2fab.2fH_V3_P6h2y_WT.A_HL.pdb.m0052	ENERGY:	720196	75.28	626231	(-9.396500)	DDG:	-910531	SD:	0.3603	DDGs:	-252714	:	0.51847	=	-5875729	-	-5927576	:	-99308	=	885614	-	984922
2fab.2fH_V3_P6h2y_WT.A_HL.pdb.m0053	ENERGY:	72108	75.28	686183	(-3.489700)	DDG:	-305778	SD:	0.54979	DDGs:	-556169	:	0.4879	=	-5847365	-	-5896155	:	-29785	=	95383	-	983615
2fab.2fH_V3_P6h2y_WT.A_HL.pdb.m0054	ENERGY:	718788	75.28	64.37	(-7.508800)	DDG:	-717605	SD:	0.49534	DDGs:	-1448724	:	0.50967	=	-5873317	-	-5924284	:	-81231	=	903588	-	984819
2fab.2fH_V3_P6h2y_WT.A_HL.pdb.m0055	ENERGY:	713756	75.28	652683	(-6.107300)	DDG:	-71849	SD:	0.43406	DDGs:	-165527	:	0.65031	=	-5870372	-	-5935403	:	-66369	=	912904	-	979273
2fab.2fH_V3_P6h2y_WT.A_HL.pdb.m0056	ENERGY:	711635	75.28	63131	(-8.032500)	DDG:	-823764	SD:	0.44456	DDGs:	-1853004	:	217627	=	-5712812	-	-5930439	:	-98824	=	879213	-	978037
2fab.2fH_V3_P6h2y_WT.A_HL.pdb.m0057	ENERGY:	719629	75.28	64576	(-7.386900)	DDG:	-716866	SD:	0.51504	DDGs:	-1391854	:	0.0321	=	-5927569	-	-5930779	:	-73976	=	910606	-	984582
2fab.2fH_V3_P6h2y_WT.A_HL.pdb.m0058	ENERGY:	730778	75.28	663899	(-6.687900)	DDG:	-753529	SD:	0.58601	DDGs:	-1285855	:	0.69728	=	-5837769	-	-5907497	:	-73848	=	92135	-	995198
2fab.2fH_V3_P6h2y_WT.A_HL.pdb.m0059	ENERGY:	719005	75.28	669818	(-4.918700)	DDG:	-468463	SD:	0.5469	DDGs:	-856585	:	0.55611	=	-5873599	-	-592921	:	-63644	=	928725	-	992369
2fab.2fH_V3_P6h2y_WT.A_HL.pdb.m0060	ENERGY:	718768	75.28	644138	(-7.463000)	DDG:	-696755	SD:	0.72231	DDGs:	-964621	:	0.4399	=	-5872194	-	-5916184	:	-79441	=	903263	-	982704
2fab.2fH_V3_P6h2y_WT.A_HL.pdb.m0061	ENERGY:	720579	75.28	636925	(-8.365400)	DDG:	-793138	SD:	0.53984	DDGs:	-146922	:	0.39218	=	-5875303	-	-5914521	:	-88086	=	896585	-	984671
2fab.2fH_V3_P6h2y_WT.A_HL.pdb.m0062	ENERGY:	712059	75.28	671894	(-4.016500)	DDG:	-620651	SD:	160731	DDGs:	-386143	:	167499	=	-5764013	-	-5931512	:	-60965	=	916819	-	977784
2fab.2fH_V3_P6h2y_WT.A_HL.pdb.m0063	ENERGY:	708392	75.28	932577	-224185	DDG:	226449	SD:	0.75221	DDGs:	3010465	:	-0.58379	=	-6017707	-	-5959328	:	229419	=	121967	-	990251
2fab.2fH_V3_P6h2y_WT.A_HL.pdb.m0064	ENERGY:	708908	75.28	642041	(-6.686700)	DDG:	-627282	SD:	13439	DDGs:	-466762	:	-0.48542	=	-6011127	-	-5962585	:	-62705	=	928145	-	99085
2fab.2fH_V3_P6h2y_WT.A_HL.pdb.m0065	ENERGY:	710792	75.28	627267	(-8.352500)	DDG:	-755521	SD:	105375	DDGs:	-716983	:	-0.76524	=	-6040793	-	-5964269	:	-7706	=	916123	-	993183
2fab.2fH_V3_P6h2y_WT.A_HL.pdb.m0066	ENERGY:	707835	75.28	632935	(-7.490000)	DDG:	-738004	SD:	0.70669	DDGs:	-1044306	:	-0.52905	=	-6020981	-	-5968076	:	-6949	=	921152	-	990642
2fab.2fH_V3_P6h2y_WT.A_HL.pdb.m0067	ENERGY:	710003	75.28	633587	(-7.641600)	DDG:	-729533	SD:	0.91597	DDGs:	-796463	:	-0.95678	=	-6059261	-	-5963583	:	-68938	=	923361	-	992299
2fab.2fH_V3_P6h2y_WT.A_HL.pdb.m0068	ENERGY:	714574	75.28	664605	(-4.996900)	DDG:	-411501	SD:	104875	DDGs:	-392373	:	-0.59909	=	-602316	-	-5963251	:	-44498	=	952252	-	99675
2fab.2fH_V3_P6h2y_WT.A_HL.pdb.m0069	ENERGY:	696096	75.28	673768	(-2.232800)	DDG:	-655374	SD:	188499	DDGs:	-34768	:	250004	=	-5696638	-	-5946642	:	-57519	=	918587	-	976106
2fab.2fH_V3_P6h2y_WT.A_HL.pdb.m0070	ENERGY:	697704	75.28	654114	(-4.359000)	DDG:	-576098	SD:	129153	DDGs:	-446059	:	-0.67138	=	-6032252	-	-5965114	:	-38891	=	940484	-	979375
2fab.2fH_V3_P6h2y_WT.A_HL.pdb.m0071	ENERGY:	715428	75.28	67778	(-3.764800)	DDG:	-595567	SD:	0.97167	DDGs:	-612929	:	145154	=	-5756125	-	-5901279	:	-58854	=	92015	-	979004
2fab.2fH_V3_P6h2y_WT.A_HL.pdb.m0072	ENERGY:	694448	75.28	665123	(-2.932500)	DDG:	-571778	SD:	101972	DDGs:	-560721	:	0.98117	=	-5861145	-	-5959262	:	-44631	=	931792	-	976423
2fab.2fH_V3_P6h2y_WT.A_HL.pdb.m0073	ENERGY:	694091	75.28	636972	(-5.711900)	DDG:	-709242	SD:	113016	DDGs:	-627559	:	248392	=	-571042	-	-5958812	:	-86833	=	889675	-	976508
2fab.2fH_V3_P6h2y_WT.A_HL.pdb.m0074	ENERGY:	714959	75.28	661454	(-5.350500)	DDG:	-544883	SD:	0.54035	DDGs:	-1008396	:	0.16317	=	-5912925	-	-5929242	:	-54934	=	925569	-	980503
2fab.2fH_V3_P6h2y_WT.A_HL.pdb.m0075	ENERGY:	704485	75.28	663361	(-4.112400)	DDG:	-418494	SD:	0.58151	DDGs:	-719672	:	103878	=	-5877308	-	-5981186	:	-54224	=	933266	-	98749
2fab.2fH_V3_P6h2y_WT.A_HL.pdb.m0076	ENERGY:	696531	75.28	648196	(-4.833500)	DDG:	-431003	SD:	0.53001	DDGs:	-813201	:	107383	=	-5873515	-	-5980898	:	-63018	=	91671	-	979728
2fab.2fH_V3_P6h2y_WT.A_HL.pdb.m0077	ENERGY:	715418	75.28	665229	(-5.018900)	DDG:	-416892	SD:	0.92572	DDGs:	-450342	:	-0.93666	=	-605231	-	-5958644	:	-42922	=	954168	-	99709
2fab.2fH_V3_P6h2y_WT.A_HL.pdb.m0078	ENERGY:	671868	75.28	563591	(-10.827700)	DDG:	-115325	SD:	0.60694	DDGs:	-1900112	:	0.76905	=	-5886362	-	-5963267	:	-104477	=	850324	-	954801
2fab.2fH_V3_P6h2y_WT.A_HL.pdb.m0079	ENERGY:	684941	75.28	855924	-170983	DDG:	177895	SD:	148211	DDGs:	1200282	:	0.12013	=	-5970983	-	-5982996	:	174918	=	113285	-	957932
2fab.2fH_V3_P6h2y_WT.A_HL.pdb.m0080	ENERGY:	681307	75.28	574721	(-10.658600)	DDG:	-10634	SD:	147057	DDGs:	-723121	:	-0.32679	=	-5945035	-	-5912356	:	-95502	=	850271	-	945773
2fab.2fH_V3_P6h2y_WT.A_HL.pdb.m0081	ENERGY:	699205	75.28	575993	(-12.321200)	DDG:	-100159	SD:	213809	DDGs:	-468451	:	-0.25225	=	-59107	-	-5885475	:	-112177	=	849703	-	96188
2fab.2fH_V3_P6h2y_WT.A_HL.pdb.m0082	ENERGY:	666064	75.28	620472	(-4.559200)	DDG:	-102784	SD:	24352	DDGs:	-422076	:	0.62032	=	-58834	-	-5945432	:	-44641	=	901408	-	946049
2fab.2fH_V3_P6h2y_WT.A_HL.pdb.m0083	ENERGY:	685276	75.28	539795	(-14.548100)	DDG:	-122304	SD:	230922	DDGs:	-529633	:	-116505	=	-601604	-	-5899535	:	-133183	=	815832	-	949015
2fab.2fH_V3_P6h2y_WT.A_HL.pdb.m0084	ENERGY:	683789	75.28	560591	(-12.319800)	DDG:	-11728	SD:	277943	DDGs:	-421957	:	-0.91759	=	-5988074	-	-5896315	:	-107693	=	839353	-	947046
2fab.2fH_V3_P6h2y_WT.A_HL.pdb.m0085	ENERGY:	687604	75.28	596366	(-9.123800)	DDG:	-707987	SD:	232219	DDGs:	-304879	:	-0.92781	=	-5997566	-	-5904785	:	-74904	=	876791	-	951695
2fab.2fH_V3_P6h2y_WT.A_HL.pdb.m0086	ENERGY:	688229	75.28	566409	(-12.182000)	DDG:	-105944	SD:	236713	DDGs:	-447563	:	-0.45549	=	-5948832	-	-5903283	:	-110986	=	84076	-	951746
2fab.2fH_V3_P6h2y_WT.A_HL.pdb.m0087	ENERGY:	686176	75.28	564056	(-12.212000)	DDG:	-110281	SD:	217998	DDGs:	-505881	:	108582	=	-5855847	-	-5964429	:	-123637	=	845001	-	968638
2fab.2fH_V3_P6h2y_WT.A_HL.pdb.m0088	ENERGY:	683666	75.28	549625	(-13.404100)	DDG:	-119224	SD:	281682	DDGs:	-423257	:	0.4883	=	-5856989	-	-5905819	:	-136269	=	810995	-	947264
2fab.2fH_V3_P6h2y_WT.A_HL.pdb.m0089	ENERGY:	686876	75.28	578503	(-10.837300)	DDG:	-928501	SD:	288504	DDGs:	-321833	:	-0.31638	=	-5931574	-	-5899936	:	-102017	=	848692	-	950709
2fab.2fH_V3_P6h2y_WT.A_HL.pdb.m0090	ENERGY:	680545	75.28	561036	(-11.950900)	DDG:	-121396	SD:	24338	DDGs:	-498792	:	-0.46671	=	-5939209	-	-5892538	:	-114374	=	830671	-	945045
2fab.2fH_V3_P6h2y_WT.A_HL.pdb.m0091	ENERGY:	663236	75.28	580588	(-8.264800)	DDG:	-733321	SD:	256454	DDGs:	-285946	:	163868	=	-5821577	-	-5985445	:	-87377	=	859647	-	947024
2fab.2fH_V3_P6h2y_WT.A_HL.pdb.m0092	ENERGY:	664567	75.28	555839	(-10.872800)	DDG:	-111562	SD:	248428	DDGs:	-449072	:	100965	=	-5845352	-	-5946317	:	-108358	=	837027	-	945385
2fab.2fH_V3_P6h2y_WT.A_HL.pdb.m0093	ENERGY:	707172	75.28	609281	(-9.789100)	DDG:	-109619	SD:	17291	DDGs:	-633966	:	-0.20686	=	-5920044	-	-5899358	:	-9606	=	875724	-	971784
2fab.2fH_V3_P6h2y_WT.A_HL.pdb.m0094	ENERGY:	693476	75.28	592145	(-10.133100)	DDG:	-112834	SD:	0.71433	DDGs:	-1579569	:	-0.0733	=	-5938587	-	-5931257	:	-10097	=	857896	-	958866
2fab.2fH_V3_P6h2y_WT.A_HL.pdb.m0095	ENERGY:	694569	75.28	593865	(-10.070400)	DDG:	-108887	SD:	0.80015	DDGs:	-1360836	:	-0.03043	=	-5938779	-	-5935736	:	-100575	=	859635	-	96021
2fab.2fH_V3_P6h2y_WT.A_HL.pdb.m0096	ENERGY:	699164	75.28	871279	-172115	DDG:	185649	SD:	150658	DDGs:	1232254	:	-0.12754	=	-5947303	-	-5934549	:	173336	=	113812	-	964784
2fab.2fH_V3_P6h2y_WT.A_HL.pdb.m0097	ENERGY:	694059	75.28	62.91	(-6.495900)	DDG:	-995896	SD:	149657	DDGs:	-665452	:	-0.11845	=	-5929874	-	-5918029	:	-62464	=	89529	-	957754
2fab.2fH_V3_P6h2y_WT.A_HL.pdb.m0098	ENERGY:	714942	75.28	59026	(-12.468200)	DDG:	-930317	SD:	210118	DDGs:	-442759	:	-0.22897	=	-5921845	-	-5898948	:	-120993	=	856449	-	977442
2fab.2fH_V3_P6h2y_WT.A_HL.pdb.m0099	ENERGY:	695365	75.28	591038	(-10.432700)	DDG:	-104415	SD:	166694	DDGs:	-626387	:	-0.00628	=	-5893504	-	-5892876	:	-102543	=	854906	-	957449
2fab.2fH_V3_P6h2y_WT.A_HL.pdb.m0100	ENERGY:	705133	75.28	599084	(-10.604900)	DDG:	-104514	SD:	164383	DDGs:	-635796	:	-0.36515	=	-594394	-	-5907425	:	-103713	=	864945	-	968658
2fab.2fH_V3_P6h2y_WT.A_HL.pdb.m0101	ENERGY:	694566	75.28	609746	(-8.482000)	DDG:	-992803	SD:	227403	DDGs:	-436583	:	-0.14034	=	-5939355	-	-5925321	:	-81997	=	877086	-	959083
2fab.2fH_V3_P6h2y_WT.A_HL.pdb.m0102	ENERGY:	695212	75.28	539455	(-15.575700)	DDG:	-114347	SD:	258417	DDGs:	-44249	:	-0.41951	=	-5922025	-	-5880074	:	-150328	=	805782	-	95611
2fab.2fH_V3_P6h2y_WT.A_HL.pdb.m0103	ENERGY:	694628	75.28	61813	(-7.649800)	DDG:	-832868	SD:	25222	DDGs:	-330215	:	-0.33215	=	-5934584	-	-5901369	:	-73797	=	883458	-	957255
2fab.2fH_V3_P6h2y_WT.A_HL.pdb.m0104	ENERGY:	69807	75.28	636274	(-6.179600)	DDG:	-898528	SD:	245384	DDGs:	-366172	:	-0.37513	=	-5958157	-	-5920644	:	-57801	=	902809	-	96061
2fab.2fH_V3_P6h2y_WT.A_HL.pdb.m0105	ENERGY:	691784	75.28	589074	(-10.271000)	DDG:	-938753	SD:	210746	DDGs:	-445443	:	-0.16871	=	-590711	-	-5890239	:	-99223	=	854187	-	95341
2fab.2fH_V3_P6h2y_WT.A_HL.pdb.m0106	ENERGY:	699565	75.28	552528	(-14.703700)	DDG:	-12244	SD:	171405	DDGs:	-714332	:	0.11914	=	-5915827	-	-5927741	:	-148842	=	816179	-	965021
2fab.2fH_V3_P6h2y_WT.A_HL.pdb.m0107	ENERGY:	721108	75.28	627764	(-9.334400)	DDG:	-762598	SD:	21229	DDGs:	-359225	:	-0.05774	=	-5908247	-	-5902473	:	-92893	=	891463	-	984356
2fab.2fH_V3_P6h2y_WT.A_HL.pdb.m0108	ENERGY:	666004	75.28	579903	(-8.610100)	DDG:	-937018	SD:	170512	DDGs:	-549532	:	105391	=	-5830814	-	-5936205	:	-91994	=	856584	-	948578
2fab.2fH_V3_P6h2y_WT.A_HL.pdb.m0109	ENERGY:	668685	75.28	577555	(-9.113000)	DDG:	-851381	SD:	12085	DDGs:	-704494	:	146141	=	-5809653	-	-5955794	:	-103384	=	847031	-	950415
2fab.2fH_V3_P6h2y_WT.A_HL.pdb.m0110	ENERGY:	660894	75.28	869857	-208963	DDG:	205458	SD:	212067	DDGs:	968835	:	161925	=	-580025	-	-5962175	:	196421	=	113945	-	943029
2fab.2fH_V3_P6h2y_WT.A_HL.pdb.m0111	ENERGY:	679769	75.28	611019	(-6.875000)	DDG:	-781783	SD:	193308	DDGs:	-404423	:	-0.06032	=	-6020465	-	-6014433	:	-68611	=	89861	-	967221
2fab.2fH_V3_P6h2y_WT.A_HL.pdb.m0112	ENERGY:	677915	75.28	605242	(-7.267300)	DDG:	-74783	SD:	242454	DDGs:	-308442	:	165091	=	-5769362	-	-5934453	:	-89502	=	870111	-	959613
2fab.2fH_V3_P6h2y_WT.A_HL.pdb.m0113	ENERGY:	664332	75.28	577482	(-8.685000)	DDG:	-809389	SD:	218923	DDGs:	-369714	:	171957	=	-5776395	-	-5948352	:	-105472	=	839836	-	945308
2fab.2fH_V3_P6h2y_WT.A_HL.pdb.m0114	ENERGY:	681509	75.28	612966	(-6.854300)	DDG:	-813406	SD:	186883	DDGs:	-435249	:	-0.36311	=	-6000283	-	-5963972	:	-64239	=	900636	-	964875
2fab.2fH_V3_P6h2y_WT.A_HL.pdb.m0115	ENERGY:	700957	75.28	601687	(-9.927000)	DDG:	-999617	SD:	150142	DDGs:	-665781	:	-0.63366	=	-602164	-	-5958274	:	-95078	=	887538	-	982616
2fab.2fH_V3_P6h2y_WT.A_HL.pdb.m0116	ENERGY:	66554	75.28	62914	(-3.640000)	DDG:	-759738	SD:	264335	DDGs:	-287415	:	140945	=	-5804674	-	-5945619	:	-40595	=	906247	-	946842
2fab.2fH_V3_P6h2y_WT.A_HL.pdb.m0117	ENERGY:	668673	75.28	564296	(-10.437700)	DDG:	-109435	SD:	276405	DDGs:	-395923	:	0.44907	=	-589891	-	-5943817	:	-118768	=	832262	-	95103
2fab.2fH_V3_P6h2y_WT.A_HL.pdb.m0118	ENERGY:	674728	75.28	590064	(-8.466400)	DDG:	-673782	SD:	244507	DDGs:	-275568	:	179371	=	-5774993	-	-5954364	:	-100086	=	85635	-	956436
2fab.2fH_V3_P6h2y_WT.A_HL.pdb.m0119	ENERGY:	669679	75.28	550942	(-11.873700)	DDG:	-974278	SD:	238371	DDGs:	-408723	:	119114	=	-5835716	-	-595483	:	-129746	=	821608	-	951354
2fab.2fH_V3_P6h2y_WT.A_HL.pdb.m0120	ENERGY:	666705	75.28	588406	(-7.829900)	DDG:	-790744	SD:	258422	DDGs:	-305989	:	-0.14353	=	-6010736	-	-5996383	:	-8117	=	870494	-	951664
2fab.2fH_V3_P6h2y_WT.A_HL.pdb.m0121	ENERGY:	688638	75.28	582348	(-10.629000)	DDG:	-699972	SD:	289963	DDGs:	-2414	:	-0.58678	=	-6023383	-	-5964705	:	-79223	=	892081	-	971304
2fab.2fH_V3_P6h2y_WT.A_HL.pdb.m0122	ENERGY:	693255	75.28	576281	(-11.697400)	DDG:	-982672	SD:	201633	DDGs:	-487357	:	-0.21019	=	-5982096	-	-5961077	:	-11619	=	858993	-	975183
2fab.2fH_V3_P6h2y_WT.A_HL.pdb.m0124	ENERGY:	753622	75.28	105519	-301568	DDG:	31299	SD:	0.49826	DDGs:	628161	:	165388	=	-5740676	-	-5906064	:	28853	=	130572	-	101719
2fab.2fH_V3_P6h2y_WT.A_HL.pdb.m0127	ENERGY:	753725	75.28	798512	-44787	DDG:	366391	SD:	106856	DDGs:	342883	:	16376	=	-5742309	-	-5906069	:	3185	=	104915	-	101.73
2fab.2fH_V3_P6h2y_WT.A_HL.pdb.m0128	ENERGY:	753669	75.28	104699	-293321	DDG:	295121	SD:	0.74575	DDGs:	3957382	:	164844	=	-574122	-	-5906064	:	28026	=	129753	-	101727
2fab.2fH_V3_P6h2y_WT.A_HL.pdb.m0129	ENERGY:	75353	75.28	104.21	-28857	DDG:	294205	SD:	0.50919	DDGs:	5777868	:	179515	=	-5728476	-	-5907991	:	27664	=	129384	-	101.72
2fab.2fH_V3_P6h2y_WT.A_HL.pdb.m0130	ENERGY:	745675	75.28	103512	-289445	DDG:	284118	SD:	0.55924	DDGs:	508044	:	146903	=	-5759157	-	-590606	:	27895	=	128822	-	100927
2fab.2fH_V3_P6h2y_WT.A_HL.pdb.m0131	ENERGY:	724991	75.28	666745	(-5.824600)	DDG:	-532433	SD:	106572	DDGs:	-499599	:	-0.90707	=	-6060381	-	-5969674	:	-53356	=	954694	-	100805
2fab.2fH_V3_P6h2y_WT_Emin.A_HL.pdb.m0002	ENERGY:	238754	23.75	238754	0	DDG:	0	SD:	0	DDGs:	0	:	0	=	-5376787	-	-5376787	:	0	=	521554	-	521554
2fab.2fH_V3_P6h2y_WT_Emin.A_HL.pdb.m0004	ENERGY:	220747	23.75	350183	-129436	DDG:	127579	SD:	0.40077	DDGs:	3183379	:	200876	=	-5230289	-	-5431165	:	112298	=	618927	-	506629
2fab.2fH_V3_P6h2y_WT_Emin.A_HL.pdb.m0005	ENERGY:	210247	23.75	207562	(-0.268500)	DDG:	-0.80384	SD:	0.65595	DDGs:	-122547	:	0.31916	=	-5411825	-	-5443741	:	-0.4842	=	500643	-	505485
2fab.2fH_V3_P6h2y_WT_Emin.A_HL.pdb.m0006	ENERGY:	230913	23.75	214056	(-1.685700)	DDG:	-0.66622	SD:	0.75909	DDGs:	-0.87766	:	0.07987	=	-5368801	-	-5376788	:	-17773	=	495924	-	513697
2fab.2fH_V3_P6h2y_WT_Emin.A_HL.pdb.m0007	ENERGY:	213067	23.75	225983	-12916	DDG:	258432	SD:	0.7812	DDGs:	330814	:	-0.00639	=	-544856	-	-5447921	:	15478	=	524112	-	508634
2fab.2fH_V3_P6h2y_WT_Emin.A_HL.pdb.m0008	ENERGY:	185663	23.75	135729	(-4.993400)	DDG:	-402126	SD:	196327	DDGs:	-204825	:	-0.81595	=	-5537996	-	-5456401	:	-46502	=	436401	-	482903
2fab.2fH_V3_P6h2y_WT_Emin.A_HL.pdb.m0009	ENERGY:	211722	23.75	17.31	(-3.862200)	DDG:	-501406	SD:	186559	DDGs:	-268765	:	-0.34617	=	-5418779	-	-5384162	:	-36255	=	459088	-	495343
2fab.2fH_V3_P6h2y_WT_Emin.A_HL.pdb.m0010	ENERGY:	196325	23.75	237928	-41603	DDG:	0.33131	SD:	166153	DDGs:	0.1994	:	102141	=	-5355755	-	-5457896	:	3594	=	528772	-	492832
2fab.2fH_V3_P6h2y_WT_Emin.A_HL.pdb.m0020	ENERGY:	223356	23.75	356446	-13309	DDG:	134261	SD:	0.42138	DDGs:	3186244	:	206569	=	-5223283	-	-5429852	:	115464	=	62504	-	509576
2fab.2fH_V3_P6h2y_WT_Emin.A_HL.pdb.m0021	ENERGY:	238754	23.75	241907	-0.3153	DDG:	0.31966	SD:	0.1551	DDGs:	206095	:	0.00015	=	-5376772	-	-5376787	:	0.317	=	524724	-	521554
2fab.2fH_V3_P6h2y_WT_Emin.A_HL.pdb.m0022	ENERGY:	22648	23.75	253926	-27446	DDG:	268278	SD:	0.3922	DDGs:	684039	:	130512	=	-5313238	-	-544375	:	18099	=	539653	-	521554
2fab.2fH_V3_P6h2y_WT_Emin.A_HL.pdb.m0023	ENERGY:	222097	23.75	373723	-151626	DDG:	153387	SD:	0.2888	DDGs:	5311203	:	0.83061	=	-5342322	-	-5425383	:	147092	=	655043	-	507951
2fab.2fH_V3_P6h2y_WT_Emin.A_HL.pdb.m0024	ENERGY:	236416	23.75	220901	(-1.551500)	DDG:	-147801	SD:	0.06392	DDGs:	-2312136	:	-0.36872	=	-5413659	-	-5376787	:	-10723	=	508494	-	519217
2fab.2fH_V3_P6h2y_WT_Emin.A_HL.pdb.m0025	ENERGY:	220372	23.75	377104	-156732	DDG:	160212	SD:	0.25654	DDGs:	6245011	:	163261	=	-5229402	-	-5392663	:	139528	=	645288	-	50576
2fab.2fH_V3_P6h2y_WT_Emin.A_HL.pdb.m0026	ENERGY:	216152	23.75	346042	-12989	DDG:	127055	SD:	0.48911	DDGs:	2597672	:	168662	=	-5219907	-	-5388569	:	113413	=	614009	-	500596
2fab.2fH_V3_P6h2y_WT_Emin.A_HL.pdb.m0027	ENERGY:	219963	23.75	337353	-11739	DDG:	118516	SD:	0.19103	DDGs:	6203987	:	209869	=	-521279	-	-5422659	:	99731	=	605037	-	505306
2fab.2fH_V3_P6h2y_WT_Emin.A_HL.pdb.m0028	ENERGY:	220693	23.75	335688	-114995	DDG:	11617	SD:	0.35864	DDGs:	3239163	:	157371	=	-5273794	-	-5431165	:	101995	=	608279	-	506284
2fab.2fH_V3_P6h2y_WT_Emin.A_HL.pdb.m0029	ENERGY:	204361	23.75	356211	-15185	DDG:	15719	SD:	0.4952	DDGs:	3174286	:	249319	=	-524869	-	-5498009	:	125906	=	628713	-	502807
2fab.2fH_V3_P6h2y_WT_Emin.A_HL.pdb.m0030	ENERGY:	216899	23.75	357603	-140704	DDG:	145579	SD:	0.38392	DDGs:	379187	:	0.97445	=	-5334421	-	-5431866	:	135116	=	637979	-	502863
2fab.2fH_V3_P6h2y_WT_Emin.A_HL.pdb.m0031	ENERGY:	218287	23.75	338412	-120125	DDG:	126328	SD:	0.7638	DDGs:	1653945	:	205386	=	-5220375	-	-5425761	:	103103	=	606736	-	503633
2fab.2fH_V3_P6h2y_WT_Emin.A_HL.pdb.m0032	ENERGY:	220391	23.75	20919	(-1.120100)	DDG:	-0.85627	SD:	0.44227	DDGs:	-193607	:	-0.13258	=	-5457978	-	-544472	:	-0.9524	=	506015	-	515539
2fab.2fH_V3_P6h2y_WT_Emin.A_HL.pdb.m0033	ENERGY:	210109	23.75	300838	-90729	DDG:	833557	SD:	0.55458	DDGs:	150305	:	0.25657	=	-5418014	-	-5443671	:	92761	=	597977	-	505216
2fab.2fH_V3_P6h2y_WT_Emin.A_HL.pdb.m0034	ENERGY:	208038	23.75	196074	(-1.196400)	DDG:	-0.24949	SD:	0.67639	DDGs:	-0.36884	:	-120731	=	-556808	-	-5447349	:	-0.6239	=	497234	-	503473
2fab.2fH_V3_P6h2y_WT_Emin.A_HL.pdb.m0035	ENERGY:	214153	23.75	211759	(-0.239400)	DDG:	-0.56949	SD:	0.5935	DDGs:	-0.95953	:	-0.03729	=	-5452538	-	-5448809	:	-0.0834	=	508871	-	509705
2fab.2fH_V3_P6h2y_WT_Emin.A_HL.pdb.m0036	ENERGY:	217699	23.75	190243	(-2.745600)	DDG:	-170283	SD:	0.9379	DDGs:	-181558	:	-0.05313	=	-5409876	-	-5404563	:	-20892	=	488915	-	509807
2fab.2fH_V3_P6h2y_WT_Emin.A_HL.pdb.m0037	ENERGY:	212087	23.75	234043	-21956	DDG:	0.68419	SD:	0.6703	DDGs:	102072	:	0.26211	=	-5418543	-	-5444754	:	23607	=	531448	-	507841
2fab.2fH_V3_P6h2y_WT_Emin.A_HL.pdb.m0038	ENERGY:	209927	23.75	204484	(-0.544300)	DDG:	0.22382	SD:	0.50775	DDGs:	0.4408	:	0.1119	=	-543174	-	-544293	:	-0.1128	=	504109	-	505237
2fab.2fH_V3_P6h2y_WT_Emin.A_HL.pdb.m0039	ENERGY:	212354	23.75	223927	-11573	DDG:	121982	SD:	0.40872	DDGs:	298449	:	0.21944	=	-5426687	-	-5448631	:	14132	=	522068	-	507936
2fab.2fH_V3_P6h2y_WT_Emin.A_HL.pdb.m0040	ENERGY:	212338	23.75	196466	(-1.587200)	DDG:	-0.368	SD:	0.67241	DDGs:	-0.54729	:	170476	=	-5324604	-	-549508	:	-28642	=	482281	-	510923
2fab.2fH_V3_P6h2y_WT_Emin.A_HL.pdb.m0041	ENERGY:	22883	23.75	185465	(-4.336500)	DDG:	-379689	SD:	0.58927	DDGs:	-64434	:	-0.98507	=	-5476247	-	-537774	:	-30926	=	480799	-	511725
2fab.2fH_V3_P6h2y_WT_Emin.A_HL.pdb.m0042	ENERGY:	217072	23.75	200274	(-1.679800)	DDG:	-0.18011	SD:	0.8131	DDGs:	-0.22151	:	-0.79081	=	-5522951	-	-544387	:	-17059	=	49556	-	512619
2fab.2fH_V3_P6h2y_WT_Emin.A_HL.pdb.m0043	ENERGY:	212209	23.75	242054	-29845	DDG:	200315	SD:	0.56724	DDGs:	353142	:	0.21626	=	-5421911	-	-5443537	:	30667	=	537903	-	507236
2fab.2fH_V3_P6h2y_WT_Emin.A_HL.pdb.m0044	ENERGY:	214721	23.75	226924	-12203	DDG:	0.70807	SD:	0.5678	DDGs:	124704	:	-0.06068	=	-5415523	-	-5409455	:	16189	=	523556	-	507367
2fab.2fH_V3_P6h2y_WT_Emin.A_HL.pdb.m0045	ENERGY:	218344	23.75	222956	-0.4612	DDG:	0.32343	SD:	0.53384	DDGs:	0.60586	:	0.44031	=	-54068	-	-5450831	:	0.6424	=	519961	-	513537
2fab.2fH_V3_P6h2y_WT_Emin.A_HL.pdb.m0046	ENERGY:	214461	23.75	240218	-25757	DDG:	249118	SD:	0.63068	DDGs:	3.95	:	0.51079	=	-540208	-	-5453159	:	26863	=	536792	-	509929
2fab.2fH_V3_P6h2y_WT_Emin.A_HL.pdb.m0047	ENERGY:	230925	23.75	218465	(-1.246000)	DDG:	-0.36186	SD:	0.53142	DDGs:	-0.68094	:	0.1283	=	-5363948	-	-5376778	:	-13269	=	500491	-	51376
2fab.2fH_V3_P6h2y_WT_Emin.A_HL.pdb.m0048	ENERGY:	223947	23.75	315337	-9139	DDG:	907068	SD:	0.70866	DDGs:	1279973	:	0.12471	=	-5364954	-	-5377425	:	9031	=	597149	-	506839
2fab.2fH_V3_P6h2y_WT_Emin.A_HL.pdb.m0049	ENERGY:	215569	23.75	215497	(-0.007200)	DDG:	0.70846	SD:	0.84892	DDGs:	0.83454	:	0.12679	=	-536409	-	-5376769	:	0.0169	=	49847	-	498301
2fab.2fH_V3_P6h2y_WT_Emin.A_HL.pdb.m0050	ENERGY:	228455	23.75	232632	-0.4177	DDG:	-0.07903	SD:	0.54963	DDGs:	-0.14378	:	0.15465	=	-5359737	-	-5375202	:	0.4085	=	51524	-	511155
2fab.2fH_V3_P6h2y_WT_Emin.A_HL.pdb.m0051	ENERGY:	231978	23.75	221059	(-1.091900)	DDG:	-0.98742	SD:	0.55775	DDGs:	-177037	:	-0.33009	=	-5366212	-	-5333203	:	-0.7711	=	503974	-	511685
2fab.2fH_V3_P6h2y_WT_Emin.A_HL.pdb.m0052	ENERGY:	22651	23.75	222871	(-0.363900)	DDG:	-100891	SD:	0.63589	DDGs:	-158661	:	0.10386	=	-537582	-	-5386206	:	-0.4598	=	505804	-	510402
2fab.2fH_V3_P6h2y_WT_Emin.A_HL.pdb.m0053	ENERGY:	220209	23.75	238725	-18516	DDG:	177206	SD:	0.69103	DDGs:	256437	:	0.10971	=	-5374908	-	-5385879	:	1855	=	522501	-	503951
2fab.2fH_V3_P6h2y_WT_Emin.A_HL.pdb.m0054	ENERGY:	225721	23.75	216359	(-0.936200)	DDG:	-0.40862	SD:	0.68303	DDGs:	-0.59824	:	0.14139	=	-5370414	-	-5384553	:	-10747	=	498597	-	509344
2fab.2fH_V3_P6h2y_WT_Emin.A_HL.pdb.m0055	ENERGY:	229323	23.75	235207	-0.5884	DDG:	-0.92963	SD:	0.64069	DDGs:	-1451	:	0.13448	=	-5363327	-	-5376775	:	0.5739	=	517862	-	512123
2fab.2fH_V3_P6h2y_WT_Emin.A_HL.pdb.m0056	ENERGY:	21699	23.75	231434	-14444	DDG:	0.33177	SD:	0.70486	DDGs:	0.4707	:	213843	=	-5215265	-	-5429108	:	-0.4036	=	499141	-	503177
2fab.2fH_V3_P6h2y_WT_Emin.A_HL.pdb.m0057	ENERGY:	233462	23.75	22122	(-1.224200)	DDG:	-145457	SD:	0.44742	DDGs:	-325101	:	-0.05631	=	-5382438	-	-5376807	:	-11743	=	504524	-	516267
2fab.2fH_V3_P6h2y_WT_Emin.A_HL.pdb.m0058	ENERGY:	224788	23.75	215037	(-0.975100)	DDG:	-121642	SD:	0.70791	DDGs:	-171832	:	0.174	=	-5367115	-	-5384515	:	-1085	=	49754	-	50839
2fab.2fH_V3_P6h2y_WT_Emin.A_HL.pdb.m0059	ENERGY:	227446	23.75	242832	-15386	DDG:	172055	SD:	0.77281	DDGs:	222636	:	0.10949	=	-536615	-	-5377099	:	14368	=	524653	-	510285
2fab.2fH_V3_P6h2y_WT_Emin.A_HL.pdb.m0060	ENERGY:	220262	23.75	22105	-0.0788	DDG:	-0.41086	SD:	0.54001	DDGs:	-0.76083	:	0.1421	=	-5371691	-	-5385901	:	0.0389	=	504448	-	504059
2fab.2fH_V3_P6h2y_WT_Emin.A_HL.pdb.m0061	ENERGY:	225534	23.75	23738	-11846	DDG:	0.82532	SD:	0.62976	DDGs:	131054	:	0.18677	=	-5363832	-	-5382509	:	10879	=	519788	-	508909
2fab.2fH_V3_P6h2y_WT_Emin.A_HL.pdb.m0062	ENERGY:	206427	23.75	22562	-19193	DDG:	2684	SD:	0.50977	DDGs:	526517	:	-0.07686	=	-5455359	-	-5447673	:	23054	=	525138	-	502084
2fab.2fH_V3_P6h2y_WT_Emin.A_HL.pdb.m0063	ENERGY:	210051	23.75	331269	-121218	DDG:	120236	SD:	0.58811	DDGs:	2044458	:	-0.12002	=	-5454026	-	-5442024	:	124939	=	629988	-	505049
2fab.2fH_V3_P6h2y_WT_Emin.A_HL.pdb.m0064	ENERGY:	199988	23.75	237044	-37056	DDG:	368134	SD:	0.72222	DDGs:	509725	:	-0.16991	=	-5466819	-	-5449828	:	41065	=	536739	-	495674
2fab.2fH_V3_P6h2y_WT_Emin.A_HL.pdb.m0065	ENERGY:	21237	23.75	225545	-13175	DDG:	155005	SD:	0.49169	DDGs:	315248	:	-0.06683	=	-5454045	-	-5447362	:	15744	=	523645	-	507901
2fab.2fH_V3_P6h2y_WT_Emin.A_HL.pdb.m0066	ENERGY:	21833	23.75	214083	(-0.424700)	DDG:	101824	SD:	0.61778	DDGs:	164822	:	-0.03934	=	-5447872	-	-5443938	:	-0.1657	=	511772	-	513429
2fab.2fH_V3_P6h2y_WT_Emin.A_HL.pdb.m0067	ENERGY:	207613	23.75	233708	-26095	DDG:	235352	SD:	0.5763	DDGs:	408383	:	-0.00354	=	-5450832	-	-5450478	:	28484	=	531856	-	503372
2fab.2fH_V3_P6h2y_WT_Emin.A_HL.pdb.m0068	ENERGY:	21561	23.75	240226	-24616	DDG:	292546	SD:	0.45129	DDGs:	64824	:	-0.08341	=	-5451612	-	-5443271	:	2727	=	537955	-	510685
2fab.2fH_V3_P6h2y_WT_Emin.A_HL.pdb.m0069	ENERGY:	219067	23.75	24.29	-23833	DDG:	245772	SD:	0.51258	DDGs:	479484	:	-0.47429	=	-5451688	-	-5404259	:	29778	=	540944	-	511166
2fab.2fH_V3_P6h2y_WT_Emin.A_HL.pdb.m0070	ENERGY:	212337	23.75	242038	-29701	DDG:	308154	SD:	0.53066	DDGs:	580703	:	-0.08649	=	-5452419	-	-544377	:	32724	=	540516	-	507792
2fab.2fH_V3_P6h2y_WT_Emin.A_HL.pdb.m0071	ENERGY:	214612	23.75	240982	-2637	DDG:	224553	SD:	0.53017	DDGs:	423546	:	-0.09261	=	-5452599	-	-5443338	:	29667	=	539318	-	509651
2fab.2fH_V3_P6h2y_WT_Emin.A_HL.pdb.m0072	ENERGY:	212344	23.75	261898	-49554	DDG:	498157	SD:	0.49735	DDGs:	1001629	:	-0.06948	=	-5455327	-	-5448379	:	5228	=	560294	-	508014
2fab.2fH_V3_P6h2y_WT_Emin.A_HL.pdb.m0073	ENERGY:	20.63	23.75	233781	-27481	DDG:	316741	SD:	0.7265	DDGs:	435984	:	166784	=	-5327482	-	-5494266	:	1302	=	517682	-	504662
2fab.2fH_V3_P6h2y_WT_Emin.A_HL.pdb.m0074	ENERGY:	226612	23.75	250288	-23676	DDG:	114614	SD:	0.79966	DDGs:	143328	:	-0.33821	=	-5411564	-	-5377743	:	21526	=	531086	-	50956
2fab.2fH_V3_P6h2y_WT_Emin.A_HL.pdb.m0075	ENERGY:	222586	23.75	234792	-12206	DDG:	193839	SD:	0.61198	DDGs:	316739	:	-0.02692	=	-5449859	-	-5447167	:	14263	=	532485	-	518222
2fab.2fH_V3_P6h2y_WT_Emin.A_HL.pdb.m0076	ENERGY:	209963	23.75	244498	-34535	DDG:	325224	SD:	0.71756	DDGs:	453236	:	0.70198	=	-5379825	-	-5450023	:	3279	=	538488	-	505698
2fab.2fH_V3_P6h2y_WT_Emin.A_HL.pdb.m0077	ENERGY:	215819	23.75	250138	-34319	DDG:	330073	SD:	0.45894	DDGs:	719207	:	0.00164	=	-5440327	-	-5440491	:	35611	=	547179	-	511568
2fab.2fH_V3_P6h2y_WT_Emin.A_HL.pdb.m0078	ENERGY:	187582	23.75	184584	(-0.299800)	DDG:	-16471	SD:	140505	DDGs:	-117227	:	-0.15975	=	-5453471	-	-5437496	:	0.1176	=	483247	-	482071
2fab.2fH_V3_P6h2y_WT_Emin.A_HL.pdb.m0079	ENERGY:	176987	23.75	21633	-39343	DDG:	595495	SD:	193798	DDGs:	307276	:	0.92692	=	-5370718	-	-546341	:	38925	=	512626	-	473701
2fab.2fH_V3_P6h2y_WT_Emin.A_HL.pdb.m0080	ENERGY:	19007	23.75	183773	(-0.629700)	DDG:	-224333	SD:	119036	DDGs:	-188458	:	0.49907	=	-5356807	-	-5406714	:	-0.6215	=	476591	-	482806
2fab.2fH_V3_P6h2y_WT_Emin.A_HL.pdb.m0081	ENERGY:	188261	23.75	165534	(-2.272700)	DDG:	-310478	SD:	174237	DDGs:	-178193	:	-0.91582	=	-5515147	-	-5423565	:	-10951	=	470341	-	481292
2fab.2fH_V3_P6h2y_WT_Emin.A_HL.pdb.m0082	ENERGY:	180677	23.75	131453	(-4.922400)	DDG:	-297043	SD:	188362	DDGs:	-157698	:	0.04777	=	-5453514	-	-5458291	:	-44389	=	432806	-	477195
2fab.2fH_V3_P6h2y_WT_Emin.A_HL.pdb.m0083	ENERGY:	197279	23.75	145245	(-5.203400)	DDG:	-242066	SD:	195008	DDGs:	-124131	:	0.72163	=	-5379853	-	-5452016	:	-49654	=	443542	-	493196
2fab.2fH_V3_P6h2y_WT_Emin.A_HL.pdb.m0084	ENERGY:	194162	23.75	148829	(-4.533300)	DDG:	-407861	SD:	204881	DDGs:	-199072	:	0.78109	=	-5374594	-	-5452703	:	-45389	=	444894	-	490283
2fab.2fH_V3_P6h2y_WT_Emin.A_HL.pdb.m0085	ENERGY:	196482	23.75	147317	(-4.916500)	DDG:	-16507	SD:	155613	DDGs:	-106077	:	-0.25609	=	-5476863	-	-5451254	:	-46383	=	445953	-	492336
2fab.2fH_V3_P6h2y_WT_Emin.A_HL.pdb.m0086	ENERGY:	200051	23.75	182723	(-1.732800)	DDG:	-312263	SD:	187342	DDGs:	-166681	:	-0.49107	=	-5500848	-	-5451741	:	-10777	=	485215	-	495992
2fab.2fH_V3_P6h2y_WT_Emin.A_HL.pdb.m0087	ENERGY:	189966	23.75	147833	(-4.213300)	DDG:	-112154	SD:	153751	DDGs:	-0.72945	:	-0.24901	=	-5416225	-	-5391324	:	-38753	=	442632	-	481385
2fab.2fH_V3_P6h2y_WT_Emin.A_HL.pdb.m0088	ENERGY:	185391	23.75	139509	(-4.588200)	DDG:	-27069	SD:	167105	DDGs:	-161988	:	144266	=	-5377086	-	-5521352	:	-58651	=	428089	-	48674
2fab.2fH_V3_P6h2y_WT_Emin.A_HL.pdb.m0089	ENERGY:	197548	23.75	202205	-0.4657	DDG:	-206894	SD:	158065	DDGs:	-130892	:	-112928	=	-5571157	-	-5458229	:	0.7542	=	501824	-	494282
2fab.2fH_V3_P6h2y_WT_Emin.A_HL.pdb.m0090	ENERGY:	196446	23.75	145711	(-5.073500)	DDG:	-418468	SD:	27671	DDGs:	-15123	:	0.13104	=	-5438343	-	-5451447	:	-48845	=	443891	-	492736
2fab.2fH_V3_P6h2y_WT_Emin.A_HL.pdb.m0091	ENERGY:	191051	23.75	220103	-29052	DDG:	0.82092	SD:	190231	DDGs:	0.43154	:	166868	=	-5293447	-	-5460315	:	23106	=	511436	-	48833
2fab.2fH_V3_P6h2y_WT_Emin.A_HL.pdb.m0092	ENERGY:	199522	23.75	14721	(-5.231200)	DDG:	-300737	SD:	185753	DDGs:	-161902	:	-102322	=	-5557123	-	-5454801	:	-5359	=	442085	-	495675
2fab.2fH_V3_P6h2y_WT_Emin.A_HL.pdb.m0093	ENERGY:	212588	23.75	155094	(-5.749400)	DDG:	-503052	SD:	17397	DDGs:	-28916	:	-0.1332	=	-5397584	-	-5384264	:	-56134	=	440031	-	496165
2fab.2fH_V3_P6h2y_WT_Emin.A_HL.pdb.m0094	ENERGY:	215364	23.75	162852	(-5.251200)	DDG:	-4.66	SD:	115174	DDGs:	-404605	:	-0.25919	=	-5406506	-	-5380587	:	-50495	=	448278	-	498773
2fab.2fH_V3_P6h2y_WT_Emin.A_HL.pdb.m0095	ENERGY:	214836	23.75	156771	(-5.806500)	DDG:	-398097	SD:	105955	DDGs:	-375723	:	-0.43774	=	-5427929	-	-5384155	:	-54806	=	444483	-	499289
2fab.2fH_V3_P6h2y_WT_Emin.A_HL.pdb.m0096	ENERGY:	206678	23.75	254795	-48117	DDG:	466109	SD:	179842	DDGs:	259177	:	-0.02104	=	-5378904	-	-53768	:	50375	=	539824	-	489449
2fab.2fH_V3_P6h2y_WT_Emin.A_HL.pdb.m0097	ENERGY:	213046	23.75	194525	(-1.852100)	DDG:	-442483	SD:	128639	DDGs:	-343973	:	-0.12412	=	-5396504	-	-5384092	:	-17249	=	479477	-	496726
2fab.2fH_V3_P6h2y_WT_Emin.A_HL.pdb.m0098	ENERGY:	211826	23.75	176898	(-3.492800)	DDG:	-36961	SD:	174602	DDGs:	-211687	:	-0.31157	=	-541525	-	-5384093	:	-32765	=	462576	-	495341
2fab.2fH_V3_P6h2y_WT_Emin.A_HL.pdb.m0099	ENERGY:	205674	23.75	148138	(-5.753600)	DDG:	-375806	SD:	197611	DDGs:	-190175	:	-0.23587	=	-5400372	-	-5376785	:	-55211	=	43326	-	488471
2fab.2fH_V3_P6h2y_WT_Emin.A_HL.pdb.m0100	ENERGY:	208352	23.75	156305	(-5.204700)	DDG:	-50455	SD:	10736	DDGs:	-469961	:	-0.22045	=	-5402668	-	-5380623	:	-50295	=	441229	-	491524
2fab.2fH_V3_P6h2y_WT_Emin.A_HL.pdb.m0101	ENERGY:	217544	23.75	153268	(-6.427600)	DDG:	-545882	SD:	14557	DDGs:	-374996	:	-0.24361	=	-5401175	-	-5376814	:	-62205	=	438357	-	500562
2fab.2fH_V3_P6h2y_WT_Emin.A_HL.pdb.m0102	ENERGY:	216481	23.75	159299	(-5.718200)	DDG:	-507924	SD:	20982	DDGs:	-242076	:	-0.17945	=	-5399218	-	-5381273	:	-44069	=	45592	-	499989
2fab.2fH_V3_P6h2y_WT_Emin.A_HL.pdb.m0103	ENERGY:	21146	23.75	170279	(-4.118100)	DDG:	-433153	SD:	193046	DDGs:	-224378	:	-0.39527	=	-542223	-	-5382703	:	-3864	=	456355	-	494995
2fab.2fH_V3_P6h2y_WT_Emin.A_HL.pdb.m0104	ENERGY:	212314	23.75	187647	(-2.466700)	DDG:	-409703	SD:	22486	DDGs:	-182204	:	-0.05205	=	-5389356	-	-5384151	:	-24194	=	471703	-	495897
2fab.2fH_V3_P6h2y_WT_Emin.A_HL.pdb.m0105	ENERGY:	217325	23.75	172269	(-4.505600)	DDG:	-186267	SD:	132062	DDGs:	-141045	:	-0.42335	=	-5419766	-	-5377431	:	-27998	=	472172	-	50017
2fab.2fH_V3_P6h2y_WT_Emin.A_HL.pdb.m0106	ENERGY:	215562	23.75	14036	(-7.520200)	DDG:	-632256	SD:	167737	DDGs:	-376933	:	-0.23265	=	-5400049	-	-5376784	:	-72943	=	425402	-	498345
2fab.2fH_V3_P6h2y_WT_Emin.A_HL.pdb.m0107	ENERGY:	215194	23.75	162853	(-5.234100)	DDG:	-400087	SD:	175392	DDGs:	-22811	:	-0.34092	=	-542661	-	-5392518	:	-43388	=	456186	-	499574
2fab.2fH_V3_P6h2y_WT_Emin.A_HL.pdb.m0108	ENERGY:	201812	23.75	211392	-0.958	DDG:	17715	SD:	127385	DDGs:	139067	:	119978	=	-5326985	-	-5446963	:	12914	=	510165	-	497251
2fab.2fH_V3_P6h2y_WT_Emin.A_HL.pdb.m0109	ENERGY:	172868	23.75	188972	-16104	DDG:	276219	SD:	175082	DDGs:	157766	:	0.41371	=	-5360162	-	-5401533	:	13018	=	478154	-	465136
2fab.2fH_V3_P6h2y_WT_Emin.A_HL.pdb.m0110	ENERGY:	196482	23.75	313254	-116772	DDG:	118447	SD:	17692	DDGs:	669495	:	0.76777	=	-5378678	-	-5455455	:	109847	=	60.26	-	492753
2fab.2fH_V3_P6h2y_WT_Emin.A_HL.pdb.m0111	ENERGY:	198871	23.75	196372	(-0.249900)	DDG:	175924	SD:	158741	DDGs:	110825	:	0.7847	=	-5367244	-	-5445714	:	-11237	=	482889	-	494126
2fab.2fH_V3_P6h2y_WT_Emin.A_HL.pdb.m0112	ENERGY:	197763	23.75	196932	(-0.083100)	DDG:	234158	SD:	182748	DDGs:	128132	:	0.6296	=	-5388032	-	-5450992	:	-0.5702	=	488537	-	494239
2fab.2fH_V3_P6h2y_WT_Emin.A_HL.pdb.m0113	ENERGY:	195568	23.75	199057	-0.3489	DDG:	186552	SD:	225294	DDGs:	0.82804	:	0.74923	=	-5375016	-	-5449939	:	-0.2375	=	488949	-	491324
2fab.2fH_V3_P6h2y_WT_Emin.A_HL.pdb.m0114	ENERGY:	183347	23.75	223509	-40162	DDG:	174527	SD:	159929	DDGs:	109128	:	0.68508	=	-5382396	-	-5450904	:	35796	=	515009	-	479213
2fab.2fH_V3_P6h2y_WT_Emin.A_HL.pdb.m0115	ENERGY:	191897	23.75	205252	-13355	DDG:	0.60561	SD:	176191	DDGs:	0.34372	:	0.80279	=	-5372545	-	-5452824	:	0.7561	=	495559	-	487998
2fab.2fH_V3_P6h2y_WT_Emin.A_HL.pdb.m0116	ENERGY:	194494	23.75	203709	-0.9215	DDG:	126674	SD:	231158	DDGs:	0.548	:	0.72202	=	-5388095	-	-5460297	:	0.4239	=	495499	-	49126
2fab.2fH_V3_P6h2y_WT_Emin.A_HL.pdb.m0117	ENERGY:	198558	23.75	16435	(-3.420800)	DDG:	0.06026	SD:	248866	DDGs:	0.02421	:	110932	=	-5344651	-	-5455583	:	-42914	=	452332	-	495246
2fab.2fH_V3_P6h2y_WT_Emin.A_HL.pdb.m0118	ENERGY:	193812	23.75	208737	-14925	DDG:	128946	SD:	162743	DDGs:	0.79233	:	0.14145	=	-5402655	-	-54168	:	15324	=	501878	-	486554
2fab.2fH_V3_P6h2y_WT_Emin.A_HL.pdb.m0119	ENERGY:	197675	23.75	176881	(-2.079400)	DDG:	0.07065	SD:	235002	DDGs:	0.03006	:	129359	=	-5330416	-	-5459775	:	-30061	=	463371	-	493432
2fab.2fH_V3_P6h2y_WT_Emin.A_HL.pdb.m0120	ENERGY:	19.65	23.75	234793	-38293	DDG:	241369	SD:	1206	DDGs:	20014	:	0.77426	=	-5366823	-	-5444249	:	29549	=	521251	-	491702
2fab.2fH_V3_P6h2y_WT_Emin.A_HL.pdb.m0121	ENERGY:	195703	23.75	243317	-47614	DDG:	33382	SD:	208283	DDGs:	160272	:	0.96987	=	-5354412	-	-5451399	:	40905	=	532648	-	491743
2fab.2fH_V3_P6h2y_WT_Emin.A_HL.pdb.m0122	ENERGY:	205804	23.75	207307	-0.1503	DDG:	0.50423	SD:	183973	DDGs:	0.27408	:	127569	=	-5315056	-	-5442625	:	0.6248	=	507402	-	501154
2fab.2fH_V3_P6h2y_WT_Emin.A_HL.pdb.m0124	ENERGY:	22506	23.75	361456	-136396	DDG:	136758	SD:	0.16731	DDGs:	8173782	:	205312	=	-522241	-	-5427722	:	118868	=	630033	-	511165
2fab.2fH_V3_P6h2y_WT_Emin.A_HL.pdb.m0127	ENERGY:	225119	23.75	252913	-27794	DDG:	336428	SD:	0.32764	DDGs:	1026819	:	166312	=	-5225193	-	-5391505	:	11353	=	521592	-	510239
2fab.2fH_V3_P6h2y_WT_Emin.A_HL.pdb.m0128	ENERGY:	222503	23.75	361793	-13929	DDG:	138774	SD:	0.221	DDGs:	6279253	:	20445	=	-522116	-	-542561	:	122088	=	630271	-	508183
2fab.2fH_V3_P6h2y_WT_Emin.A_HL.pdb.m0129	ENERGY:	209255	23.75	378586	-169331	DDG:	163012	SD:	0.55017	DDGs:	296296	:	300393	=	-5195142	-	-5495535	:	141278	=	648981	-	507703
2fab.2fH_V3_P6h2y_WT_Emin.A_HL.pdb.m0130	ENERGY:	220704	23.75	345171	-124467	DDG:	121651	SD:	0.17363	DDGs:	7006335	:	162077	=	-5266285	-	-5428362	:	110874	=	617546	-	506672
2fab.2fH_V3_P6h2y_WT_Emin.A_HL.pdb.m0131	ENERGY:	220072	23.75	231459	-11387	DDG:	0.98927	SD:	0.49865	DDGs:	198389	:	-0.19114	=	-5464686	-	-5445572	:	14768	=	530458	-	51569
3fab.3fH_V1_P2ypv_WT.A_HL.pdb.m0001	ENERGY:	872081	87.21	872081	0	DDG:	-0.00042	SD:	0.01357	DDGs:	0	:	0	=	-4530365	-	-4530365	:	0	=	267004	-	267004
3fab.3fH_V1_P2ypv_WT.A_HL.pdb.m0003	ENERGY:	807484	87.21	821696	-14212	DDG:	143914	SD:	0.14753	DDGs:	975477	:	-0.89068	=	-4702757	-	-4613689	:	21392	=	231352	-	20996
3fab.3fH_V1_P2ypv_WT.A_HL.pdb.m0011	ENERGY:	855933	87.21	904997	-49064	DDG:	462077	SD:	0.50292	DDGs:	918785	:	18821	=	-4352045	-	-4540255	:	30485	=	282357	-	251872
3fab.3fH_V1_P2ypv_WT.A_HL.pdb.m0012	ENERGY:	864194	87.21	86635	-0.2156	DDG:	0.13529	SD:	0.24611	DDGs:	0.54973	:	0.07855	=	-45216	-	-4529455	:	0.1463	=	260484	-	259021
3fab.3fH_V1_P2ypv_WT.A_HL.pdb.m0013	ENERGY:	861558	87.21	884633	-23075	DDG:	231152	SD:	0.14835	DDGs:	1558206	:	188459	=	-4358805	-	-4547264	:	0.2945	=	260137	-	257192
3fab.3fH_V1_P2ypv_WT.A_HL.pdb.m0014	ENERGY:	871857	87.21	875106	-0.3249	DDG:	0.27041	SD:	0.02394	DDGs:	1129425	:	0	=	-4530365	-	-4530365	:	0.3215	=	270004	-	266789
3fab.3fH_V1_P2ypv_WT.A_HL.pdb.m0015	ENERGY:	808597	87.21	810416	-0.1819	DDG:	-0.71537	SD:	0.35328	DDGs:	-202491	:	-0.00527	=	-4632656	-	-4632129	:	0.3616	=	215023	-	211407
3fab.3fH_V1_P2ypv_WT.A_HL.pdb.m0016	ENERGY:	82534	87.21	864056	-38716	DDG:	384077	SD:	0.45454	DDGs:	844979	:	209703	=	-4358539	-	-4568242	:	17258	=	240239	-	222981
3fab.3fH_V1_P2ypv_WT.A_HL.pdb.m0017	ENERGY:	803427	87.21	827544	-24117	DDG:	242751	SD:	0.10616	DDGs:	2286738	:	-0.96072	=	-4735967	-	-4639895	:	30686	=	240043	-	209357
3fab.3fH_V1_P2ypv_WT.A_HL.pdb.m0018	ENERGY:	853105	87.21	87197	-18865	DDG:	197268	SD:	0.13504	DDGs:	1460833	:	-0.02336	=	-4540431	-	-4538095	:	1957	=	267714	-	248144
3fab.3fH_V1_P2ypv_WT.A_HL.pdb.m0019	ENERGY:	823609	87.21	83429	-10681	DDG:	112955	SD:	0.18379	DDGs:	614587	:	-0.61612	=	-4726483	-	-4664871	:	15184	=	24631	-	231126
3fab.3fH_V1_P2ypv_WT.A_HL.pdb.m0123	ENERGY:	866543	87.21	89273	-26187	DDG:	266085	SD:	0.05718	DDGs:	4653707	:	208753	=	-4348442	-	-4557195	:	0.4962	=	269106	-	264144
3fab.3fH_V1_P2ypv_WT.A_HL.pdb.m0125	ENERGY:	858422	87.21	885805	-27383	DDG:	268985	SD:	0.21252	DDGs:	1265669	:	208828	=	-4333577	-	-4542405	:	0.6583	=	261116	-	254533
3fab.3fH_V1_P2ypv_WT.A_HL.pdb.m0126	ENERGY:	866345	87.21	895902	-29557	DDG:	294272	SD:	0.05348	DDGs:	5501954	:	207142	=	-4349183	-	-4556325	:	0.8263	=	272125	-	263862
3fab.3fH_V1_P2ypv_WT_Emin.A_HL.pdb.m0001	ENERGY:	353735	35.36	353735	0	DDG:	0	SD:	0	DDGs:	0	:	0	=	-4972659	-	-4972659	:	0	=	208135	-	208135
3fab.3fH_V1_P2ypv_WT_Emin.A_HL.pdb.m0003	ENERGY:	332558	35.36	340971	-0.8413	DDG:	183054	SD:	0.67219	DDGs:	272326	:	-0.46895	=	-5087671	-	-5040776	:	15926	=	210033	-	194107
3fab.3fH_V1_P2ypv_WT_Emin.A_HL.pdb.m0011	ENERGY:	353632	35.36	404241	-50609	DDG:	505462	SD:	0.4008	DDGs:	1261133	:	140243	=	-4830646	-	-4970889	:	36489	=	244343	-	207854
3fab.3fH_V1_P2ypv_WT_Emin.A_HL.pdb.m0012	ENERGY:	353313	35.36	347442	(-0.587100)	DDG:	-0.44028	SD:	0.21119	DDGs:	-20847	:	0.02729	=	-496994	-	-4972669	:	-0.6027	=	201688	-	207715
3fab.3fH_V1_P2ypv_WT_Emin.A_HL.pdb.m0013	ENERGY:	353636	35.36	375897	-22261	DDG:	220382	SD:	0.06166	DDGs:	3574091	:	0.93004	=	-4877855	-	-4970859	:	10356	=	218218	-	207862
3fab.3fH_V1_P2ypv_WT_Emin.A_HL.pdb.m0014	ENERGY:	353735	35.36	360253	-0.6518	DDG:	0.63904	SD:	0.0093	DDGs:	6871376	:	0	=	-4972659	-	-4972659	:	0.6513	=	214648	-	208135
3fab.3fH_V1_P2ypv_WT_Emin.A_HL.pdb.m0015	ENERGY:	335497	35.36	32.57	(-0.979700)	DDG:	-0.61211	SD:	0.34375	DDGs:	-178067	:	-105139	=	-5124616	-	-5019477	:	0.0161	=	195181	-	19502
3fab.3fH_V1_P2ypv_WT_Emin.A_HL.pdb.m0016	ENERGY:	346622	35.36	396412	-4979	DDG:	484511	SD:	0.38272	DDGs:	1265964	:	0.874	=	-4885629	-	-4973029	:	44116	=	245174	-	201058
3fab.3fH_V1_P2ypv_WT_Emin.A_HL.pdb.m0017	ENERGY:	333582	35.36	365404	-31822	DDG:	302159	SD:	0.44832	DDGs:	673988	:	-0.67863	=	-5080621	-	-5012758	:	36111	=	22832	-	192209
3fab.3fH_V1_P2ypv_WT_Emin.A_HL.pdb.m0018	ENERGY:	353627	35.36	371793	-18166	DDG:	231855	SD:	0.5017	DDGs:	462135	:	0.31023	=	-4941636	-	-4972659	:	20689	=	228709	-	20802
3fab.3fH_V1_P2ypv_WT_Emin.A_HL.pdb.m0019	ENERGY:	340405	35.36	347429	-0.7024	DDG:	13959	SD:	0.57861	DDGs:	241252	:	-0.96597	=	-5114106	-	-5017509	:	17348	=	217151	-	199803
3fab.3fH_V1_P2ypv_WT_Emin.A_HL.pdb.m0123	ENERGY:	353634	35.36	373852	-20218	DDG:	20138	SD:	0.04869	DDGs:	4136302	:	152256	=	-4818633	-	-4970889	:	0.5206	=	213066	-	20786
3fab.3fH_V1_P2ypv_WT_Emin.A_HL.pdb.m0125	ENERGY:	34046	35.36	353913	-13453	DDG:	163182	SD:	0.17354	DDGs:	940314	:	150558	=	-4944831	-	-5095389	:	-0.1496	=	206199	-	207695
3fab.3fH_V1_P2ypv_WT_Emin.A_HL.pdb.m0126	ENERGY:	353645	35.36	38037	-26725	DDG:	266235	SD:	0.04835	DDGs:	5505956	:	152201	=	-4818648	-	-4970849	:	11716	=	21958	-	207864
3fab.3fH_V3_P6h2y_WT.A_HL.pdb.m0002	ENERGY:	126905	126.82	126905	0	DDG:	-0.0041	SD:	0.00968	DDGs:	0	:	0	=	-4565729	-	-4565729	:	0	=	639382	-	639382
3fab.3fH_V3_P6h2y_WT.A_HL.pdb.m0004	ENERGY:	126049	126.82	151501	-25452	DDG:	255852	SD:	0.36395	DDGs:	7029944	:	-348268	=	-4913188	-	-456492	:	28411	=	913825	-	629715
3fab.3fH_V3_P6h2y_WT.A_HL.pdb.m0005	ENERGY:	124.68	126.82	118899	(-5.781000)	DDG:	-570058	SD:	0.54826	DDGs:	-1039768	:	-322882	=	-4862878	-	-4539996	:	-29935	=	587886	-	617821
3fab.3fH_V3_P6h2y_WT.A_HL.pdb.m0006	ENERGY:	125.47	126.82	120816	(-4.654000)	DDG:	-546277	SD:	0.63425	DDGs:	-861291	:	-210501	=	-4750358	-	-4539857	:	-31337	=	591658	-	622995
3fab.3fH_V3_P6h2y_WT.A_HL.pdb.m0007	ENERGY:	124832	126.82	123.6	(-1.232000)	DDG:	-333494	SD:	0.67478	DDGs:	-494229	:	-163185	=	-4718321	-	-4555136	:	0.0631	=	617229	-	616598
3fab.3fH_V3_P6h2y_WT.A_HL.pdb.m0008	ENERGY:	124.81	126.82	117.75	(-7.060000)	DDG:	-795559	SD:	151166	DDGs:	-526282	:	-37437	=	-4931538	-	-4557168	:	-41194	=	575999	-	617193
3fab.3fH_V3_P6h2y_WT.A_HL.pdb.m0009	ENERGY:	125308	126.82	117476	(-7.832000)	DDG:	-523282	SD:	242755	DDGs:	-21556	:	-370597	=	-4901543	-	-4530946	:	-46113	=	575514	-	621627
3fab.3fH_V3_P6h2y_WT.A_HL.pdb.m0010	ENERGY:	124.12	126.82	116114	(-8.006000)	DDG:	-558576	SD:	125179	DDGs:	-446222	:	-167218	=	-4772773	-	-4605555	:	-70252	=	548105	-	618357
3fab.3fH_V3_P6h2y_WT.A_HL.pdb.m0020	ENERGY:	126447	126.82	156379	-29932	DDG:	299184	SD:	0.46651	DDGs:	6413239	:	-0.0464	=	-4570369	-	-4565729	:	298256	=	933068	-	634812
3fab.3fH_V3_P6h2y_WT.A_HL.pdb.m0021	ENERGY:	126903	126.82	125604	(-1.299000)	DDG:	-164674	SD:	0.32653	DDGs:	-504312	:	0.00251	=	-4565478	-	-4565729	:	-12954	=	626406	-	63936
3fab.3fH_V3_P6h2y_WT.A_HL.pdb.m0022	ENERGY:	126885	126.82	126827	(-0.058000)	DDG:	-0.07237	SD:	0.01834	DDGs:	-394737	:	0	=	-4565729	-	-4565729	:	-0.0558	=	638622	-	63918
3fab.3fH_V3_P6h2y_WT.A_HL.pdb.m0023	ENERGY:	126178	126.82	156188	-30.01	DDG:	303111	SD:	0.54739	DDGs:	5537356	:	0	=	-4565729	-	-4565729	:	300116	=	932248	-	632132
3fab.3fH_V3_P6h2y_WT.A_HL.pdb.m0024	ENERGY:	126.37	126.82	124539	(-1.831000)	DDG:	-171607	SD:	0.19748	DDGs:	-868975	:	0	=	-4565879	-	-4565879	:	-17493	=	616565	-	634058
3fab.3fH_V3_P6h2y_WT.A_HL.pdb.m0025	ENERGY:	125513	126.82	154764	-29251	DDG:	287326	SD:	0.3613	DDGs:	7952494	:	-139341	=	-4767963	-	-4628622	:	30035	=	929693	-	629343
3fab.3fH_V3_P6h2y_WT.A_HL.pdb.m0026	ENERGY:	126188	126.82	149797	-23609	DDG:	233478	SD:	0.64218	DDGs:	3635687	:	-197626	=	-4752572	-	-4554946	:	253253	=	885533	-	63228
3fab.3fH_V3_P6h2y_WT.A_HL.pdb.m0027	ENERGY:	126689	126.82	153707	-27018	DDG:	262488	SD:	0.49135	DDGs:	5342147	:	-122475	=	-4685794	-	-4563319	:	279639	=	916634	-	636995
3fab.3fH_V3_P6h2y_WT.A_HL.pdb.m0028	ENERGY:	124775	126.82	148465	-23.69	DDG:	237328	SD:	0.58782	DDGs:	403742	:	-287276	=	-4869834	-	-4582558	:	264411	=	884022	-	619611
3fab.3fH_V3_P6h2y_WT.A_HL.pdb.m0029	ENERGY:	126158	126.82	150563	-24405	DDG:	254023	SD:	0.49846	DDGs:	5096146	:	-332521	=	-4897849	-	-4565328	:	274043	=	90439	-	630347
3fab.3fH_V3_P6h2y_WT.A_HL.pdb.m0030	ENERGY:	125641	126.82	152398	-26757	DDG:	272557	SD:	0.57418	DDGs:	4746891	:	-346306	=	-4896133	-	-4549827	:	297419	=	922785	-	625366
3fab.3fH_V3_P6h2y_WT.A_HL.pdb.m0031	ENERGY:	125916	126.82	152.77	-26854	DDG:	26761	SD:	0.66319	DDGs:	4035175	:	-175854	=	-4746063	-	-4570209	:	285214	=	912747	-	627533
3fab.3fH_V3_P6h2y_WT.A_HL.pdb.m0032	ENERGY:	124926	126.82	120091	(-4.835000)	DDG:	-606341	SD:	0.51462	DDGs:	-1178224	:	-147574	=	-4708873	-	-4561299	:	-37762	=	580523	-	618285
3fab.3fH_V3_P6h2y_WT.A_HL.pdb.m0033	ENERGY:	125095	126.82	144048	-18953	DDG:	18345	SD:	0.75875	DDGs:	2417808	:	-35174	=	-490198	-	-455024	:	220106	=	839432	-	619326
3fab.3fH_V3_P6h2y_WT.A_HL.pdb.m0034	ENERGY:	124357	126.82	122766	(-1.591000)	DDG:	-0.67963	SD:	0.5888	DDGs:	-115426	:	-185446	=	-476062	-	-4575174	:	0.1423	=	614822	-	613399
3fab.3fH_V3_P6h2y_WT.A_HL.pdb.m0035	ENERGY:	124.83	126.82	122007	(-2.823000)	DDG:	-261918	SD:	0.54996	DDGs:	-476247	:	-124718	=	-4683091	-	-4558373	:	-18563	=	599674	-	618237
3fab.3fH_V3_P6h2y_WT.A_HL.pdb.m0036	ENERGY:	125267	126.82	117421	(-7.846000)	DDG:	-76767	SD:	0.69399	DDGs:	-1106166	:	-488091	=	-501768	-	-4529589	:	-32763	=	586064	-	618827
3fab.3fH_V3_P6h2y_WT.A_HL.pdb.m0037	ENERGY:	124521	126.82	121381	(-3.140000)	DDG:	-340462	SD:	0.27334	DDGs:	-1245571	:	-0.96665	=	-469065	-	-4593985	:	-26656	=	592856	-	619512
3fab.3fH_V3_P6h2y_WT.A_HL.pdb.m0038	ENERGY:	125428	126.82	120746	(-4.682000)	DDG:	-476974	SD:	0.47396	DDGs:	-1006355	:	-161324	=	-4702462	-	-4541138	:	-31482	=	590145	-	621627
3fab.3fH_V3_P6h2y_WT.A_HL.pdb.m0039	ENERGY:	124983	126.82	122113	(-2.870000)	DDG:	-388663	SD:	0.54308	DDGs:	-715662	:	-197441	=	-4766145	-	-4568704	:	-11374	=	609006	-	62038
3fab.3fH_V3_P6h2y_WT.A_HL.pdb.m0040	ENERGY:	125099	126.82	117595	(-7.504000)	DDG:	-73964	SD:	0.37597	DDGs:	-196729	:	-332672	=	-4911174	-	-4578502	:	-39212	=	581836	-	621048
3fab.3fH_V3_P6h2y_WT.A_HL.pdb.m0041	ENERGY:	124993	126.82	119393	(-5.600000)	DDG:	-599508	SD:	0.53263	DDGs:	-1125572	:	-228247	=	-4790406	-	-4562159	:	-38557	=	581577	-	620134
3fab.3fH_V3_P6h2y_WT.A_HL.pdb.m0042	ENERGY:	124664	126.82	118975	(-5.689000)	DDG:	-669928	SD:	0.45843	DDGs:	-1461362	:	-167396	=	-4764683	-	-4597287	:	-4891	=	573483	-	622393
3fab.3fH_V3_P6h2y_WT.A_HL.pdb.m0043	ENERGY:	125355	126.82	122838	(-2.517000)	DDG:	-348373	SD:	0.94874	DDGs:	-367194	:	-254026	=	-4784011	-	-4529985	:	-0.1245	=	619654	-	620899
3fab.3fH_V3_P6h2y_WT.A_HL.pdb.m0044	ENERGY:	125617	126.82	119627	(-5.990000)	DDG:	-599736	SD:	0.54111	DDGs:	-1108338	:	-213792	=	-4738551	-	-4524759	:	-41983	=	580593	-	622576
3fab.3fH_V3_P6h2y_WT.A_HL.pdb.m0045	ENERGY:	124998	126.82	121069	(-3.929000)	DDG:	-425856	SD:	0.61512	DDGs:	-692315	:	-346541	=	-4912864	-	-4566323	:	-0.7878	=	610964	-	618842
3fab.3fH_V3_P6h2y_WT.A_HL.pdb.m0046	ENERGY:	124675	126.82	122028	(-2.647000)	DDG:	-254525	SD:	0.52146	DDGs:	-488098	:	-148417	=	-4759325	-	-4610908	:	-20382	=	602192	-	622574
3fab.3fH_V3_P6h2y_WT.A_HL.pdb.m0047	ENERGY:	125728	126.82	119765	(-5.963000)	DDG:	-598006	SD:	0.50835	DDGs:	-1176369	:	-398094	=	-4919061	-	-4520967	:	-24319	=	598194	-	622513
3fab.3fH_V3_P6h2y_WT.A_HL.pdb.m0048	ENERGY:	125223	126.82	143363	-18.14	DDG:	181695	SD:	0.53878	DDGs:	3372335	:	-180913	=	-4748897	-	-4567984	:	198326	=	820276	-	62195
3fab.3fH_V3_P6h2y_WT.A_HL.pdb.m0049	ENERGY:	125099	126.82	124888	(-0.211000)	DDG:	-0.65964	SD:	0.51864	DDGs:	-127185	:	-209103	=	-4744647	-	-4535544	:	19807	=	637654	-	617847
3fab.3fH_V3_P6h2y_WT.A_HL.pdb.m0050	ENERGY:	125.56	126.82	123407	(-2.153000)	DDG:	-208336	SD:	0.54927	DDGs:	-379298	:	0.04582	=	-4521447	-	-4526029	:	-24789	=	598469	-	623258
3fab.3fH_V3_P6h2y_WT.A_HL.pdb.m0051	ENERGY:	125443	126.82	118.25	(-7.193000)	DDG:	-781997	SD:	0.60172	DDGs:	-1299605	:	-30623	=	-4853014	-	-4546784	:	-46779	=	575763	-	622542
3fab.3fH_V3_P6h2y_WT.A_HL.pdb.m0052	ENERGY:	125549	126.82	120372	(-5.177000)	DDG:	-557261	SD:	0.932	DDGs:	-597923	:	-198264	=	-4738324	-	-454006	:	-3663	=	58615	-	62278
3fab.3fH_V3_P6h2y_WT.A_HL.pdb.m0053	ENERGY:	124.92	126.82	121664	(-3.256000)	DDG:	-288976	SD:	0.42011	DDGs:	-687858	:	-127536	=	-4719387	-	-4591851	:	-21054	=	601076	-	62213
3fab.3fH_V3_P6h2y_WT.A_HL.pdb.m0054	ENERGY:	125478	126.82	121709	(-3.769000)	DDG:	-511935	SD:	0.6861	DDGs:	-746152	:	-180368	=	-472855	-	-4548182	:	-20947	=	601996	-	622943
3fab.3fH_V3_P6h2y_WT.A_HL.pdb.m0055	ENERGY:	125801	126.82	121.6	(-4.201000)	DDG:	-486907	SD:	0.47522	DDGs:	-1024601	:	-220241	=	-4772006	-	-4551765	:	-2217	=	602283	-	624453
3fab.3fH_V3_P6h2y_WT.A_HL.pdb.m0056	ENERGY:	125493	126.82	118132	(-7.361000)	DDG:	-731581	SD:	0.5864	DDGs:	-1247587	:	-208248	=	-4757384	-	-4549136	:	-57736	=	565703	-	623439
3fab.3fH_V3_P6h2y_WT.A_HL.pdb.m0057	ENERGY:	125485	126.82	119123	(-6.362000)	DDG:	-622422	SD:	0.52058	DDGs:	-1195627	:	-354756	=	-4899853	-	-4545097	:	-31177	=	59164	-	622817
3fab.3fH_V3_P6h2y_WT.A_HL.pdb.m0058	ENERGY:	125223	126.82	118.84	(-6.383000)	DDG:	-681468	SD:	0.65997	DDGs:	-1032571	:	-291828	=	-488357	-	-4591742	:	-38527	=	583184	-	621711
3fab.3fH_V3_P6h2y_WT.A_HL.pdb.m0059	ENERGY:	125674	126.82	123233	(-2.441000)	DDG:	-382726	SD:	0.7259	DDGs:	-527246	:	-184105	=	-4771438	-	-4587333	:	-0.8056	=	620555	-	628611
3fab.3fH_V3_P6h2y_WT.A_HL.pdb.m0060	ENERGY:	125644	126.82	120405	(-5.239000)	DDG:	-527475	SD:	0.5808	DDGs:	-908185	:	-324529	=	-4888459	-	-456393	:	-21608	=	603305	-	624913
3fab.3fH_V3_P6h2y_WT.A_HL.pdb.m0061	ENERGY:	125579	126.82	119751	(-5.828000)	DDG:	-61245	SD:	0.63493	DDGs:	-964592	:	-231961	=	-4767508	-	-4535547	:	-40089	=	58263	-	622719
3fab.3fH_V3_P6h2y_WT.A_HL.pdb.m0062	ENERGY:	125111	126.82	121144	(-3.967000)	DDG:	-377659	SD:	0.58993	DDGs:	-640176	:	-327175	=	-4867204	-	-4540029	:	-0.9858	=	611471	-	621329
3fab.3fH_V3_P6h2y_WT.A_HL.pdb.m0063	ENERGY:	124792	126.82	145121	-20329	DDG:	210324	SD:	0.68121	DDGs:	308752	:	-292457	=	-488883	-	-4596373	:	229592	=	848942	-	61935
3fab.3fH_V3_P6h2y_WT.A_HL.pdb.m0064	ENERGY:	124398	126.82	124953	-0.555	DDG:	193578	SD:	0.81485	DDGs:	237561	:	-30972	=	-4918941	-	-4609221	:	34162	=	652779	-	618617
3fab.3fH_V3_P6h2y_WT.A_HL.pdb.m0065	ENERGY:	124973	126.82	122931	(-2.042000)	DDG:	-158403	SD:	0.92392	DDGs:	-171447	:	0.04595	=	-4557889	-	-4562484	:	-21196	=	597641	-	618837
3fab.3fH_V3_P6h2y_WT.A_HL.pdb.m0066	ENERGY:	125199	126.82	120108	(-5.091000)	DDG:	-504661	SD:	0.436	DDGs:	-1157477	:	-298358	=	-4856691	-	-4558333	:	-22747	=	596885	-	619632
3fab.3fH_V3_P6h2y_WT.A_HL.pdb.m0067	ENERGY:	124.82	126.82	121815	(-3.005000)	DDG:	-261331	SD:	0.7876	DDGs:	-331805	:	-177606	=	-4779719	-	-4602113	:	-17577	=	604432	-	622009
3fab.3fH_V3_P6h2y_WT.A_HL.pdb.m0068	ENERGY:	124.62	126.82	123518	(-1.102000)	DDG:	-138471	SD:	0.80178	DDGs:	-172705	:	-0.55251	=	-46587	-	-4603449	:	-0.6982	=	61367	-	620652
3fab.3fH_V3_P6h2y_WT.A_HL.pdb.m0069	ENERGY:	124783	126.82	120553	(-4.230000)	DDG:	-460197	SD:	0.63118	DDGs:	-729102	:	-257906	=	-481617	-	-4558264	:	-19352	=	596973	-	616325
3fab.3fH_V3_P6h2y_WT.A_HL.pdb.m0070	ENERGY:	124645	126.82	121349	(-3.296000)	DDG:	-300505	SD:	0.57196	DDGs:	-525395	:	-311694	=	-4915881	-	-4604187	:	-0.2023	=	618006	-	620029
3fab.3fH_V3_P6h2y_WT.A_HL.pdb.m0071	ENERGY:	125106	126.82	122293	(-2.813000)	DDG:	-268322	SD:	0.69326	DDGs:	-387042	:	-0.9696	=	-4755361	-	-4658401	:	-2295	=	606745	-	629695
3fab.3fH_V3_P6h2y_WT.A_HL.pdb.m0072	ENERGY:	124635	126.82	121923	(-2.712000)	DDG:	-237634	SD:	0.56689	DDGs:	-419191	:	-246571	=	-4898225	-	-4651654	:	-0.925	=	616065	-	625315
3fab.3fH_V3_P6h2y_WT.A_HL.pdb.m0073	ENERGY:	124845	126.82	119684	(-5.161000)	DDG:	-497452	SD:	0.61398	DDGs:	-810207	:	-310187	=	-4882292	-	-4572105	:	-21113	=	597186	-	618299
3fab.3fH_V3_P6h2y_WT.A_HL.pdb.m0074	ENERGY:	125153	126.82	121878	(-3.275000)	DDG:	-330672	SD:	0.55639	DDGs:	-594312	:	-334517	=	-4883654	-	-4549137	:	-0.5343	=	614475	-	619818
3fab.3fH_V3_P6h2y_WT.A_HL.pdb.m0075	ENERGY:	125254	126.82	121628	(-3.626000)	DDG:	-371763	SD:	0.52375	DDGs:	-709807	:	-318725	=	-4872516	-	-4553791	:	-12784	=	610776	-	62356
3fab.3fH_V3_P6h2y_WT.A_HL.pdb.m0076	ENERGY:	124648	126.82	121569	(-3.079000)	DDG:	-272245	SD:	0.57513	DDGs:	-473365	:	-348404	=	-495164	-	-4603236	:	0.0189	=	620898	-	620709
3fab.3fH_V3_P6h2y_WT.A_HL.pdb.m0077	ENERGY:	124686	126.82	122464	(-2.222000)	DDG:	-267665	SD:	0.55823	DDGs:	-479489	:	-16416	=	-4728652	-	-4564492	:	-0.4643	=	612655	-	617298
3fab.3fH_V3_P6h2y_WT.A_HL.pdb.m0078	ENERGY:	123951	126.82	116364	(-7.587000)	DDG:	-80463	SD:	0.7062	DDGs:	-1139377	:	-326113	=	-4887372	-	-4561259	:	-4998	=	563295	-	613275
3fab.3fH_V3_P6h2y_WT.A_HL.pdb.m0079	ENERGY:	124354	126.82	141281	-16927	DDG:	161117	SD:	168401	DDGs:	956746	:	-243232	=	-4796964	-	-4553732	:	18974	=	80259	-	61285
3fab.3fH_V3_P6h2y_WT.A_HL.pdb.m0080	ENERGY:	124389	126.82	118.21	(-6.179000)	DDG:	-530637	SD:	118938	DDGs:	-446146	:	-364147	=	-491236	-	-4548213	:	-28363	=	58437	-	612733
3fab.3fH_V3_P6h2y_WT.A_HL.pdb.m0081	ENERGY:	124919	126.82	119614	(-5.305000)	DDG:	-75316	SD:	173306	DDGs:	-434584	:	-206623	=	-477739	-	-4570767	:	-0.7234	=	614187	-	621421
3fab.3fH_V3_P6h2y_WT.A_HL.pdb.m0082	ENERGY:	124526	126.82	118975	(-5.551000)	DDG:	-344708	SD:	189052	DDGs:	-182335	:	-198566	=	-4744899	-	-4546333	:	-44361	=	569542	-	613903
3fab.3fH_V3_P6h2y_WT.A_HL.pdb.m0083	ENERGY:	124856	126.82	116273	(-8.583000)	DDG:	-711838	SD:	136403	DDGs:	-521864	:	-354912	=	-4904789	-	-4549877	:	-37193	=	579597	-	61679
3fab.3fH_V3_P6h2y_WT.A_HL.pdb.m0084	ENERGY:	124.69	126.82	118693	(-5.997000)	DDG:	-748908	SD:	170912	DDGs:	-438183	:	-347412	=	-4891056	-	-4543644	:	-33404	=	580792	-	614196
3fab.3fH_V3_P6h2y_WT.A_HL.pdb.m0085	ENERGY:	123862	126.82	122908	(-0.954000)	DDG:	-466715	SD:	230151	DDGs:	-202786	:	-0.10785	=	-4649543	-	-4638758	:	-0.9586	=	60587	-	615456
3fab.3fH_V3_P6h2y_WT.A_HL.pdb.m0086	ENERGY:	124751	126.82	118.77	(-5.981000)	DDG:	-682312	SD:	162042	DDGs:	-421071	:	-339032	=	-4943062	-	-460403	:	-13318	=	603831	-	617149
3fab.3fH_V3_P6h2y_WT.A_HL.pdb.m0087	ENERGY:	124617	126.82	117291	(-7.326000)	DDG:	-56534	SD:	167575	DDGs:	-337365	:	-123373	=	-4733659	-	-4610286	:	-46599	=	572976	-	619575
3fab.3fH_V3_P6h2y_WT.A_HL.pdb.m0088	ENERGY:	124536	126.82	116069	(-8.467000)	DDG:	-943239	SD:	226251	DDGs:	-416899	:	-348342	=	-4898174	-	-4549832	:	-47191	=	571705	-	618896
3fab.3fH_V3_P6h2y_WT.A_HL.pdb.m0089	ENERGY:	125301	126.82	118469	(-6.832000)	DDG:	-447487	SD:	23702	DDGs:	-188797	:	-386723	=	-4921458	-	-4534735	:	-32148	=	588139	-	620287
3fab.3fH_V3_P6h2y_WT.A_HL.pdb.m0090	ENERGY:	124817	126.82	116266	(-8.551000)	DDG:	-756742	SD:	174101	DDGs:	-434657	:	-185647	=	-4749102	-	-4563455	:	-68438	=	549166	-	617604
3fab.3fH_V3_P6h2y_WT.A_HL.pdb.m0091	ENERGY:	124832	126.82	119.53	(-5.302000)	DDG:	-620979	SD:	230635	DDGs:	-269247	:	-232523	=	-4775343	-	-454282	:	-32266	=	584939	-	617205
3fab.3fH_V3_P6h2y_WT.A_HL.pdb.m0092	ENERGY:	124519	126.82	113.02	(-11.499000)	DDG:	-90482	SD:	118993	DDGs:	-760398	:	-268371	=	-4802023	-	-4533652	:	-82863	=	534289	-	617152
3fab.3fH_V3_P6h2y_WT.A_HL.pdb.m0093	ENERGY:	124777	126.82	119737	(-5.040000)	DDG:	-582144	SD:	190357	DDGs:	-305817	:	-36102	=	-4907622	-	-4546602	:	-19734	=	597229	-	616963
3fab.3fH_V3_P6h2y_WT.A_HL.pdb.m0094	ENERGY:	125055	126.82	118412	(-6.643000)	DDG:	-688351	SD:	16819	DDGs:	-40927	:	-372446	=	-4916328	-	-4543882	:	-35088	=	583555	-	618643
3fab.3fH_V3_P6h2y_WT.A_HL.pdb.m0095	ENERGY:	125265	126.82	117272	(-7.993000)	DDG:	-60271	SD:	23243	DDGs:	-259308	:	-36747	=	-4903859	-	-4536389	:	-46945	=	574462	-	621407
3fab.3fH_V3_P6h2y_WT.A_HL.pdb.m0096	ENERGY:	124597	126.82	143442	-18845	DDG:	17504	SD:	20925	DDGs:	836511	:	-30994	=	-4944239	-	-4634299	:	215849	=	835007	-	619158
3fab.3fH_V3_P6h2y_WT.A_HL.pdb.m0097	ENERGY:	125164	126.82	116603	(-8.561000)	DDG:	-511448	SD:	181872	DDGs:	-281213	:	-23339	=	-4792337	-	-4558947	:	-67893	=	552453	-	620346
3fab.3fH_V3_P6h2y_WT.A_HL.pdb.m0098	ENERGY:	125105	126.82	118363	(-6.742000)	DDG:	-606794	SD:	152313	DDGs:	-398386	:	-345502	=	-48854	-	-4539898	:	-36646	=	582799	-	619445
3fab.3fH_V3_P6h2y_WT.A_HL.pdb.m0099	ENERGY:	125289	126.82	124715	(-0.574000)	DDG:	-0.53422	SD:	236227	DDGs:	-0.22615	:	-175067	=	-4722746	-	-4547679	:	0.9609	=	63173	-	622121
3fab.3fH_V3_P6h2y_WT.A_HL.pdb.m0100	ENERGY:	124981	126.82	116284	(-8.697000)	DDG:	-782544	SD:	189109	DDGs:	-413806	:	-159098	=	-4729361	-	-4570263	:	-71203	=	548882	-	620085
3fab.3fH_V3_P6h2y_WT.A_HL.pdb.m0101	ENERGY:	125415	126.82	121648	(-3.767000)	DDG:	-420357	SD:	156721	DDGs:	-26822	:	-0.38671	=	-4575079	-	-4536408	:	-4065	=	580458	-	621108
3fab.3fH_V3_P6h2y_WT.A_HL.pdb.m0102	ENERGY:	125224	126.82	116204	(-9.020000)	DDG:	-783915	SD:	159906	DDGs:	-490235	:	-325074	=	-4852809	-	-4527735	:	-63652	=	555834	-	619486
3fab.3fH_V3_P6h2y_WT.A_HL.pdb.m0103	ENERGY:	124.3	126.82	122.8	(-1.500000)	DDG:	-37801	SD:	16117	DDGs:	-234541	:	-100883	=	-4708438	-	-4607555	:	-0.5358	=	612372	-	61773
3fab.3fH_V3_P6h2y_WT.A_HL.pdb.m0104	ENERGY:	125247	126.82	116.35	(-8.897000)	DDG:	-628123	SD:	2402	DDGs:	-2615	:	-121603	=	-4738728	-	-4617125	:	-82309	=	545819	-	628128
3fab.3fH_V3_P6h2y_WT.A_HL.pdb.m0105	ENERGY:	125281	126.82	119043	(-6.238000)	DDG:	-386138	SD:	248266	DDGs:	-155534	:	-149228	=	-4709719	-	-4560491	:	-46355	=	574552	-	620907
3fab.3fH_V3_P6h2y_WT.A_HL.pdb.m0106	ENERGY:	125.36	126.82	117296	(-8.064000)	DDG:	-711438	SD:	170792	DDGs:	-416552	:	-216833	=	-4756365	-	-4539532	:	-60675	=	560575	-	62125
3fab.3fH_V3_P6h2y_WT.A_HL.pdb.m0107	ENERGY:	124902	126.82	121774	(-3.128000)	DDG:	-358628	SD:	17447	DDGs:	-205553	:	-204139	=	-4752454	-	-4548315	:	-12265	=	605551	-	617816
3fab.3fH_V3_P6h2y_WT.A_HL.pdb.m0108	ENERGY:	125062	126.82	119256	(-5.806000)	DDG:	-55929	SD:	107692	DDGs:	-519342	:	-339164	=	-4895309	-	-4556145	:	-27614	=	590483	-	618097
3fab.3fH_V3_P6h2y_WT.A_HL.pdb.m0109	ENERGY:	124872	126.82	118631	(-6.241000)	DDG:	-510804	SD:	0.87059	DDGs:	-586736	:	-34843	=	-488096	-	-453253	:	-31487	=	584236	-	615723
3fab.3fH_V3_P6h2y_WT.A_HL.pdb.m0110	ENERGY:	123868	126.82	140715	-16847	DDG:	181346	SD:	105824	DDGs:	1713657	:	-372969	=	-4911045	-	-4538076	:	202248	=	810084	-	607836
3fab.3fH_V3_P6h2y_WT.A_HL.pdb.m0111	ENERGY:	123436	126.82	117901	(-5.535000)	DDG:	-340542	SD:	149605	DDGs:	-227627	:	-18943	=	-4803174	-	-4613744	:	-38179	=	570653	-	608832
3fab.3fH_V3_P6h2y_WT.A_HL.pdb.m0112	ENERGY:	124203	126.82	122398	(-1.805000)	DDG:	-39328	SD:	187437	DDGs:	-20982	:	-327914	=	-4896772	-	-4568858	:	13187	=	624051	-	610864
3fab.3fH_V3_P6h2y_WT.A_HL.pdb.m0113	ENERGY:	123795	126.82	118186	(-5.609000)	DDG:	-477324	SD:	167921	DDGs:	-284255	:	-18822	=	-4725692	-	-4537472	:	-42095	=	563819	-	605914
3fab.3fH_V3_P6h2y_WT.A_HL.pdb.m0114	ENERGY:	124291	126.82	123776	(-0.515000)	DDG:	0.00589	SD:	108015	DDGs:	0.00545	:	-258872	=	-4857238	-	-4598366	:	19636	=	635828	-	616192
3fab.3fH_V3_P6h2y_WT.A_HL.pdb.m0115	ENERGY:	124836	126.82	118294	(-6.542000)	DDG:	-809465	SD:	141447	DDGs:	-572274	:	-361974	=	-4896767	-	-4534793	:	-32575	=	582897	-	615472
3fab.3fH_V3_P6h2y_WT.A_HL.pdb.m0116	ENERGY:	124193	126.82	123111	(-1.082000)	DDG:	-213805	SD:	149652	DDGs:	-142868	:	-0.82491	=	-4664511	-	-458202	:	-0.7782	=	604673	-	612455
3fab.3fH_V3_P6h2y_WT.A_HL.pdb.m0117	ENERGY:	123186	126.82	115258	(-7.928000)	DDG:	-744005	SD:	180673	DDGs:	-411796	:	-510184	=	-5137792	-	-4627608	:	-3333	=	576298	-	609628
3fab.3fH_V3_P6h2y_WT.A_HL.pdb.m0118	ENERGY:	123959	126.82	122086	(-1.873000)	DDG:	-300609	SD:	201027	DDGs:	-149537	:	-0.49608	=	-4680817	-	-4631209	:	-1423	=	603074	-	617304
3fab.3fH_V3_P6h2y_WT.A_HL.pdb.m0119	ENERGY:	123958	126.82	116208	(-7.750000)	DDG:	-691704	SD:	188075	DDGs:	-367781	:	-177701	=	-4807516	-	-4629815	:	-64892	=	552527	-	617419
3fab.3fH_V3_P6h2y_WT.A_HL.pdb.m0120	ENERGY:	124362	126.82	119854	(-4.508000)	DDG:	-407558	SD:	126856	DDGs:	-321276	:	-381493	=	-4916437	-	-4534944	:	-13118	=	598266	-	611384
3fab.3fH_V3_P6h2y_WT.A_HL.pdb.m0121	ENERGY:	123038	126.82	116286	(-6.752000)	DDG:	-200967	SD:	212879	DDGs:	-0.94404	:	-410577	=	-5033434	-	-4622857	:	-30221	=	571859	-	60208
3fab.3fH_V3_P6h2y_WT.A_HL.pdb.m0122	ENERGY:	124808	126.82	121373	(-3.435000)	DDG:	-42981	SD:	151147	DDGs:	-284366	:	-373309	=	-4904874	-	-4531565	:	-0.1678	=	612972	-	61465
3fab.3fH_V3_P6h2y_WT.A_HL.pdb.m0124	ENERGY:	126905	126.82	154903	-27998	DDG:	284032	SD:	0.36297	DDGs:	7825263	:	0	=	-4565729	-	-4565729	:	279967	=	919349	-	639382
3fab.3fH_V3_P6h2y_WT.A_HL.pdb.m0127	ENERGY:	126433	126.82	131899	-5466	DDG:	588726	SD:	104511	DDGs:	563315	:	-0.0572	=	-4571449	-	-4565729	:	5377	=	688438	-	634668
3fab.3fH_V3_P6h2y_WT.A_HL.pdb.m0128	ENERGY:	126903	126.82	153435	-26532	DDG:	268012	SD:	0.46579	DDGs:	5753973	:	0.00484	=	-4565245	-	-4565729	:	26552	=	904884	-	639364
3fab.3fH_V3_P6h2y_WT.A_HL.pdb.m0129	ENERGY:	126885	126.82	154226	-27341	DDG:	283045	SD:	0.48727	DDGs:	5808804	:	0	=	-4565729	-	-4565729	:	273369	=	912549	-	63918
3fab.3fH_V3_P6h2y_WT.A_HL.pdb.m0130	ENERGY:	126336	126.82	152.6	-26264	DDG:	265205	SD:	0.45413	DDGs:	5839899	:	-0.0015	=	-4565879	-	-4565729	:	262766	=	896449	-	633683
3fab.3fH_V3_P6h2y_WT.A_HL.pdb.m0131	ENERGY:	125707	126.82	124077	(-1.630000)	DDG:	-188895	SD:	0.48149	DDGs:	-392317	:	0.0031	=	-4565419	-	-4565729	:	-16333	=	611087	-	62742
3fab.3fH_V3_P6h2y_WT_Emin.A_HL.pdb.m0002	ENERGY:	215756	21.46	215802	-0.0046	DDG:	-0.00436	SD:	0.00913	DDGs:	0	:	0	=	-5955451	-	-5955451	:	0.0045	=	433503	-	433458
3fab.3fH_V3_P6h2y_WT_Emin.A_HL.pdb.m0004	ENERGY:	182674	21.46	33377	-151096	DDG:	153564	SD:	124982	DDGs:	1228689	:	298425	=	-5706447	-	-6004872	:	122479	=	540957	-	418478
3fab.3fH_V3_P6h2y_WT_Emin.A_HL.pdb.m0005	ENERGY:	180008	21.46	195877	-15869	DDG:	173949	SD:	117328	DDGs:	148259	:	308525	=	-5678879	-	-5987404	:	-0.919	=	405413	-	414603
3fab.3fH_V3_P6h2y_WT_Emin.A_HL.pdb.m0006	ENERGY:	172202	21.46	201904	-29702	DDG:	265241	SD:	0.90288	DDGs:	293773	:	345636	=	-5726648	-	-6072284	:	-0.3041	=	41211	-	415151
3fab.3fH_V3_P6h2y_WT_Emin.A_HL.pdb.m0007	ENERGY:	176704	21.46	224859	-48155	DDG:	548234	SD:	0.87445	DDGs:	626947	:	322338	=	-5709594	-	-6031932	:	17542	=	43373	-	416188
3fab.3fH_V3_P6h2y_WT_Emin.A_HL.pdb.m0008	ENERGY:	169488	21.46	202552	-33064	DDG:	260125	SD:	187159	DDGs:	138986	:	432276	=	-5621198	-	-6053474	:	-14914	=	397116	-	41203
3fab.3fH_V3_P6h2y_WT_Emin.A_HL.pdb.m0009	ENERGY:	190315	21.46	220933	-30618	DDG:	123681	SD:	15614	DDGs:	0.79212	:	292198	=	-5736584	-	-6028782	:	-0.0549	=	414073	-	414622
3fab.3fH_V3_P6h2y_WT_Emin.A_HL.pdb.m0010	ENERGY:	156358	21.46	209652	-53294	DDG:	398633	SD:	117922	DDGs:	338048	:	397771	=	-561952	-	-6017291	:	23476	=	417819	-	394343
3fab.3fH_V3_P6h2y_WT_Emin.A_HL.pdb.m0020	ENERGY:	206128	21.46	307385	-101257	DDG:	118183	SD:	186563	DDGs:	633475	:	0.0335	=	-5952101	-	-5955451	:	100904	=	524732	-	423828
3fab.3fH_V3_P6h2y_WT_Emin.A_HL.pdb.m0021	ENERGY:	215202	21.46	207901	(-0.730100)	DDG:	0.04424	SD:	0.34583	DDGs:	0.12793	:	0.00161	=	-595529	-	-5955451	:	-0.7341	=	425563	-	432904
3fab.3fH_V3_P6h2y_WT_Emin.A_HL.pdb.m0022	ENERGY:	214843	21.46	211258	(-0.358500)	DDG:	-0.49036	SD:	0.32355	DDGs:	-151555	:	0	=	-5955451	-	-5955451	:	-0.3856	=	428689	-	432545
3fab.3fH_V3_P6h2y_WT_Emin.A_HL.pdb.m0023	ENERGY:	19958	21.46	349035	-149455	DDG:	14475	SD:	114354	DDGs:	1265806	:	0	=	-5955451	-	-5955451	:	149425	=	566746	-	417321
3fab.3fH_V3_P6h2y_WT_Emin.A_HL.pdb.m0024	ENERGY:	208862	21.46	19.55	(-1.336200)	DDG:	-119802	SD:	0.18418	DDGs:	-650472	:	-0.0022	=	-5956861	-	-5956641	:	-13354	=	413243	-	426597
3fab.3fH_V3_P6h2y_WT_Emin.A_HL.pdb.m0025	ENERGY:	191089	21.46	327106	-136017	DDG:	143918	SD:	0.92189	DDGs:	1561124	:	135512	=	-5864145	-	-5999657	:	120516	=	541345	-	420829
3fab.3fH_V3_P6h2y_WT_Emin.A_HL.pdb.m0026	ENERGY:	188514	21.46	33612	-147606	DDG:	147005	SD:	136715	DDGs:	1075266	:	246066	=	-5772868	-	-6018934	:	123105	=	54786	-	424755
3fab.3fH_V3_P6h2y_WT_Emin.A_HL.pdb.m0027	ENERGY:	171209	21.46	302632	-131423	DDG:	142639	SD:	0.91956	DDGs:	1551171	:	0.82934	=	-594945	-	-6032384	:	11687	=	531067	-	414197
3fab.3fH_V3_P6h2y_WT_Emin.A_HL.pdb.m0028	ENERGY:	178943	21.46	337298	-158355	DDG:	148725	SD:	123797	DDGs:	1201362	:	344874	=	-5698795	-	-6043669	:	124774	=	540202	-	415428
3fab.3fH_V3_P6h2y_WT_Emin.A_HL.pdb.m0029	ENERGY:	187185	21.46	342764	-155579	DDG:	153466	SD:	0.90769	DDGs:	1690731	:	382378	=	-5618848	-	-6001226	:	117895	=	538049	-	420154
3fab.3fH_V3_P6h2y_WT_Emin.A_HL.pdb.m0030	ENERGY:	170397	21.46	347725	-177328	DDG:	183575	SD:	139183	DDGs:	1318947	:	330806	=	-5747849	-	-6078655	:	13495	=	553076	-	418126
3fab.3fH_V3_P6h2y_WT_Emin.A_HL.pdb.m0031	ENERGY:	184874	21.46	316044	-13117	DDG:	143567	SD:	108742	DDGs:	1320253	:	358132	=	-5696242	-	-6054374	:	98862	=	518109	-	419247
3fab.3fH_V3_P6h2y_WT_Emin.A_HL.pdb.m0032	ENERGY:	180952	21.46	214018	-33066	DDG:	291867	SD:	0.93041	DDGs:	313699	:	356528	=	-566373	-	-6020258	:	-0.2609	=	415743	-	418352
3fab.3fH_V3_P6h2y_WT_Emin.A_HL.pdb.m0033	ENERGY:	177993	21.46	278014	-100021	DDG:	947503	SD:	127757	DDGs:	741645	:	410744	=	-5638887	-	-6049631	:	61632	=	477018	-	415386
3fab.3fH_V3_P6h2y_WT_Emin.A_HL.pdb.m0034	ENERGY:	173762	21.46	233512	-5975	DDG:	596737	SD:	147256	DDGs:	405238	:	417112	=	-571274	-	-6129852	:	17929	=	434132	-	416203
3fab.3fH_V3_P6h2y_WT_Emin.A_HL.pdb.m0035	ENERGY:	175601	21.46	202625	-27024	DDG:	341891	SD:	0.76888	DDGs:	444661	:	305756	=	-5714505	-	-6020261	:	-0.402	=	409056	-	413076
3fab.3fH_V3_P6h2y_WT_Emin.A_HL.pdb.m0036	ENERGY:	177635	21.46	176057	(-0.157800)	DDG:	-0.34326	SD:	12168	DDGs:	-0.2821	:	185398	=	-5843123	-	-6028521	:	-18428	=	39551	-	413938
3fab.3fH_V3_P6h2y_WT_Emin.A_HL.pdb.m0037	ENERGY:	179837	21.46	180226	-0.0389	DDG:	0.20537	SD:	113441	DDGs:	0.18103	:	117314	=	-5888743	-	-6006057	:	-15855	=	40265	-	418505
3fab.3fH_V3_P6h2y_WT_Emin.A_HL.pdb.m0038	ENERGY:	176686	21.46	203497	-26811	DDG:	240521	SD:	0.85949	DDGs:	279841	:	205025	=	-5859803	-	-6064828	:	0.0234	=	416245	-	416011
3fab.3fH_V3_P6h2y_WT_Emin.A_HL.pdb.m0039	ENERGY:	181752	21.46	210507	-28755	DDG:	248627	SD:	0.94915	DDGs:	261948	:	339827	=	-5719332	-	-6059159	:	0.0992	=	418292	-	41.73
3fab.3fH_V3_P6h2y_WT_Emin.A_HL.pdb.m0040	ENERGY:	171806	21.46	15888	(-1.292600)	DDG:	-0.05944	SD:	103794	DDGs:	-0.05726	:	184794	=	-5850867	-	-6035661	:	-32296	=	378224	-	41052
3fab.3fH_V3_P6h2y_WT_Emin.A_HL.pdb.m0041	ENERGY:	173682	21.46	201441	-27759	DDG:	237936	SD:	0.8799	DDGs:	270412	:	324031	=	-5725614	-	-6049645	:	0.1	=	412309	-	411309
3fab.3fH_V3_P6h2y_WT_Emin.A_HL.pdb.m0042	ENERGY:	189614	21.46	199895	-10281	DDG:	0.43908	SD:	111607	DDGs:	0.39342	:	277782	=	-5741618	-	-60194	:	-17286	=	406625	-	423911
3fab.3fH_V3_P6h2y_WT_Emin.A_HL.pdb.m0043	ENERGY:	182002	21.46	22027	-38268	DDG:	362891	SD:	117534	DDGs:	308754	:	343473	=	-5690307	-	-603378	:	0.3779	=	420374	-	416595
3fab.3fH_V3_P6h2y_WT_Emin.A_HL.pdb.m0044	ENERGY:	177482	21.46	181828	-0.4346	DDG:	143971	SD:	0.75267	DDGs:	191282	:	31087	=	-5733747	-	-6044617	:	-25067	=	387491	-	412558
3fab.3fH_V3_P6h2y_WT_Emin.A_HL.pdb.m0045	ENERGY:	174685	21.46	20374	-29055	DDG:	191101	SD:	0.9546	DDGs:	200189	:	333868	=	-5731016	-	-6064884	:	-0.1347	=	413383	-	41473
3fab.3fH_V3_P6h2y_WT_Emin.A_HL.pdb.m0046	ENERGY:	176987	21.46	198104	-21117	DDG:	0.45433	SD:	114974	DDGs:	0.39516	:	0.5356	=	-5944264	-	-5997824	:	12801	=	420891	-	40809
3fab.3fH_V3_P6h2y_WT_Emin.A_HL.pdb.m0047	ENERGY:	181063	21.46	212636	-31573	DDG:	396132	SD:	0.99304	DDGs:	39891	:	258879	=	-5770409	-	-6029288	:	0.5554	=	421176	-	415622
3fab.3fH_V3_P6h2y_WT_Emin.A_HL.pdb.m0048	ENERGY:	178135	21.46	265971	-87836	DDG:	100549	SD:	0.93302	DDGs:	1077678	:	237243	=	-5806719	-	-6043962	:	69631	=	484087	-	414456
3fab.3fH_V3_P6h2y_WT_Emin.A_HL.pdb.m0049	ENERGY:	180952	21.46	247985	-67033	DDG:	698787	SD:	0.98285	DDGs:	710983	:	265832	=	-5800193	-	-6066025	:	3969	=	458824	-	419134
3fab.3fH_V3_P6h2y_WT_Emin.A_HL.pdb.m0050	ENERGY:	181572	21.46	214945	-33373	DDG:	476171	SD:	10654	DDGs:	446941	:	257315	=	-5806268	-	-6063583	:	0.8157	=	424903	-	416746
3fab.3fH_V3_P6h2y_WT_Emin.A_HL.pdb.m0051	ENERGY:	177202	21.46	209411	-32209	DDG:	141536	SD:	0.94951	DDGs:	149062	:	196758	=	-5840957	-	-6037715	:	12448	=	425452	-	413004
3fab.3fH_V3_P6h2y_WT_Emin.A_HL.pdb.m0052	ENERGY:	18473	21.46	216321	-31591	DDG:	404036	SD:	209185	DDGs:	193148	:	341604	=	-5698399	-	-6040003	:	-0.4865	=	414358	-	419223
3fab.3fH_V3_P6h2y_WT_Emin.A_HL.pdb.m0053	ENERGY:	197796	21.46	209872	-12076	DDG:	183902	SD:	0.99769	DDGs:	184327	:	0.04076	=	-5966295	-	-5970371	:	0.9252	=	425172	-	41592
3fab.3fH_V3_P6h2y_WT_Emin.A_HL.pdb.m0054	ENERGY:	181528	21.46	222075	-40547	DDG:	342123	SD:	0.87055	DDGs:	392996	:	245127	=	-5743704	-	-5988831	:	0.7446	=	424996	-	41755
3fab.3fH_V3_P6h2y_WT_Emin.A_HL.pdb.m0055	ENERGY:	187548	21.46	223986	-36438	DDG:	28073	SD:	0.97374	DDGs:	2883	:	312413	=	-5723072	-	-6035485	:	0.6113	=	419353	-	41324
3fab.3fH_V3_P6h2y_WT_Emin.A_HL.pdb.m0056	ENERGY:	171074	21.46	202739	-31665	DDG:	131812	SD:	132904	DDGs:	0.99178	:	237669	=	-5816546	-	-6054215	:	0.737	=	417542	-	410172
3fab.3fH_V3_P6h2y_WT_Emin.A_HL.pdb.m0057	ENERGY:	176553	21.46	199783	-2323	DDG:	203299	SD:	109518	DDGs:	185631	:	248335	=	-5799556	-	-6047891	:	0.2376	=	415213	-	412837
3fab.3fH_V3_P6h2y_WT_Emin.A_HL.pdb.m0058	ENERGY:	193053	21.46	197505	-0.4452	DDG:	0.61137	SD:	109545	DDGs:	0.5581	:	190585	=	-5871618	-	-6062203	:	-13998	=	415279	-	429277
3fab.3fH_V3_P6h2y_WT_Emin.A_HL.pdb.m0059	ENERGY:	179168	21.46	223536	-44368	DDG:	439886	SD:	0.76583	DDGs:	574389	:	310705	=	-5755171	-	-6065876	:	12082	=	428938	-	416856
3fab.3fH_V3_P6h2y_WT_Emin.A_HL.pdb.m0060	ENERGY:	185909	21.46	206496	-20587	DDG:	289444	SD:	0.64901	DDGs:	445981	:	276276	=	-5761831	-	-6038107	:	-0.8349	=	412996	-	421345
3fab.3fH_V3_P6h2y_WT_Emin.A_HL.pdb.m0061	ENERGY:	179719	21.46	19686	-17141	DDG:	275058	SD:	154592	DDGs:	177925	:	334868	=	-570555	-	-6040418	:	-11163	=	404915	-	416078
3fab.3fH_V3_P6h2y_WT_Emin.A_HL.pdb.m0062	ENERGY:	179811	21.46	25162	-71809	DDG:	653698	SD:	11867	DDGs:	550854	:	367166	=	-567264	-	-6039806	:	36903	=	452348	-	415445
3fab.3fH_V3_P6h2y_WT_Emin.A_HL.pdb.m0063	ENERGY:	176199	21.46	308119	-13192	DDG:	127574	SD:	0.95789	DDGs:	1331819	:	389999	=	-5675576	-	-6065575	:	100068	=	514504	-	414436
3fab.3fH_V3_P6h2y_WT_Emin.A_HL.pdb.m0064	ENERGY:	176493	21.46	248004	-71511	DDG:	977095	SD:	118469	DDGs:	824769	:	379257	=	-5672807	-	-6052064	:	39419	=	453579	-	41416
3fab.3fH_V3_P6h2y_WT_Emin.A_HL.pdb.m0065	ENERGY:	181188	21.46	186433	-0.5245	DDG:	455691	SD:	142555	DDGs:	31966	:	100251	=	-5911115	-	-6011366	:	-20095	=	397904	-	417999
3fab.3fH_V3_P6h2y_WT_Emin.A_HL.pdb.m0066	ENERGY:	178801	21.46	222807	-44006	DDG:	326847	SD:	127147	DDGs:	257062	:	300639	=	-5704671	-	-600531	:	1502	=	430839	-	415819
3fab.3fH_V3_P6h2y_WT_Emin.A_HL.pdb.m0067	ENERGY:	179299	21.46	241216	-61917	DDG:	546607	SD:	112654	DDGs:	485209	:	409523	=	-5625433	-	-6034956	:	22825	=	436841	-	414016
3fab.3fH_V3_P6h2y_WT_Emin.A_HL.pdb.m0068	ENERGY:	172889	21.46	233737	-60848	DDG:	511905	SD:	112413	DDGs:	455379	:	217424	=	-5794268	-	-6011692	:	39686	=	452001	-	412315
3fab.3fH_V3_P6h2y_WT_Emin.A_HL.pdb.m0069	ENERGY:	178649	21.46	214018	-35369	DDG:	348153	SD:	0.98686	DDGs:	352788	:	247338	=	-5785975	-	-6033313	:	0.9156	=	424007	-	414851
3fab.3fH_V3_P6h2y_WT_Emin.A_HL.pdb.m0070	ENERGY:	17582	21.46	230075	-54255	DDG:	567789	SD:	0.80953	DDGs:	701381	:	366866	=	-5651955	-	-6018821	:	1936	=	42967	-	41031
3fab.3fH_V3_P6h2y_WT_Emin.A_HL.pdb.m0071	ENERGY:	175344	21.46	239336	-63992	DDG:	508836	SD:	0.8997	DDGs:	565565	:	417444	=	-5605156	-	-60226	:	23687	=	433663	-	409976
3fab.3fH_V3_P6h2y_WT_Emin.A_HL.pdb.m0072	ENERGY:	182973	21.46	24181	-58837	DDG:	648697	SD:	105952	DDGs:	612256	:	37004	=	-5656837	-	-6026877	:	21222	=	438747	-	417525
3fab.3fH_V3_P6h2y_WT_Emin.A_HL.pdb.m0073	ENERGY:	179522	21.46	201118	-21596	DDG:	335405	SD:	12713	DDGs:	263828	:	341872	=	-566538	-	-6007252	:	-10395	=	403618	-	414013
3fab.3fH_V3_P6h2y_WT_Emin.A_HL.pdb.m0074	ENERGY:	178342	21.46	212177	-33835	DDG:	505647	SD:	0.91574	DDGs:	552172	:	323704	=	-5707047	-	-6030751	:	0.3341	=	417314	-	413973
3fab.3fH_V3_P6h2y_WT_Emin.A_HL.pdb.m0075	ENERGY:	177377	21.46	211984	-34607	DDG:	37315	SD:	0.78999	DDGs:	472349	:	372017	=	-5697131	-	-6069148	:	-0.2145	=	413698	-	415843
3fab.3fH_V3_P6h2y_WT_Emin.A_HL.pdb.m0076	ENERGY:	166166	21.46	219113	-52947	DDG:	636736	SD:	0.90447	DDGs:	703987	:	454869	=	-5608711	-	-606358	:	23269	=	439145	-	415876
3fab.3fH_V3_P6h2y_WT_Emin.A_HL.pdb.m0077	ENERGY:	18742	21.46	206978	-19558	DDG:	14439	SD:	0.95268	DDGs:	151562	:	0.58172	=	-5933322	-	-5991494	:	16167	=	434464	-	418297
3fab.3fH_V3_P6h2y_WT_Emin.A_HL.pdb.m0078	ENERGY:	171244	21.46	176726	-0.5482	DDG:	228739	SD:	104656	DDGs:	218563	:	250336	=	-578587	-	-6036206	:	-10105	=	396563	-	406668
3fab.3fH_V3_P6h2y_WT_Emin.A_HL.pdb.m0079	ENERGY:	151546	21.46	241984	-90438	DDG:	655228	SD:	147663	DDGs:	443732	:	29702	=	-5743846	-	-6040866	:	65465	=	458353	-	392888
3fab.3fH_V3_P6h2y_WT_Emin.A_HL.pdb.m0080	ENERGY:	168072	21.46	218556	-50484	DDG:	191035	SD:	205842	DDGs:	0.92807	:	401432	=	-5643964	-	-6045396	:	14404	=	418329	-	403925
3fab.3fH_V3_P6h2y_WT_Emin.A_HL.pdb.m0081	ENERGY:	17484	21.46	188483	-13643	DDG:	200889	SD:	118865	DDGs:	169006	:	362662	=	-5688853	-	-6051515	:	-15793	=	394272	-	410065
3fab.3fH_V3_P6h2y_WT_Emin.A_HL.pdb.m0082	ENERGY:	171462	21.46	235561	-64099	DDG:	373023	SD:	243455	DDGs:	153221	:	425633	=	-559573	-	-6021363	:	22692	=	427817	-	405125
3fab.3fH_V3_P6h2y_WT_Emin.A_HL.pdb.m0083	ENERGY:	175473	21.46	184921	-0.9448	DDG:	239266	SD:	176821	DDGs:	135315	:	334803	=	-5661169	-	-5995972	:	-22062	=	387931	-	409993
3fab.3fH_V3_P6h2y_WT_Emin.A_HL.pdb.m0084	ENERGY:	173215	21.46	214605	-4139	DDG:	304648	SD:	169982	DDGs:	179224	:	387147	=	-5670839	-	-6057986	:	0.2834	=	411968	-	409134
3fab.3fH_V3_P6h2y_WT_Emin.A_HL.pdb.m0085	ENERGY:	171406	21.46	19224	-20834	DDG:	0.76447	SD:	18475	DDGs:	0.41379	:	-0.1151	=	-6001937	-	-5990427	:	12573	=	413955	-	401382
3fab.3fH_V3_P6h2y_WT_Emin.A_HL.pdb.m0086	ENERGY:	168629	21.46	212603	-43974	DDG:	29252	SD:	1402	DDGs:	208645	:	261523	=	-5730682	-	-5992205	:	14878	=	421211	-	406333
3fab.3fH_V3_P6h2y_WT_Emin.A_HL.pdb.m0087	ENERGY:	173651	21.46	188161	-1451	DDG:	197098	SD:	165782	DDGs:	11889	:	280747	=	-5762624	-	-6043371	:	-13177	=	396754	-	409931
3fab.3fH_V3_P6h2y_WT_Emin.A_HL.pdb.m0088	ENERGY:	168528	21.46	159069	(-0.945900)	DDG:	-0.00911	SD:	132598	DDGs:	-0.00687	:	230073	=	-5825411	-	-6055484	:	-31835	=	373038	-	404873
3fab.3fH_V3_P6h2y_WT_Emin.A_HL.pdb.m0089	ENERGY:	171314	21.46	19277	-21456	DDG:	247438	SD:	189084	DDGs:	130861	:	1859	=	-5833833	-	-6019733	:	-0.1303	=	407724	-	409027
3fab.3fH_V3_P6h2y_WT_Emin.A_HL.pdb.m0090	ENERGY:	171852	21.46	181169	-0.9317	DDG:	0.98855	SD:	151568	DDGs:	0.65221	:	401109	=	-5666685	-	-6067794	:	-27272	=	380281	-	407553
3fab.3fH_V3_P6h2y_WT_Emin.A_HL.pdb.m0091	ENERGY:	172394	21.46	186572	-14178	DDG:	288864	SD:	179355	DDGs:	161057	:	324443	=	-5733487	-	-605793	:	-21931	=	387985	-	409916
3fab.3fH_V3_P6h2y_WT_Emin.A_HL.pdb.m0092	ENERGY:	173707	21.46	178267	-0.456	DDG:	-0.75665	SD:	203386	DDGs:	-0.37202	:	340585	=	-5651777	-	-5992362	:	-3298	=	373825	-	406805
3fab.3fH_V3_P6h2y_WT_Emin.A_HL.pdb.m0093	ENERGY:	176176	21.46	163382	(-1.279400)	DDG:	158165	SD:	126142	DDGs:	125387	:	188173	=	-5829192	-	-6017365	:	-16589	=	39344	-	410029
3fab.3fH_V3_P6h2y_WT_Emin.A_HL.pdb.m0094	ENERGY:	177777	21.46	184616	-0.6839	DDG:	-0.23966	SD:	152503	DDGs:	-0.15715	:	284329	=	-5743547	-	-6027876	:	-21098	=	391526	-	412624
3fab.3fH_V3_P6h2y_WT_Emin.A_HL.pdb.m0095	ENERGY:	17751	21.46	17344	(-0.407000)	DDG:	167796	SD:	13266	DDGs:	126486	:	223489	=	-580194	-	-6025429	:	-20819	=	393206	-	414025
3fab.3fH_V3_P6h2y_WT_Emin.A_HL.pdb.m0096	ENERGY:	174002	21.46	227725	-53723	DDG:	67538	SD:	138174	DDGs:	48879	:	239946	=	-5793548	-	-6033494	:	14671	=	435627	-	420956
3fab.3fH_V3_P6h2y_WT_Emin.A_HL.pdb.m0097	ENERGY:	17824	21.46	171265	(-0.697500)	DDG:	133416	SD:	142977	DDGs:	0.93313	:	238392	=	-5816679	-	-6055071	:	-28944	=	385953	-	414897
3fab.3fH_V3_P6h2y_WT_Emin.A_HL.pdb.m0098	ENERGY:	169611	21.46	195379	-25768	DDG:	184662	SD:	20858	DDGs:	0.88533	:	2475	=	-5819468	-	-6066968	:	0.2188	=	409712	-	407524
3fab.3fH_V3_P6h2y_WT_Emin.A_HL.pdb.m0099	ENERGY:	17288	21.46	248368	-75488	DDG:	586935	SD:	147644	DDGs:	397534	:	288538	=	-5736886	-	-6025424	:	5236	=	457896	-	405536
3fab.3fH_V3_P6h2y_WT_Emin.A_HL.pdb.m0100	ENERGY:	191945	21.46	199837	-0.7892	DDG:	-0.93309	SD:	148669	DDGs:	-0.62763	:	31629	=	-5684486	-	-6000776	:	-24848	=	390871	-	415719
3fab.3fH_V3_P6h2y_WT_Emin.A_HL.pdb.m0101	ENERGY:	17724	21.46	18622	-0.898	DDG:	156761	SD:	148539	DDGs:	105535	:	218193	=	-5801005	-	-6019198	:	-12345	=	400828	-	413173
3fab.3fH_V3_P6h2y_WT_Emin.A_HL.pdb.m0102	ENERGY:	188216	21.46	149541	(-3.867500)	DDG:	-0.8614	SD:	146908	DDGs:	-0.58636	:	11662	=	-5870259	-	-5986879	:	-47229	=	364485	-	411714
3fab.3fH_V3_P6h2y_WT_Emin.A_HL.pdb.m0103	ENERGY:	194691	21.46	202742	-0.8051	DDG:	0.88363	SD:	207702	DDGs:	0.42543	:	-0.03773	=	-5969104	-	-5965331	:	0.4978	=	419415	-	414437
3fab.3fH_V3_P6h2y_WT_Emin.A_HL.pdb.m0104	ENERGY:	17554	21.46	18131	-0.577	DDG:	0.80555	SD:	103823	DDGs:	0.77589	:	310012	=	-5725399	-	-6035411	:	-25472	=	384269	-	409741
3fab.3fH_V3_P6h2y_WT_Emin.A_HL.pdb.m0105	ENERGY:	17.12	21.46	18652	-1532	DDG:	153318	SD:	132834	DDGs:	115421	:	19832	=	-5862555	-	-6060875	:	-0.6225	=	402836	-	409061
3fab.3fH_V3_P6h2y_WT_Emin.A_HL.pdb.m0106	ENERGY:	173926	21.46	175762	-0.1836	DDG:	-0.38438	SD:	136341	DDGs:	-0.28192	:	19787	=	-5842101	-	-6039971	:	-19327	=	391121	-	410448
3fab.3fH_V3_P6h2y_WT_Emin.A_HL.pdb.m0107	ENERGY:	189315	21.46	186172	(-0.314300)	DDG:	109924	SD:	154444	DDGs:	0.71174	:	157289	=	-5886219	-	-6043508	:	-23199	=	400963	-	424162
3fab.3fH_V3_P6h2y_WT_Emin.A_HL.pdb.m0108	ENERGY:	162188	21.46	18018	-17992	DDG:	383958	SD:	0.85805	DDGs:	44748	:	373867	=	-5648338	-	-6022205	:	-16038	=	380344	-	396382
3fab.3fH_V3_P6h2y_WT_Emin.A_HL.pdb.m0109	ENERGY:	162114	21.46	198788	-36674	DDG:	445616	SD:	122679	DDGs:	363237	:	415758	=	-5661231	-	-6076989	:	-0.3776	=	395258	-	399034
3fab.3fH_V3_P6h2y_WT_Emin.A_HL.pdb.m0110	ENERGY:	158688	21.46	276452	-117764	DDG:	108095	SD:	135772	DDGs:	796151	:	241301	=	-5785274	-	-6026575	:	94472	=	483469	-	388997
3fab.3fH_V3_P6h2y_WT_Emin.A_HL.pdb.m0111	ENERGY:	152674	21.46	202578	-49904	DDG:	433326	SD:	160466	DDGs:	270042	:	383169	=	-5677308	-	-6060477	:	17019	=	418153	-	401134
3fab.3fH_V3_P6h2y_WT_Emin.A_HL.pdb.m0112	ENERGY:	168403	21.46	207656	-39253	DDG:	460006	SD:	183445	DDGs:	25076	:	341501	=	-5724567	-	-6066068	:	0.7085	=	412659	-	405574
3fab.3fH_V3_P6h2y_WT_Emin.A_HL.pdb.m0113	ENERGY:	156614	21.46	19703	-40416	DDG:	399031	SD:	150367	DDGs:	265371	:	419015	=	-5610409	-	-6029424	:	-0.8694	=	39589	-	404584
3fab.3fH_V3_P6h2y_WT_Emin.A_HL.pdb.m0114	ENERGY:	164809	21.46	267919	-10311	DDG:	846393	SD:	17463	DDGs:	484678	:	437381	=	-5611534	-	-6048915	:	57532	=	457959	-	400427
3fab.3fH_V3_P6h2y_WT_Emin.A_HL.pdb.m0115	ENERGY:	166881	21.46	14345	(-2.343100)	DDG:	0.12437	SD:	150024	DDGs:	0.0829	:	158939	=	-5827239	-	-5986178	:	-4606	=	356309	-	402369
3fab.3fH_V3_P6h2y_WT_Emin.A_HL.pdb.m0116	ENERGY:	17109	21.46	207699	-36609	DDG:	53053	SD:	192635	DDGs:	275407	:	432409	=	-5593095	-	-6025504	:	0.3346	=	408628	-	405282
3fab.3fH_V3_P6h2y_WT_Emin.A_HL.pdb.m0117	ENERGY:	153101	21.46	172284	-19183	DDG:	312034	SD:	109918	DDGs:	283879	:	30626	=	-5817842	-	-6124102	:	-0.9173	=	386992	-	396165
3fab.3fH_V3_P6h2y_WT_Emin.A_HL.pdb.m0118	ENERGY:	158295	21.46	18816	-29865	DDG:	19893	SD:	238455	DDGs:	0.83425	:	254845	=	-5750728	-	-6005573	:	-0.3433	=	391878	-	395311
3fab.3fH_V3_P6h2y_WT_Emin.A_HL.pdb.m0119	ENERGY:	152769	21.46	178737	-25968	DDG:	281954	SD:	173446	DDGs:	16256	:	452241	=	-5607392	-	-6059633	:	-0.9094	=	388794	-	397888
3fab.3fH_V3_P6h2y_WT_Emin.A_HL.pdb.m0120	ENERGY:	171707	21.46	214308	-42601	DDG:	387947	SD:	0.96723	DDGs:	401089	:	407926	=	-5579888	-	-5987814	:	-0.3227	=	404895	-	408122
3fab.3fH_V3_P6h2y_WT_Emin.A_HL.pdb.m0121	ENERGY:	154532	21.46	228699	-74167	DDG:	622122	SD:	14529	DDGs:	428193	:	476141	=	-5519233	-	-5995374	:	16626	=	412113	-	395487
3fab.3fH_V3_P6h2y_WT_Emin.A_HL.pdb.m0122	ENERGY:	150457	21.46	199551	-49094	DDG:	351184	SD:	169204	DDGs:	207551	:	439604	=	-5612506	-	-605211	:	0.766	=	404112	-	396452
3fab.3fH_V3_P6h2y_WT_Emin.A_HL.pdb.m0124	ENERGY:	206965	21.46	331965	-12.5	DDG:	119753	SD:	0.84767	DDGs:	1412725	:	0.0079	=	-5954671	-	-5955461	:	124794	=	549613	-	424819
3fab.3fH_V3_P6h2y_WT_Emin.A_HL.pdb.m0127	ENERGY:	208915	21.46	253744	-44829	DDG:	435601	SD:	146561	DDGs:	297215	:	0.0337	=	-5952081	-	-5955451	:	44505	=	471125	-	42662
3fab.3fH_V3_P6h2y_WT_Emin.A_HL.pdb.m0128	ENERGY:	20761	21.46	339766	-132156	DDG:	117135	SD:	0.91712	DDGs:	1277209	:	0.00173	=	-5954908	-	-5955081	:	132086	=	557432	-	425346
3fab.3fH_V3_P6h2y_WT_Emin.A_HL.pdb.m0129	ENERGY:	207253	21.46	321028	-113775	DDG:	113107	SD:	0.77429	DDGs:	1460789	:	0	=	-5955451	-	-5955451	:	11.38	=	538755	-	424955
3fab.3fH_V3_P6h2y_WT_Emin.A_HL.pdb.m0130	ENERGY:	206541	21.46	329172	-122631	DDG:	10523	SD:	112278	DDGs:	937227	:	0	=	-5956861	-	-5956861	:	122664	=	546962	-	424298
3fab.3fH_V3_P6h2y_WT_Emin.A_HL.pdb.m0131	ENERGY:	20447	21.46	186594	(-1.787600)	DDG:	-0.51683	SD:	103468	DDGs:	-0.49951	:	-0.0109	=	-5956541	-	-5955451	:	-0.7893	=	414244	-	422137
4fab.4fH_V1_P2ypv_WT.A_HL.pdb.m0001	ENERGY:	505988	50.55	505988	0	DDG:	0.00016	SD:	0.00069	DDGs:	0	:	0	=	-5159367	-	-5159367	:	0	=	727507	-	727507
4fab.4fH_V1_P2ypv_WT.A_HL.pdb.m0003	ENERGY:	498173	50.55	512907	-14734	DDG:	142636	SD:	0.19486	DDGs:	732011	:	0	=	-5159367	-	-5159367	:	14749	=	734426	-	719677
4fab.4fH_V1_P2ypv_WT.A_HL.pdb.m0011	ENERGY:	505525	50.55	515585	-1006	DDG:	129169	SD:	0.2616	DDGs:	493763	:	0	=	-5159367	-	-5159367	:	10124	=	737145	-	727021
4fab.4fH_V1_P2ypv_WT.A_HL.pdb.m0012	ENERGY:	503515	50.55	501131	(-0.238400)	DDG:	-0.07214	SD:	0.16314	DDGs:	-0.44223	:	0	=	-5159367	-	-5159367	:	-0.2374	=	722658	-	725032
4fab.4fH_V1_P2ypv_WT.A_HL.pdb.m0013	ENERGY:	500844	50.55	498599	(-0.224500)	DDG:	-0.53058	SD:	0.21623	DDGs:	-245377	:	0	=	-5159367	-	-5159367	:	-0.2468	=	720082	-	72255
4fab.4fH_V1_P2ypv_WT.A_HL.pdb.m0014	ENERGY:	505988	50.55	515727	-0.9739	DDG:	101951	SD:	0.03558	DDGs:	2865241	:	0	=	-5159367	-	-5159367	:	0.9705	=	737212	-	727507
4fab.4fH_V1_P2ypv_WT.A_HL.pdb.m0015	ENERGY:	50329	50.55	506957	-0.3667	DDG:	0.4208	SD:	0.27455	DDGs:	15327	:	0	=	-5159367	-	-5159367	:	0.3644	=	728451	-	724807
4fab.4fH_V1_P2ypv_WT.A_HL.pdb.m0016	ENERGY:	503776	50.55	517733	-13957	DDG:	163808	SD:	0.29862	DDGs:	548548	:	0	=	-5159367	-	-5159367	:	13958	=	739238	-	72528
4fab.4fH_V1_P2ypv_WT.A_HL.pdb.m0017	ENERGY:	49857	50.55	517598	-19028	DDG:	203181	SD:	0.33433	DDGs:	607731	:	0	=	-5159367	-	-5159367	:	18888	=	739009	-	720121
4fab.4fH_V1_P2ypv_WT.A_HL.pdb.m0018	ENERGY:	503465	50.55	523778	-20313	DDG:	208254	SD:	0.08276	DDGs:	251633	:	0	=	-5159367	-	-5159367	:	20268	=	745262	-	724994
4fab.4fH_V1_P2ypv_WT.A_HL.pdb.m0019	ENERGY:	503318	50.55	505874	-0.2556	DDG:	0.45835	SD:	0.26999	DDGs:	169765	:	0	=	-5159367	-	-5159367	:	0.2456	=	72.73	-	724844
4fab.4fH_V1_P2ypv_WT.A_HL.pdb.m0123	ENERGY:	505988	50.55	501191	(-0.479700)	DDG:	-0.31477	SD:	0.21869	DDGs:	-143933	:	0	=	-5159367	-	-5159367	:	-0.4754	=	722753	-	727507
4fab.4fH_V1_P2ypv_WT.A_HL.pdb.m0125	ENERGY:	501582	50.55	498794	(-0.278800)	DDG:	-0.44993	SD:	0.26338	DDGs:	-17083	:	0	=	-5159367	-	-5159367	:	-0.2791	=	720278	-	723069
4fab.4fH_V1_P2ypv_WT.A_HL.pdb.m0126	ENERGY:	505988	50.55	510931	-0.4943	DDG:	0.7233	SD:	0.2135	DDGs:	33878	:	0	=	-5159367	-	-5159367	:	0.495	=	732457	-	727507
4fab.4fH_V1_P2ypv_WT_Emin.A_HL.pdb.m0001	ENERGY:	145167	14.51	145167	0	DDG:	0	SD:	0	DDGs:	0	:	0	=	-5278649	-	-5278649	:	0	=	372118	-	372118
4fab.4fH_V1_P2ypv_WT_Emin.A_HL.pdb.m0003	ENERGY:	140609	14.51	137735	(-0.287400)	DDG:	-0.12101	SD:	0.11623	DDGs:	-104116	:	0	=	-5278649	-	-5278649	:	-0.3042	=	364683	-	367725
4fab.4fH_V1_P2ypv_WT_Emin.A_HL.pdb.m0011	ENERGY:	144225	14.51	153501	-0.9276	DDG:	112389	SD:	0.32185	DDGs:	3492	:	0	=	-5278649	-	-5278649	:	0.9528	=	380707	-	371179
4fab.4fH_V1_P2ypv_WT_Emin.A_HL.pdb.m0012	ENERGY:	144685	14.51	150344	-0.5659	DDG:	0.45921	SD:	0.28487	DDGs:	1612	:	0	=	-5278649	-	-5278649	:	0.5652	=	377293	-	371641
4fab.4fH_V1_P2ypv_WT_Emin.A_HL.pdb.m0013	ENERGY:	144931	14.51	138934	(-0.599700)	DDG:	-0.5293	SD:	0.07678	DDGs:	-68935	:	0	=	-5278649	-	-5278649	:	-0.5988	=	365895	-	371883
4fab.4fH_V1_P2ypv_WT_Emin.A_HL.pdb.m0014	ENERGY:	141565	14.51	136736	(-0.482900)	DDG:	-0.50353	SD:	0.01988	DDGs:	-2532735	:	0	=	-5278649	-	-5278649	:	-0.482	=	363744	-	368564
4fab.4fH_V1_P2ypv_WT_Emin.A_HL.pdb.m0015	ENERGY:	127649	14.51	118851	(-0.879800)	DDG:	-0.50261	SD:	0.41995	DDGs:	-119683	:	0	=	-5278649	-	-5278649	:	-0.881	=	345746	-	354556
4fab.4fH_V1_P2ypv_WT_Emin.A_HL.pdb.m0016	ENERGY:	127823	14.51	12811	-0.0287	DDG:	0.23799	SD:	0.41603	DDGs:	0.57204	:	0	=	-5278649	-	-5278649	:	0.0277	=	354998	-	354721
4fab.4fH_V1_P2ypv_WT_Emin.A_HL.pdb.m0017	ENERGY:	140531	14.51	145736	-0.5205	DDG:	0.39566	SD:	0.08894	DDGs:	444869	:	0	=	-5278649	-	-5278649	:	0.5205	=	372713	-	367508
4fab.4fH_V1_P2ypv_WT_Emin.A_HL.pdb.m0018	ENERGY:	14118	14.51	137927	(-0.325300)	DDG:	-0.03418	SD:	0.09577	DDGs:	-0.35687	:	0	=	-5278649	-	-5278649	:	-0.2987	=	365196	-	368183
4fab.4fH_V1_P2ypv_WT_Emin.A_HL.pdb.m0019	ENERGY:	144047	14.51	147183	-0.3136	DDG:	0.39693	SD:	0.0909	DDGs:	436676	:	0	=	-5278649	-	-5278649	:	0.3112	=	374096	-	370984
4fab.4fH_V1_P2ypv_WT_Emin.A_HL.pdb.m0123	ENERGY:	145035	14.51	140395	(-0.464000)	DDG:	-0.50073	SD:	0.05412	DDGs:	-925311	:	0	=	-5278649	-	-5278649	:	-0.4642	=	367343	-	371985
4fab.4fH_V1_P2ypv_WT_Emin.A_HL.pdb.m0125	ENERGY:	144055	14.51	143756	(-0.029900)	DDG:	0.21024	SD:	0.26611	DDGs:	0.79007	:	0	=	-5278649	-	-5278649	:	-0.0306	=	370697	-	371003
4fab.4fH_V1_P2ypv_WT_Emin.A_HL.pdb.m0126	ENERGY:	141414	14.51	131454	(-0.996000)	DDG:	-0.99926	SD:	0.04977	DDGs:	-200759	:	0	=	-5278649	-	-5278649	:	-0.9964	=	358449	-	368413
4fab.4fH_V3_P6h2y_WT.A_HL.pdb.m0002	ENERGY:	103.55	103.29	103.55	0	DDG:	-0.00004	SD:	0.00016	DDGs:	0	:	0	=	-4429009	-	-4429009	:	0	=	114258	-	114258
4fab.4fH_V3_P6h2y_WT.A_HL.pdb.m0004	ENERGY:	102623	103.29	127703	-25.08	DDG:	254025	SD:	0.54025	DDGs:	4701964	:	0	=	-4429009	-	-4429009	:	25144	=	138471	-	113327
4fab.4fH_V3_P6h2y_WT.A_HL.pdb.m0005	ENERGY:	101.07	103.29	954527	(-5.617300)	DDG:	-595359	SD:	0.91904	DDGs:	-647806	:	0.23325	=	-4364901	-	-4388226	:	-5848	=	106077	-	111925
4fab.4fH_V3_P6h2y_WT.A_HL.pdb.m0006	ENERGY:	102276	103.29	941867	(-8.089300)	DDG:	-609118	SD:	0.86994	DDGs:	-700184	:	0.30658	=	-4398351	-	-4429009	:	-8337	=	104651	-	112988
4fab.4fH_V3_P6h2y_WT.A_HL.pdb.m0007	ENERGY:	101221	103.29	980527	(-3.168300)	DDG:	-444856	SD:	0.95034	DDGs:	-468103	:	0.38666	=	-4370939	-	-4409605	:	-3573	=	108.81	-	112383
4fab.4fH_V3_P6h2y_WT.A_HL.pdb.m0008	ENERGY:	100854	103.29	874243	(-13.429700)	DDG:	-11589	SD:	138331	DDGs:	-837773	:	114416	=	-4309028	-	-4423444	:	-154303	=	976587	-	113089
4fab.4fH_V3_P6h2y_WT.A_HL.pdb.m0009	ENERGY:	102105	103.29	909139	(-11.191100)	DDG:	-106246	SD:	0.98829	DDGs:	-1075047	:	-0.00685	=	-4428228	-	-4427543	:	-11183	=	101612	-	112795
4fab.4fH_V3_P6h2y_WT.A_HL.pdb.m0010	ENERGY:	101195	103.29	907781	(-10.416900)	DDG:	-103844	SD:	159373	DDGs:	-651578	:	0.60138	=	-4354656	-	-4414794	:	-10898	=	101794	-	112692
4fab.4fH_V3_P6h2y_WT.A_HL.pdb.m0020	ENERGY:	102693	103.29	133796	-31103	DDG:	30.84	SD:	0.26837	DDGs:	11491469	:	0	=	-4429009	-	-4429009	:	31104	=	144506	-	113402
4fab.4fH_V3_P6h2y_WT.A_HL.pdb.m0021	ENERGY:	103.13	103.29	102718	(-0.412000)	DDG:	-0.38082	SD:	0.13303	DDGs:	-286261	:	0	=	-4429009	-	-4429009	:	-0.414	=	113425	-	113839
4fab.4fH_V3_P6h2y_WT.A_HL.pdb.m0022	ENERGY:	103546	103.29	104081	-0.535	DDG:	0.54981	SD:	0.01962	DDGs:	2801743	:	0.30641	=	-4398368	-	-4429009	:	0.228	=	114482	-	114254
4fab.4fH_V3_P6h2y_WT.A_HL.pdb.m0023	ENERGY:	101449	103.29	129855	-28406	DDG:	283405	SD:	0.6203	DDGs:	456886	:	-0.00444	=	-4429453	-	-4429009	:	28411	=	140578	-	112167
4fab.4fH_V3_P6h2y_WT.A_HL.pdb.m0024	ENERGY:	103.33	103.29	100222	(-3.108000)	DDG:	-308357	SD:	0.21099	DDGs:	-1461498	:	0	=	-4427678	-	-4427678	:	-3109	=	110917	-	114026
4fab.4fH_V3_P6h2y_WT.A_HL.pdb.m0025	ENERGY:	102635	103.29	133967	-31332	DDG:	309806	SD:	0.73958	DDGs:	4188928	:	0	=	-4429009	-	-4429009	:	31365	=	144708	-	113343
4fab.4fH_V3_P6h2y_WT.A_HL.pdb.m0026	ENERGY:	100988	103.29	126079	-25091	DDG:	24994	SD:	0.71312	DDGs:	3504895	:	0	=	-4429009	-	-4429009	:	25133	=	136833	-	111.7
4fab.4fH_V3_P6h2y_WT.A_HL.pdb.m0027	ENERGY:	101988	103.29	125919	-23931	DDG:	237696	SD:	0.39931	DDGs:	5952624	:	0	=	-4429009	-	-4429009	:	23936	=	136303	-	112367
4fab.4fH_V3_P6h2y_WT.A_HL.pdb.m0028	ENERGY:	102.35	103.29	123.83	-21.48	DDG:	221913	SD:	0.56254	DDGs:	3944839	:	0.01091	=	-4427918	-	-4429009	:	21465	=	134523	-	113058
4fab.4fH_V3_P6h2y_WT.A_HL.pdb.m0029	ENERGY:	102.17	103.29	127.15	-24.98	DDG:	262844	SD:	0.92416	DDGs:	284413	:	0.36596	=	-4399449	-	-4436045	:	23777	=	138079	-	114302
4fab.4fH_V3_P6h2y_WT.A_HL.pdb.m0030	ENERGY:	100797	103.29	126227	-25.43	DDG:	254748	SD:	0.87921	DDGs:	2897462	:	-0.01454	=	-4429457	-	-4428003	:	25505	=	136995	-	111.49
4fab.4fH_V3_P6h2y_WT.A_HL.pdb.m0031	ENERGY:	102464	103.29	130119	-27655	DDG:	277719	SD:	0.62553	DDGs:	4439753	:	0	=	-4429009	-	-4429009	:	27661	=	140836	-	113175
4fab.4fH_V3_P6h2y_WT.A_HL.pdb.m0032	ENERGY:	101754	103.29	947989	(-6.955100)	DDG:	-643067	SD:	0.94787	DDGs:	-678435	:	0.27593	=	-4376647	-	-440424	:	-7233	=	105512	-	112745
4fab.4fH_V3_P6h2y_WT.A_HL.pdb.m0033	ENERGY:	101.19	103.29	123472	-22282	DDG:	221223	SD:	0.98852	DDGs:	2237933	:	0.28266	=	-4371739	-	-4400005	:	22026	=	134536	-	112.51
4fab.4fH_V3_P6h2y_WT.A_HL.pdb.m0034	ENERGY:	997732	103.29	953804	(-4.392800)	DDG:	-509914	SD:	0.74072	DDGs:	-688404	:	0.2908	=	-4376206	-	-4405286	:	-4685	=	106111	-	110796
4fab.4fH_V3_P6h2y_WT.A_HL.pdb.m0035	ENERGY:	100383	103.29	953388	(-5.044200)	DDG:	-601248	SD:	0.86263	DDGs:	-696991	:	0.30413	=	-4398596	-	-4429009	:	-5312	=	105778	-	111.09
4fab.4fH_V3_P6h2y_WT.A_HL.pdb.m0036	ENERGY:	101513	103.29	951609	(-6.352100)	DDG:	-671677	SD:	0.78321	DDGs:	-857596	:	0.2941	=	-4398524	-	-4427934	:	-6646	=	105567	-	112213
4fab.4fH_V3_P6h2y_WT.A_HL.pdb.m0037	ENERGY:	102564	103.29	101022	(-1.542000)	DDG:	-151329	SD:	0.97284	DDGs:	-155554	:	0.30679	=	-4394525	-	-4425204	:	-1834	=	111406	-	113.24
4fab.4fH_V3_P6h2y_WT.A_HL.pdb.m0038	ENERGY:	100263	103.29	955679	(-4.695100)	DDG:	-526838	SD:	0.91782	DDGs:	-574008	:	0.304	=	-439858	-	-442898	:	-4996	=	105971	-	110967
4fab.4fH_V3_P6h2y_WT.A_HL.pdb.m0039	ENERGY:	100268	103.29	967317	(-3.536300)	DDG:	-447944	SD:	0.93456	DDGs:	-479308	:	0.31014	=	-4374791	-	-4405805	:	-3841	=	107752	-	111593
4fab.4fH_V3_P6h2y_WT.A_HL.pdb.m0040	ENERGY:	102278	103.29	950256	(-7.252400)	DDG:	-652359	SD:	0.95883	DDGs:	-680366	:	0.30505	=	-4398888	-	-4429393	:	-8349	=	105505	-	113854
4fab.4fH_V3_P6h2y_WT.A_HL.pdb.m0041	ENERGY:	100318	103.29	948095	(-5.508500)	DDG:	-621996	SD:	0.66311	DDGs:	-937994	:	-0.00214	=	-4429223	-	-4429009	:	-5507	=	105521	-	111028
4fab.4fH_V3_P6h2y_WT.A_HL.pdb.m0042	ENERGY:	102907	103.29	966101	(-6.296900)	DDG:	-56266	SD:	0.68383	DDGs:	-822802	:	0.30639	=	-439837	-	-4429009	:	-7463	=	107013	-	114476
4fab.4fH_V3_P6h2y_WT.A_HL.pdb.m0043	ENERGY:	100382	103.29	982709	(-2.111100)	DDG:	-274189	SD:	10675	DDGs:	-256852	:	0.24059	=	-4372593	-	-4396652	:	-2348	=	108973	-	111321
4fab.4fH_V3_P6h2y_WT.A_HL.pdb.m0044	ENERGY:	101825	103.29	96109	(-5.716000)	DDG:	-543696	SD:	0.68707	DDGs:	-79132	:	0.30398	=	-4398611	-	-4429009	:	-6017	=	106516	-	112533
4fab.4fH_V3_P6h2y_WT.A_HL.pdb.m0045	ENERGY:	100644	103.29	968276	(-3.816400)	DDG:	-421972	SD:	0.77547	DDGs:	-544149	:	0.16478	=	-4397559	-	-4414037	:	-3979	=	107227	-	111206
4fab.4fH_V3_P6h2y_WT.A_HL.pdb.m0046	ENERGY:	100184	103.29	100249	-0.065	DDG:	-0.43706	SD:	0.75191	DDGs:	-0.58126	:	0.30408	=	-4398601	-	-4429009	:	-0.236	=	110651	-	110887
4fab.4fH_V3_P6h2y_WT.A_HL.pdb.m0047	ENERGY:	100893	103.29	934015	(-7.491500)	DDG:	-6508	SD:	0.91149	DDGs:	-713998	:	0.32364	=	-4397013	-	-4429377	:	-7803	=	103805	-	111608
4fab.4fH_V3_P6h2y_WT.A_HL.pdb.m0048	ENERGY:	100496	103.29	122814	-22318	DDG:	216957	SD:	106038	DDGs:	2046031	:	0.31937	=	-4397507	-	-4429444	:	21939	=	133212	-	111273
4fab.4fH_V3_P6h2y_WT.A_HL.pdb.m0049	ENERGY:	101004	103.29	94213	(-6.791000)	DDG:	-568557	SD:	106689	DDGs:	-532911	:	0.30611	=	-439841	-	-4429021	:	-7098	=	104613	-	111711
4fab.4fH_V3_P6h2y_WT.A_HL.pdb.m0050	ENERGY:	101403	103.29	941799	(-7.223100)	DDG:	-50178	SD:	0.83785	DDGs:	-59889	:	0.38687	=	-4373299	-	-4411986	:	-7558	=	105263	-	112821
4fab.4fH_V3_P6h2y_WT.A_HL.pdb.m0051	ENERGY:	102347	103.29	938512	(-8.495800)	DDG:	-664568	SD:	0.83177	DDGs:	-798984	:	0.29912	=	-4398138	-	-442805	:	-8802	=	104246	-	113048
4fab.4fH_V3_P6h2y_WT.A_HL.pdb.m0052	ENERGY:	101328	103.29	935315	(-7.796500)	DDG:	-680631	SD:	0.70868	DDGs:	-960415	:	0.30871	=	-439812	-	-4428991	:	-8064	=	103971	-	112035
4fab.4fH_V3_P6h2y_WT.A_HL.pdb.m0053	ENERGY:	101155	103.29	100784	(-0.371000)	DDG:	-105094	SD:	0.80641	DDGs:	-130323	:	0.30648	=	-4397373	-	-4428021	:	0.197	=	112049	-	111852
4fab.4fH_V3_P6h2y_WT.A_HL.pdb.m0054	ENERGY:	101254	103.29	953372	(-5.916800)	DDG:	-580235	SD:	0.89515	DDGs:	-648201	:	0.30638	=	-4398371	-	-4429009	:	-6255	=	106364	-	112619
4fab.4fH_V3_P6h2y_WT.A_HL.pdb.m0055	ENERGY:	102489	103.29	963076	(-6.181400)	DDG:	-601075	SD:	0.69509	DDGs:	-86474	:	0.12564	=	-4383684	-	-4396248	:	-6302	=	106888	-	113.19
4fab.4fH_V3_P6h2y_WT.A_HL.pdb.m0056	ENERGY:	101229	103.29	937584	(-7.470600)	DDG:	-648471	SD:	0.97223	DDGs:	-666994	:	0.28328	=	-437647	-	-4404798	:	-7158	=	105332	-	112.49
4fab.4fH_V3_P6h2y_WT.A_HL.pdb.m0057	ENERGY:	100.93	103.29	94112	(-6.818000)	DDG:	-68784	SD:	0.94992	DDGs:	-724103	:	-0.00222	=	-4429231	-	-4429009	:	-6811	=	104826	-	111637
4fab.4fH_V3_P6h2y_WT.A_HL.pdb.m0058	ENERGY:	101204	103.29	964585	(-4.745500)	DDG:	-560569	SD:	0.77939	DDGs:	-719236	:	0.30871	=	-4398136	-	-4429007	:	-4957	=	106956	-	111913
4fab.4fH_V3_P6h2y_WT.A_HL.pdb.m0059	ENERGY:	101048	103.29	972433	(-3.804700)	DDG:	-383167	SD:	101717	DDGs:	-376699	:	0.30628	=	-4398389	-	-4429017	:	-3927	=	107828	-	111755
4fab.4fH_V3_P6h2y_WT.A_HL.pdb.m0060	ENERGY:	100303	103.29	950902	(-5.212800)	DDG:	-58526	SD:	0.91843	DDGs:	-637239	:	0.26092	=	-4370766	-	-4396858	:	-5458	=	105956	-	111414
4fab.4fH_V3_P6h2y_WT.A_HL.pdb.m0061	ENERGY:	100997	103.29	954201	(-5.576900)	DDG:	-585812	SD:	0.71756	DDGs:	-816397	:	0.20097	=	-4381359	-	-4401456	:	-5775	=	106114	-	111889
4fab.4fH_V3_P6h2y_WT.A_HL.pdb.m0062	ENERGY:	102631	103.29	971147	(-5.516300)	DDG:	-480568	SD:	0.72624	DDGs:	-661724	:	0.30372	=	-4391785	-	-4422157	:	-5814	=	107455	-	113269
4fab.4fH_V3_P6h2y_WT.A_HL.pdb.m0063	ENERGY:	102835	103.29	125905	-23.07	DDG:	233628	SD:	0.60458	DDGs:	3864328	:	0.40316	=	-4387695	-	-4428011	:	22686	=	136219	-	113533
4fab.4fH_V3_P6h2y_WT.A_HL.pdb.m0064	ENERGY:	102139	103.29	979614	(-4.177600)	DDG:	-394885	SD:	0.87514	DDGs:	-451224	:	0.36552	=	-4391552	-	-4428104	:	-4513	=	108324	-	112837
4fab.4fH_V3_P6h2y_WT.A_HL.pdb.m0065	ENERGY:	100.82	103.29	945788	(-6.241200)	DDG:	-598001	SD:	0.76358	DDGs:	-783153	:	0.37474	=	-4385799	-	-4423273	:	-6298	=	105778	-	112076
4fab.4fH_V3_P6h2y_WT.A_HL.pdb.m0066	ENERGY:	101172	103.29	961249	(-5.047100)	DDG:	-520886	SD:	0.66229	DDGs:	-786497	:	0.32408	=	-4390081	-	-4422489	:	-5372	=	106449	-	111821
4fab.4fH_V3_P6h2y_WT.A_HL.pdb.m0067	ENERGY:	102544	103.29	968645	(-5.679500)	DDG:	-459631	SD:	101033	DDGs:	-454932	:	0.41327	=	-4388039	-	-4429366	:	-6099	=	107171	-	113.27
4fab.4fH_V3_P6h2y_WT.A_HL.pdb.m0068	ENERGY:	102765	103.29	101146	(-1.619000)	DDG:	-139998	SD:	0.74687	DDGs:	-187445	:	0.39237	=	-438848	-	-4427717	:	-2011	=	111.46	-	113471
4fab.4fH_V3_P6h2y_WT.A_HL.pdb.m0069	ENERGY:	101346	103.29	983277	(-3.018300)	DDG:	-367066	SD:	0.87311	DDGs:	-420412	:	0.35352	=	-4393659	-	-4429011	:	-3352	=	108705	-	112057
4fab.4fH_V3_P6h2y_WT.A_HL.pdb.m0070	ENERGY:	102628	103.29	97823	(-4.805000)	DDG:	-475953	SD:	0.67147	DDGs:	-708818	:	0.29778	=	-4392365	-	-4422143	:	-5073	=	108196	-	113269
4fab.4fH_V3_P6h2y_WT.A_HL.pdb.m0071	ENERGY:	103187	103.29	98.55	(-4.637000)	DDG:	-441714	SD:	0.81917	DDGs:	-539224	:	0.34817	=	-4394192	-	-4429009	:	-4991	=	108905	-	113896
4fab.4fH_V3_P6h2y_WT.A_HL.pdb.m0072	ENERGY:	102635	103.29	990525	(-3.582500)	DDG:	-296726	SD:	0.89986	DDGs:	-329747	:	0.29541	=	-4392496	-	-4422037	:	-3879	=	109395	-	113274
4fab.4fH_V3_P6h2y_WT.A_HL.pdb.m0073	ENERGY:	100519	103.29	970669	(-3.452100)	DDG:	-465111	SD:	0.90838	DDGs:	-512025	:	0.53236	=	-4375759	-	-4428995	:	-4007	=	107221	-	111228
4fab.4fH_V3_P6h2y_WT.A_HL.pdb.m0074	ENERGY:	102634	103.29	976831	(-4.950900)	DDG:	-492736	SD:	0.87731	DDGs:	-561642	:	-0.00172	=	-4429181	-	-4429009	:	-4954	=	108385	-	113339
4fab.4fH_V3_P6h2y_WT.A_HL.pdb.m0075	ENERGY:	102184	103.29	990981	(-3.085900)	DDG:	-33386	SD:	104362	DDGs:	-319906	:	0.54742	=	-4374267	-	-4429009	:	-3539	=	109354	-	112893
4fab.4fH_V3_P6h2y_WT.A_HL.pdb.m0076	ENERGY:	101035	103.29	971096	(-3.925400)	DDG:	-338715	SD:	109591	DDGs:	-309072	:	0.30753	=	-439155	-	-4422303	:	-4233	=	107445	-	111678
4fab.4fH_V3_P6h2y_WT.A_HL.pdb.m0077	ENERGY:	102.15	103.29	999136	(-2.236400)	DDG:	-152597	SD:	0.75043	DDGs:	-203347	:	0.27073	=	-4401073	-	-4428146	:	-2491	=	110.37	-	112861
4fab.4fH_V3_P6h2y_WT.A_HL.pdb.m0078	ENERGY:	100655	103.29	896232	(-11.031800)	DDG:	-108975	SD:	134698	DDGs:	-809032	:	0.70508	=	-4360622	-	-443113	:	-12662	=	100381	-	113043
4fab.4fH_V3_P6h2y_WT.A_HL.pdb.m0079	ENERGY:	100655	103.29	118073	-17418	DDG:	176425	SD:	126727	DDGs:	1392166	:	0.523	=	-4355399	-	-4407699	:	16888	=	128857	-	111969
4fab.4fH_V3_P6h2y_WT.A_HL.pdb.m0080	ENERGY:	98375	103.29	919406	(-6.434400)	DDG:	-934198	SD:	140308	DDGs:	-66582	:	0.69153	=	-4378188	-	-4447341	:	-7134	=	103197	-	110331
4fab.4fH_V3_P6h2y_WT.A_HL.pdb.m0081	ENERGY:	999301	103.29	89024	(-10.906100)	DDG:	-106447	SD:	103387	DDGs:	-1029598	:	0.59722	=	-4351559	-	-4411281	:	-114739	=	996931	-	111167
4fab.4fH_V3_P6h2y_WT.A_HL.pdb.m0082	ENERGY:	100682	103.29	907107	(-9.971300)	DDG:	-107322	SD:	129043	DDGs:	-831676	:	0.63776	=	-436072	-	-4424496	:	-10696	=	101434	-	112.13
4fab.4fH_V3_P6h2y_WT.A_HL.pdb.m0083	ENERGY:	100908	103.29	878431	(-13.064900)	DDG:	-118835	SD:	11811	DDGs:	-1006138	:	113726	=	-4291023	-	-4404749	:	-141655	=	979345	-	112.1
4fab.4fH_V3_P6h2y_WT.A_HL.pdb.m0084	ENERGY:	100.57	103.29	862451	(-14.324900)	DDG:	-126745	SD:	12682	DDGs:	-999409	:	0.69897	=	-4355546	-	-4425443	:	-143113	=	976247	-	111936
4fab.4fH_V3_P6h2y_WT.A_HL.pdb.m0085	ENERGY:	992123	103.29	949133	(-4.299000)	DDG:	-624236	SD:	142378	DDGs:	-438436	:	0.62849	=	-4360236	-	-4423085	:	-5822	=	105629	-	111451
4fab.4fH_V3_P6h2y_WT.A_HL.pdb.m0086	ENERGY:	101178	103.29	88305	(-12.873000)	DDG:	-115611	SD:	120584	DDGs:	-958759	:	0.62188	=	-4364173	-	-4426361	:	-136919	=	993821	-	113074
4fab.4fH_V3_P6h2y_WT.A_HL.pdb.m0087	ENERGY:	99607	103.29	892964	(-10.310600)	DDG:	-102125	SD:	125618	DDGs:	-812981	:	0.59657	=	-4352262	-	-4411919	:	-11797	=	100.09	-	111887
4fab.4fH_V3_P6h2y_WT.A_HL.pdb.m0088	ENERGY:	100712	103.29	871277	(-13.584300)	DDG:	-123007	SD:	121226	DDGs:	-1014692	:	0.64576	=	-436118	-	-4425756	:	-142634	=	978326	-	112096
4fab.4fH_V3_P6h2y_WT.A_HL.pdb.m0089	ENERGY:	99329	103.29	86152	(-13.177000)	DDG:	-897152	SD:	163957	DDGs:	-547187	:	0.87046	=	-4346267	-	-4433313	:	-12747	=	98449	-	111196
4fab.4fH_V3_P6h2y_WT.A_HL.pdb.m0090	ENERGY:	100472	103.29	877519	(-12.720100)	DDG:	-11348	SD:	128546	DDGs:	-882797	:	0.68511	=	-4356876	-	-4425387	:	-133809	=	989461	-	112327
4fab.4fH_V3_P6h2y_WT.A_HL.pdb.m0091	ENERGY:	100792	103.29	910305	(-9.761500)	DDG:	-983651	SD:	136868	DDGs:	-718686	:	0.70361	=	-4355358	-	-4425719	:	-10467	=	101715	-	112182
4fab.4fH_V3_P6h2y_WT.A_HL.pdb.m0092	ENERGY:	101089	103.29	888969	(-12.192100)	DDG:	-119264	SD:	0.88831	DDGs:	-1342593	:	0.5341	=	-4355451	-	-4408861	:	-127154	=	996476	-	112363
4fab.4fH_V3_P6h2y_WT.A_HL.pdb.m0093	ENERGY:	100279	103.29	902432	(-10.035800)	DDG:	-106334	SD:	135202	DDGs:	-786482	:	0.01963	=	-4425145	-	-4427108	:	-10068	=	100979	-	111047
4fab.4fH_V3_P6h2y_WT.A_HL.pdb.m0094	ENERGY:	100369	103.29	887495	(-11.619500)	DDG:	-105063	SD:	123893	DDGs:	-848014	:	0.00072	=	-4427925	-	-4427997	:	-116093	=	994547	-	111064
4fab.4fH_V3_P6h2y_WT.A_HL.pdb.m0095	ENERGY:	101686	103.29	929789	(-8.707100)	DDG:	-992859	SD:	120041	DDGs:	-8271	:	0.00015	=	-4429021	-	-4429036	:	-8.14	=	104255	-	112395
4fab.4fH_V3_P6h2y_WT.A_HL.pdb.m0096	ENERGY:	100117	103.29	118496	-18379	DDG:	17895	SD:	13682	DDGs:	1307923	:	-0.00211	=	-4428699	-	-4428488	:	18619	=	129443	-	110824
4fab.4fH_V3_P6h2y_WT.A_HL.pdb.m0097	ENERGY:	101179	103.29	928467	(-8.332300)	DDG:	-914044	SD:	136628	DDGs:	-669002	:	-0.00123	=	-4427545	-	-4427422	:	-7817	=	104.05	-	111867
4fab.4fH_V3_P6h2y_WT.A_HL.pdb.m0098	ENERGY:	102043	103.29	916231	(-10.419900)	DDG:	-100845	SD:	100222	DDGs:	-1006216	:	0.00035	=	-4428007	-	-4428042	:	-10399	=	102342	-	112741
4fab.4fH_V3_P6h2y_WT.A_HL.pdb.m0099	ENERGY:	101424	103.29	908329	(-10.591100)	DDG:	-100534	SD:	160818	DDGs:	-625141	:	-0.00373	=	-4428025	-	-4427652	:	-9768	=	102433	-	112201
4fab.4fH_V3_P6h2y_WT.A_HL.pdb.m0100	ENERGY:	100633	103.29	912526	(-9.380400)	DDG:	-965356	SD:	0.99381	DDGs:	-971366	:	-0.00203	=	-4429172	-	-4428969	:	-9353	=	101988	-	111341
4fab.4fH_V3_P6h2y_WT.A_HL.pdb.m0101	ENERGY:	100055	103.29	909274	(-9.127600)	DDG:	-104006	SD:	158324	DDGs:	-656919	:	-0.00335	=	-4428332	-	-4427997	:	-9078	=	101678	-	110756
4fab.4fH_V3_P6h2y_WT.A_HL.pdb.m0102	ENERGY:	100883	103.29	890808	(-11.802200)	DDG:	-112373	SD:	100048	DDGs:	-1123191	:	-0.00644	=	-4429677	-	-4429033	:	-118015	=	997945	-	111596
4fab.4fH_V3_P6h2y_WT.A_HL.pdb.m0103	ENERGY:	100252	103.29	932695	(-6.982500)	DDG:	-843194	SD:	172633	DDGs:	-488431	:	-0.01097	=	-4429205	-	-4428108	:	-6959	=	103996	-	110955
4fab.4fH_V3_P6h2y_WT.A_HL.pdb.m0104	ENERGY:	102156	103.29	927229	(-9.433100)	DDG:	-928974	SD:	0.87345	DDGs:	-1063567	:	-0.00202	=	-4429232	-	-442903	:	-9469	=	103469	-	112938
4fab.4fH_V3_P6h2y_WT.A_HL.pdb.m0105	ENERGY:	102507	103.29	923411	(-10.165900)	DDG:	-967428	SD:	118291	DDGs:	-817837	:	0.00009	=	-4428008	-	-4428017	:	-9667	=	103554	-	113221
4fab.4fH_V3_P6h2y_WT.A_HL.pdb.m0106	ENERGY:	999115	103.29	886576	(-11.253900)	DDG:	-123843	SD:	106815	DDGs:	-1159416	:	-0.00064	=	-4428036	-	-4427972	:	-106662	=	999418	-	110608
4fab.4fH_V3_P6h2y_WT.A_HL.pdb.m0107	ENERGY:	102395	103.29	937834	(-8.611600)	DDG:	-840089	SD:	104209	DDGs:	-806158	:	-0.00228	=	-4429287	-	-4429059	:	-8048	=	105917	-	113965
4fab.4fH_V3_P6h2y_WT.A_HL.pdb.m0108	ENERGY:	101794	103.29	911706	(-10.623400)	DDG:	-978227	SD:	15207	DDGs:	-643274	:	0.71791	=	-4380436	-	-4452227	:	-12087	=	101998	-	114085
4fab.4fH_V3_P6h2y_WT.A_HL.pdb.m0109	ENERGY:	997812	103.29	929037	(-6.877500)	DDG:	-882555	SD:	168185	DDGs:	-524753	:	0.76421	=	-4349511	-	-4425932	:	-7605	=	103.9	-	111505
4fab.4fH_V3_P6h2y_WT.A_HL.pdb.m0110	ENERGY:	101634	103.29	119416	-17782	DDG:	189331	SD:	158049	DDGs:	1197926	:	0.62171	=	-4355546	-	-4417717	:	17157	=	130096	-	112939
4fab.4fH_V3_P6h2y_WT.A_HL.pdb.m0111	ENERGY:	100307	103.29	913872	(-8.919800)	DDG:	-821441	SD:	123597	DDGs:	-664612	:	0.80024	=	-434049	-	-4420514	:	-9.66	=	102063	-	111723
4fab.4fH_V3_P6h2y_WT.A_HL.pdb.m0112	ENERGY:	100439	103.29	916398	(-8.799200)	DDG:	-8801	SD:	131291	DDGs:	-670343	:	0.5918	=	-438651	-	-444569	:	-9357	=	102399	-	111756
4fab.4fH_V3_P6h2y_WT.A_HL.pdb.m0113	ENERGY:	999621	103.29	913717	(-8.590400)	DDG:	-100311	SD:	118722	DDGs:	-844923	:	0.74297	=	-4371638	-	-4445935	:	-9299	=	102129	-	111428
4fab.4fH_V3_P6h2y_WT.A_HL.pdb.m0114	ENERGY:	100789	103.29	909617	(-9.827300)	DDG:	-916204	SD:	137846	DDGs:	-664658	:	0.7069	=	-4357709	-	-4428399	:	-10431	=	101963	-	112394
4fab.4fH_V3_P6h2y_WT.A_HL.pdb.m0115	ENERGY:	100032	103.29	900033	(-10.028700)	DDG:	-983579	SD:	127991	DDGs:	-768475	:	0.40273	=	-4381575	-	-4421848	:	-11334	=	101096	-	112.43
4fab.4fH_V3_P6h2y_WT.A_HL.pdb.m0116	ENERGY:	101058	103.29	91365	(-9.693000)	DDG:	-931719	SD:	173623	DDGs:	-536633	:	0.67151	=	-4349749	-	-44169	:	-10.4	=	102462	-	112862
4fab.4fH_V3_P6h2y_WT.A_HL.pdb.m0117	ENERGY:	997979	103.29	908012	(-8.996700)	DDG:	-115029	SD:	138063	DDGs:	-833163	:	0.65813	=	-4354535	-	-4420348	:	-9602	=	101878	-	111.48
4fab.4fH_V3_P6h2y_WT.A_HL.pdb.m0118	ENERGY:	101279	103.29	941583	(-7.120700)	DDG:	-589021	SD:	163595	DDGs:	-360048	:	0.77243	=	-4345563	-	-4422806	:	-7788	=	105184	-	112972
4fab.4fH_V3_P6h2y_WT.A_HL.pdb.m0119	ENERGY:	100651	103.29	90524	(-10.127000)	DDG:	-110352	SD:	130042	DDGs:	-848587	:	0.65061	=	-4353499	-	-441856	:	-11625	=	101205	-	112.83
4fab.4fH_V3_P6h2y_WT.A_HL.pdb.m0120	ENERGY:	101501	103.29	913946	(-10.106400)	DDG:	-966508	SD:	124915	DDGs:	-773733	:	0.56574	=	-4352736	-	-440931	:	-10798	=	102251	-	113049
4fab.4fH_V3_P6h2y_WT.A_HL.pdb.m0121	ENERGY:	100829	103.29	925115	(-8.317500)	DDG:	-729212	SD:	124752	DDGs:	-584529	:	0.01477	=	-4417907	-	-4419384	:	-8254	=	103183	-	111437
4fab.4fH_V3_P6h2y_WT.A_HL.pdb.m0122	ENERGY:	999558	103.29	912181	(-8.737700)	DDG:	-935252	SD:	146698	DDGs:	-637536	:	0.74621	=	-4346088	-	-4420709	:	-9555	=	102135	-	111.69
4fab.4fH_V3_P6h2y_WT.A_HL.pdb.m0124	ENERGY:	102374	103.29	131089	-28715	DDG:	283646	SD:	0.39523	DDGs:	717666	:	0	=	-4429009	-	-4429009	:	28796	=	141876	-	113.08
4fab.4fH_V3_P6h2y_WT.A_HL.pdb.m0127	ENERGY:	102.6	103.29	104173	-1573	DDG:	209657	SD:	0.26242	DDGs:	79894	:	0	=	-4429089	-	-4429089	:	1571	=	114886	-	113315
4fab.4fH_V3_P6h2y_WT.A_HL.pdb.m0128	ENERGY:	101503	103.29	128565	-27062	DDG:	279635	SD:	0.45866	DDGs:	6096742	:	0	=	-4429009	-	-4429009	:	27067	=	139279	-	112212
4fab.4fH_V3_P6h2y_WT.A_HL.pdb.m0129	ENERGY:	101739	103.29	130849	-29.11	DDG:	288177	SD:	0.40971	DDGs:	7033682	:	0.33534	=	-4373282	-	-4406816	:	28751	=	141.87	-	113119
4fab.4fH_V3_P6h2y_WT.A_HL.pdb.m0130	ENERGY:	102755	103.29	128185	-25.43	DDG:	254308	SD:	0.23728	DDGs:	10717633	:	0.01113	=	-4427896	-	-4429009	:	25492	=	138959	-	113467
4fab.4fH_V3_P6h2y_WT.A_HL.pdb.m0131	ENERGY:	102735	103.29	983168	(-4.418200)	DDG:	-382808	SD:	0.44718	DDGs:	-856051	:	0.34825	=	-4394184	-	-4429009	:	-4768	=	108676	-	113444
4fab.4fH_V3_P6h2y_WT_Emin.A_HL.pdb.m0002	ENERGY:	46903	46.86	46903	0	DDG:	0	SD:	0	DDGs:	0	:	0	=	-5309737	-	-5309737	:	0	=	651057	-	651057
4fab.4fH_V3_P6h2y_WT_Emin.A_HL.pdb.m0004	ENERGY:	437863	46.86	486891	-49028	DDG:	511668	SD:	0.33644	DDGs:	1520839	:	0	=	-5309737	-	-5309737	:	49118	=	669012	-	619894
4fab.4fH_V3_P6h2y_WT_Emin.A_HL.pdb.m0005	ENERGY:	442789	46.86	41432	(-2.846900)	DDG:	-331327	SD:	0.45963	DDGs:	-720861	:	-0.18526	=	-5330176	-	-531165	:	-26606	=	598412	-	625018
4fab.4fH_V3_P6h2y_WT_Emin.A_HL.pdb.m0006	ENERGY:	453155	46.86	429793	(-2.336200)	DDG:	-252733	SD:	0.31757	DDGs:	-795831	:	0.34082	=	-5275806	-	-5309888	:	-26706	=	608493	-	635199
4fab.4fH_V3_P6h2y_WT_Emin.A_HL.pdb.m0007	ENERGY:	445998	46.86	423447	(-2.255100)	DDG:	-140235	SD:	0.61462	DDGs:	-228165	:	0.33225	=	-5278263	-	-5311488	:	-25835	=	602375	-	62821
4fab.4fH_V3_P6h2y_WT_Emin.A_HL.pdb.m0008	ENERGY:	428813	46.86	374031	(-5.478200)	DDG:	-600063	SD:	112527	DDGs:	-533261	:	0.01365	=	-5308865	-	-531023	:	-5437	=	556588	-	610958
4fab.4fH_V3_P6h2y_WT_Emin.A_HL.pdb.m0009	ENERGY:	444569	46.86	383347	(-6.122200)	DDG:	-565004	SD:	107569	DDGs:	-525248	:	-0.02084	=	-5312607	-	-5310523	:	-61051	=	56568	-	626731
4fab.4fH_V3_P6h2y_WT_Emin.A_HL.pdb.m0010	ENERGY:	429625	46.86	380672	(-4.895300)	DDG:	-413367	SD:	0.68619	DDGs:	-602412	:	0.63824	=	-5251295	-	-5315119	:	-56418	=	556433	-	612851
4fab.4fH_V3_P6h2y_WT_Emin.A_HL.pdb.m0020	ENERGY:	453883	46.86	523737	-69854	DDG:	642802	SD:	0.63059	DDGs:	1019363	:	0	=	-5309737	-	-5309737	:	70024	=	705934	-	63591
4fab.4fH_V3_P6h2y_WT_Emin.A_HL.pdb.m0021	ENERGY:	46903	46.86	46.58	(-0.323000)	DDG:	-0.3872	SD:	0.04477	DDGs:	-864908	:	0	=	-5309737	-	-5309737	:	-0.3032	=	648025	-	651057
4fab.4fH_V3_P6h2y_WT_Emin.A_HL.pdb.m0022	ENERGY:	469019	46.86	468993	(-0.002600)	DDG:	0.1531	SD:	0.20325	DDGs:	0.75323	:	-0.22543	=	-533228	-	-5309737	:	0.2229	=	653276	-	651047
4fab.4fH_V3_P6h2y_WT_Emin.A_HL.pdb.m0023	ENERGY:	441113	46.86	517659	-76546	DDG:	776885	SD:	0.43533	DDGs:	1784609	:	-0.00277	=	-5308942	-	-5308665	:	76985	=	70	-	623015
4fab.4fH_V3_P6h2y_WT_Emin.A_HL.pdb.m0024	ENERGY:	466687	46.86	449674	(-1.701300)	DDG:	-16133	SD:	0.11328	DDGs:	-142417	:	0.03342	=	-5306395	-	-5309737	:	-16486	=	632229	-	648715
4fab.4fH_V3_P6h2y_WT_Emin.A_HL.pdb.m0025	ENERGY:	45023	46.86	543013	-92783	DDG:	941691	SD:	0.46186	DDGs:	2038914	:	0	=	-5309737	-	-5309737	:	9298	=	725239	-	632259
4fab.4fH_V3_P6h2y_WT_Emin.A_HL.pdb.m0026	ENERGY:	429672	46.86	47928	-49608	DDG:	446589	SD:	0.44213	DDGs:	1010094	:	0	=	-5308667	-	-5308667	:	49166	=	661288	-	612122
4fab.4fH_V3_P6h2y_WT_Emin.A_HL.pdb.m0027	ENERGY:	425788	46.86	461277	-35489	DDG:	374611	SD:	0.32174	DDGs:	1164325	:	0	=	-5308395	-	-5308395	:	35652	=	643289	-	607637
4fab.4fH_V3_P6h2y_WT_Emin.A_HL.pdb.m0028	ENERGY:	436452	46.86	468513	-32061	DDG:	328944	SD:	0.41229	DDGs:	797846	:	0.01031	=	-5308706	-	-5309737	:	31767	=	650283	-	618516
4fab.4fH_V3_P6h2y_WT_Emin.A_HL.pdb.m0029	ENERGY:	447186	46.86	500576	-5339	DDG:	517661	SD:	0.40929	DDGs:	1264769	:	-0.19408	=	-5329145	-	-5309737	:	5555	=	684747	-	629197
4fab.4fH_V3_P6h2y_WT_Emin.A_HL.pdb.m0030	ENERGY:	431615	46.86	499937	-68322	DDG:	614099	SD:	0.43169	DDGs:	1422536	:	-0.01094	=	-5309755	-	-5308661	:	68616	=	682177	-	613561
4fab.4fH_V3_P6h2y_WT_Emin.A_HL.pdb.m0031	ENERGY:	45101	46.86	485146	-34136	DDG:	437203	SD:	0.63918	DDGs:	684005	:	0	=	-5309737	-	-5309737	:	34255	=	66.73	-	633045
4fab.4fH_V3_P6h2y_WT_Emin.A_HL.pdb.m0032	ENERGY:	438991	46.86	409954	(-2.903700)	DDG:	-300253	SD:	0.40304	DDGs:	-744965	:	-0.1842	=	-5327352	-	-5308932	:	-26993	=	593954	-	620947
4fab.4fH_V3_P6h2y_WT_Emin.A_HL.pdb.m0033	ENERGY:	438355	46.86	465967	-27612	DDG:	326216	SD:	0.63116	DDGs:	516848	:	-0.14236	=	-5335382	-	-5321146	:	29153	=	650672	-	621519
4fab.4fH_V3_P6h2y_WT_Emin.A_HL.pdb.m0034	ENERGY:	426401	46.86	395939	(-3.046200)	DDG:	-233929	SD:	0.51141	DDGs:	-457421	:	-0.21573	=	-5330842	-	-5309269	:	-28221	=	580113	-	608334
4fab.4fH_V3_P6h2y_WT_Emin.A_HL.pdb.m0035	ENERGY:	44022	46.86	404891	(-3.532900)	DDG:	-341647	SD:	0.6509	DDGs:	-524882	:	-0.17134	=	-5332034	-	-53149	:	-33584	=	589217	-	622801
4fab.4fH_V3_P6h2y_WT_Emin.A_HL.pdb.m0036	ENERGY:	444637	46.86	38636	(-5.827700)	DDG:	-458731	SD:	0.55218	DDGs:	-830759	:	-0.19791	=	-5328725	-	-5308934	:	-56786	=	56.98	-	626586
4fab.4fH_V3_P6h2y_WT_Emin.A_HL.pdb.m0037	ENERGY:	437846	46.86	428687	(-0.915900)	DDG:	-0.51655	SD:	0.58435	DDGs:	-0.88397	:	0.39967	=	-5277418	-	-5317385	:	-13184	=	607479	-	620663
4fab.4fH_V3_P6h2y_WT_Emin.A_HL.pdb.m0038	ENERGY:	442979	46.86	417498	(-2.548100)	DDG:	-183958	SD:	0.69007	DDGs:	-266578	:	-0.14204	=	-5332104	-	-53179	:	-24027	=	601816	-	625843
4fab.4fH_V3_P6h2y_WT_Emin.A_HL.pdb.m0039	ENERGY:	445292	46.86	421743	(-2.354900)	DDG:	-261761	SD:	0.54659	DDGs:	-478897	:	0.41979	=	-5277384	-	-5319363	:	-27728	=	60056	-	628288
4fab.4fH_V3_P6h2y_WT_Emin.A_HL.pdb.m0040	ENERGY:	437107	46.86	402743	(-3.436400)	DDG:	-44648	SD:	0.43878	DDGs:	-101756	:	-0.18824	=	-5329861	-	-5311037	:	-32422	=	586866	-	619288
4fab.4fH_V3_P6h2y_WT_Emin.A_HL.pdb.m0041	ENERGY:	44501	46.86	412917	(-3.209300)	DDG:	-34674	SD:	0.31406	DDGs:	-1104053	:	-0.00027	=	-5308692	-	-5308665	:	-32099	=	594839	-	626938
4fab.4fH_V3_P6h2y_WT_Emin.A_HL.pdb.m0042	ENERGY:	459691	46.86	41504	(-4.465100)	DDG:	-476601	SD:	0.30597	DDGs:	-1557682	:	-0.15712	=	-5329837	-	-5314125	:	-3361	=	608557	-	642167
4fab.4fH_V3_P6h2y_WT_Emin.A_HL.pdb.m0043	ENERGY:	438559	46.86	421042	(-1.751700)	DDG:	-118514	SD:	0.35127	DDGs:	-337386	:	-0.22859	=	-5332356	-	-5309497	:	-15236	=	605338	-	620574
4fab.4fH_V3_P6h2y_WT_Emin.A_HL.pdb.m0044	ENERGY:	447879	46.86	408016	(-3.986300)	DDG:	-436615	SD:	0.33576	DDGs:	-1300398	:	-0.20378	=	-5329043	-	-5308665	:	-37821	=	591976	-	629797
4fab.4fH_V3_P6h2y_WT_Emin.A_HL.pdb.m0045	ENERGY:	44207	46.86	410754	(-3.131600)	DDG:	-251026	SD:	0.46917	DDGs:	-535043	:	-0.13973	=	-5331582	-	-5317609	:	-29905	=	594985	-	62489
4fab.4fH_V3_P6h2y_WT_Emin.A_HL.pdb.m0046	ENERGY:	445297	46.86	444932	(-0.036500)	DDG:	103245	SD:	0.61137	DDGs:	168876	:	-0.20438	=	-5332716	-	-5312278	:	0.8947	=	636535	-	627588
4fab.4fH_V3_P6h2y_WT_Emin.A_HL.pdb.m0047	ENERGY:	450999	46.86	426591	(-2.440800)	DDG:	-249258	SD:	0.45252	DDGs:	-550818	:	0.40234	=	-5275993	-	-5316227	:	-28381	=	605313	-	633694
4fab.4fH_V3_P6h2y_WT_Emin.A_HL.pdb.m0048	ENERGY:	443356	46.86	488156	-4.48	DDG:	413483	SD:	0.4896	DDGs:	844534	:	0.36692	=	-5276964	-	-5313656	:	41109	=	666898	-	625789
4fab.4fH_V3_P6h2y_WT_Emin.A_HL.pdb.m0049	ENERGY:	437041	46.86	422465	(-1.457600)	DDG:	-170204	SD:	0.62855	DDGs:	-270787	:	0.35098	=	-5274639	-	-5309737	:	-18162	=	60105	-	619212
4fab.4fH_V3_P6h2y_WT_Emin.A_HL.pdb.m0050	ENERGY:	457883	46.86	436596	(-2.128700)	DDG:	-19367	SD:	0.44359	DDGs:	-436598	:	0.34047	=	-5276967	-	-5311014	:	-24693	=	615348	-	640041
4fab.4fH_V3_P6h2y_WT_Emin.A_HL.pdb.m0051	ENERGY:	456199	46.86	420008	(-3.619100)	DDG:	-333092	SD:	0.40182	DDGs:	-828962	:	0.38332	=	-5277949	-	-5316281	:	-40067	=	598679	-	638746
4fab.4fH_V3_P6h2y_WT_Emin.A_HL.pdb.m0052	ENERGY:	450736	46.86	41785	(-3.288600)	DDG:	-346874	SD:	0.46965	DDGs:	-738574	:	0.39059	=	-5276281	-	-531534	:	-36791	=	596539	-	63333
4fab.4fH_V3_P6h2y_WT_Emin.A_HL.pdb.m0053	ENERGY:	450349	46.86	460775	-10426	DDG:	0.79096	SD:	0.29343	DDGs:	269559	:	0.36652	=	-5276555	-	-5313207	:	0.6754	=	639474	-	63272
4fab.4fH_V3_P6h2y_WT_Emin.A_HL.pdb.m0054	ENERGY:	451106	46.86	437236	(-1.387000)	DDG:	-19645	SD:	0.4287	DDGs:	-458248	:	0.35071	=	-5276626	-	-5311697	:	-17578	=	615715	-	633293
4fab.4fH_V3_P6h2y_WT_Emin.A_HL.pdb.m0055	ENERGY:	45065	46.86	43428	(-1.637000)	DDG:	-260843	SD:	0.4461	DDGs:	-584713	:	0.3264	=	-5277097	-	-5309737	:	-19416	=	613281	-	632697
4fab.4fH_V3_P6h2y_WT_Emin.A_HL.pdb.m0056	ENERGY:	440828	46.86	400085	(-4.074300)	DDG:	-401858	SD:	0.48639	DDGs:	-826209	:	0.36521	=	-5278038	-	-5314559	:	-44351	=	578994	-	623345
4fab.4fH_V3_P6h2y_WT_Emin.A_HL.pdb.m0057	ENERGY:	456501	46.86	427352	(-2.914900)	DDG:	-283854	SD:	0.31574	DDGs:	-899009	:	0.00658	=	-5310683	-	-5311341	:	-29278	=	609418	-	638696
4fab.4fH_V3_P6h2y_WT_Emin.A_HL.pdb.m0058	ENERGY:	458005	46.86	419191	(-3.881400)	DDG:	-417776	SD:	0.19889	DDGs:	-2100506	:	0.36575	=	-5275748	-	-5312323	:	-33879	=	606433	-	640312
4fab.4fH_V3_P6h2y_WT_Emin.A_HL.pdb.m0059	ENERGY:	459661	46.86	443859	(-1.580200)	DDG:	-120984	SD:	0.34413	DDGs:	-351564	:	0.33887	=	-5277015	-	-5310902	:	-19163	=	622663	-	641826
4fab.4fH_V3_P6h2y_WT_Emin.A_HL.pdb.m0060	ENERGY:	454843	46.86	430431	(-2.441200)	DDG:	-220201	SD:	0.43193	DDGs:	-509805	:	0.34507	=	-527523	-	-5309737	:	-27341	=	609506	-	636847
4fab.4fH_V3_P6h2y_WT_Emin.A_HL.pdb.m0061	ENERGY:	456928	46.86	423802	(-3.312600)	DDG:	-33428	SD:	0.26765	DDGs:	-1248949	:	0.34366	=	-5275371	-	-5309737	:	-36538	=	602435	-	638973
4fab.4fH_V3_P6h2y_WT_Emin.A_HL.pdb.m0062	ENERGY:	435378	46.86	430815	(-0.456300)	DDG:	-122157	SD:	0.60369	DDGs:	-202349	:	0.38892	=	-5278777	-	-5317669	:	-0.8152	=	610072	-	618224
4fab.4fH_V3_P6h2y_WT_Emin.A_HL.pdb.m0063	ENERGY:	43552	46.86	490246	-54726	DDG:	494943	SD:	0.90252	DDGs:	548399	:	0.34391	=	-5278576	-	-5312967	:	5131	=	669195	-	617885
4fab.4fH_V3_P6h2y_WT_Emin.A_HL.pdb.m0064	ENERGY:	425238	46.86	421716	(-0.352200)	DDG:	-0.27667	SD:	0.50732	DDGs:	-0.54536	:	0.32516	=	-5281291	-	-5313807	:	-0.6278	=	601372	-	60765
4fab.4fH_V3_P6h2y_WT_Emin.A_HL.pdb.m0065	ENERGY:	445182	46.86	413835	(-3.134700)	DDG:	-192168	SD:	0.69074	DDGs:	-278204	:	0.37028	=	-5282549	-	-5319577	:	-35336	=	593163	-	628499
4fab.4fH_V3_P6h2y_WT_Emin.A_HL.pdb.m0066	ENERGY:	43637	46.86	408976	(-2.739400)	DDG:	-265078	SD:	0.59796	DDGs:	-443302	:	0.32902	=	-5281774	-	-5314676	:	-30633	=	588254	-	618887
4fab.4fH_V3_P6h2y_WT_Emin.A_HL.pdb.m0067	ENERGY:	44458	46.86	435516	(-0.906400)	DDG:	-153696	SD:	0.49786	DDGs:	-308711	:	0.33706	=	-5278528	-	-5312234	:	-12454	=	614428	-	626882
4fab.4fH_V3_P6h2y_WT_Emin.A_HL.pdb.m0068	ENERGY:	438937	46.86	457247	-1831	DDG:	0.9618	SD:	0.59226	DDGs:	162395	:	0.37883	=	-5276841	-	-5314724	:	14423	=	635957	-	621534
4fab.4fH_V3_P6h2y_WT_Emin.A_HL.pdb.m0069	ENERGY:	443777	46.86	425643	(-1.813400)	DDG:	-137076	SD:	0.64666	DDGs:	-211976	:	0.30137	=	-5279598	-	-5309735	:	-21431	=	604695	-	626126
4fab.4fH_V3_P6h2y_WT_Emin.A_HL.pdb.m0070	ENERGY:	442379	46.86	43355	(-0.882900)	DDG:	-0.6527	SD:	0.46591	DDGs:	-140092	:	0.32805	=	-5281809	-	-5314614	:	-12029	=	612849	-	624878
4fab.4fH_V3_P6h2y_WT_Emin.A_HL.pdb.m0071	ENERGY:	437816	46.86	429732	(-0.808400)	DDG:	-137796	SD:	0.52747	DDGs:	-261239	:	0.31081	=	-5277582	-	-5308663	:	-11401	=	608447	-	619848
4fab.4fH_V3_P6h2y_WT_Emin.A_HL.pdb.m0072	ENERGY:	444494	46.86	434038	(-1.045600)	DDG:	-0.65492	SD:	0.54915	DDGs:	-119261	:	0.34134	=	-5279603	-	-5313737	:	-13983	=	612999	-	626982
4fab.4fH_V3_P6h2y_WT_Emin.A_HL.pdb.m0073	ENERGY:	438135	46.86	410979	(-2.715600)	DDG:	-27287	SD:	0.57028	DDGs:	-478488	:	0.34255	=	-5281047	-	-5315302	:	-30709	=	590353	-	621062
4fab.4fH_V3_P6h2y_WT_Emin.A_HL.pdb.m0074	ENERGY:	444576	46.86	428578	(-1.599800)	DDG:	-15918	SD:	0.50364	DDGs:	-316057	:	-0.01249	=	-5309914	-	-5308665	:	-15742	=	610735	-	626477
4fab.4fH_V3_P6h2y_WT_Emin.A_HL.pdb.m0075	ENERGY:	444207	46.86	420424	(-2.378300)	DDG:	-246944	SD:	0.30693	DDGs:	-804556	:	0.35379	=	-5279619	-	-5314998	:	-17374	=	609415	-	626789
4fab.4fH_V3_P6h2y_WT_Emin.A_HL.pdb.m0076	ENERGY:	452112	46.86	447201	(-0.491100)	DDG:	-0.53063	SD:	0.45279	DDGs:	-117192	:	0.3276	=	-5278845	-	-5311605	:	-0.8111	=	626216	-	634327
4fab.4fH_V3_P6h2y_WT_Emin.A_HL.pdb.m0077	ENERGY:	440248	46.86	447697	-0.7449	DDG:	-0.04403	SD:	0.64139	DDGs:	-0.06865	:	0.32392	=	-5282452	-	-5314844	:	0.4435	=	627249	-	622814
4fab.4fH_V3_P6h2y_WT_Emin.A_HL.pdb.m0078	ENERGY:	42857	46.86	38814	(-4.043000)	DDG:	-459831	SD:	0.90114	DDGs:	-510279	:	-0.34117	=	-534233	-	-5308213	:	-36895	=	573749	-	610644
4fab.4fH_V3_P6h2y_WT_Emin.A_HL.pdb.m0079	ENERGY:	426129	46.86	432481	-0.6352	DDG:	112693	SD:	116838	DDGs:	0.96452	:	-0.0483	=	-5322537	-	-5317707	:	0.5698	=	615547	-	609849
4fab.4fH_V3_P6h2y_WT_Emin.A_HL.pdb.m0080	ENERGY:	440884	46.86	40156	(-3.932400)	DDG:	-389241	SD:	0.7946	DDGs:	-489857	:	0.01629	=	-5315472	-	-5317101	:	-38851	=	584782	-	623633
4fab.4fH_V3_P6h2y_WT_Emin.A_HL.pdb.m0081	ENERGY:	427721	46.86	362413	(-6.530800)	DDG:	-586401	SD:	107367	DDGs:	-546165	:	-0.22181	=	-5331609	-	-5309428	:	-63056	=	546548	-	609604
4fab.4fH_V3_P6h2y_WT_Emin.A_HL.pdb.m0082	ENERGY:	435078	46.86	376774	(-5.830400)	DDG:	-555813	SD:	100259	DDGs:	-554377	:	-0.06125	=	-5315605	-	-530948	:	-5783	=	559198	-	617028
4fab.4fH_V3_P6h2y_WT_Emin.A_HL.pdb.m0083	ENERGY:	426887	46.86	375069	(-5.181800)	DDG:	-605712	SD:	104411	DDGs:	-580123	:	-0.14325	=	-5330505	-	-531618	:	-50718	=	558904	-	609622
4fab.4fH_V3_P6h2y_WT_Emin.A_HL.pdb.m0084	ENERGY:	428706	46.86	347593	(-8.111300)	DDG:	-64745	SD:	120288	DDGs:	-53825	:	-0.36221	=	-5344873	-	-5308652	:	-77334	=	533183	-	610517
4fab.4fH_V3_P6h2y_WT_Emin.A_HL.pdb.m0085	ENERGY:	437701	46.86	408039	(-2.966200)	DDG:	-152132	SD:	146147	DDGs:	-104095	:	-0.27144	=	-5336453	-	-5309309	:	-26748	=	593013	-	619761
4fab.4fH_V3_P6h2y_WT_Emin.A_HL.pdb.m0086	ENERGY:	428344	46.86	362059	(-6.628500)	DDG:	-546299	SD:	106223	DDGs:	-514295	:	-0.15768	=	-5325214	-	-5309446	:	-64797	=	545521	-	610318
4fab.4fH_V3_P6h2y_WT_Emin.A_HL.pdb.m0087	ENERGY:	43614	46.86	398197	(-3.794300)	DDG:	-51261	SD:	117091	DDGs:	-437788	:	-0.24414	=	-533292	-	-5308506	:	-35539	=	582549	-	618088
4fab.4fH_V3_P6h2y_WT_Emin.A_HL.pdb.m0088	ENERGY:	426169	46.86	350042	(-7.612700)	DDG:	-689118	SD:	109697	DDGs:	-628201	:	0.1066	=	-5306473	-	-5317133	:	-77205	=	531801	-	609006
4fab.4fH_V3_P6h2y_WT_Emin.A_HL.pdb.m0089	ENERGY:	433248	46.86	385659	(-4.758900)	DDG:	-639877	SD:	131939	DDGs:	-484979	:	-0.6417	=	-5372836	-	-5308666	:	-34355	=	580807	-	615162
4fab.4fH_V3_P6h2y_WT_Emin.A_HL.pdb.m0090	ENERGY:	432003	46.86	38081	(-5.119300)	DDG:	-630946	SD:	103464	DDGs:	-609822	:	0.00853	=	-5307813	-	-5308666	:	-51339	=	563106	-	614445
4fab.4fH_V3_P6h2y_WT_Emin.A_HL.pdb.m0091	ENERGY:	443112	46.86	389405	(-5.370700)	DDG:	-321125	SD:	146219	DDGs:	-219619	:	0.33018	=	-5279104	-	-5312122	:	-56961	=	568452	-	625413
4fab.4fH_V3_P6h2y_WT_Emin.A_HL.pdb.m0092	ENERGY:	43461	46.86	367714	(-6.689600)	DDG:	-72983	SD:	0.87491	DDGs:	-834178	:	0.07117	=	-530728	-	-5314397	:	-6.78	=	549377	-	617177
4fab.4fH_V3_P6h2y_WT_Emin.A_HL.pdb.m0093	ENERGY:	446554	46.86	38555	(-6.100400)	DDG:	-638952	SD:	0.81817	DDGs:	-780954	:	-0.01187	=	-5311856	-	-5310669	:	-61138	=	567876	-	629014
4fab.4fH_V3_P6h2y_WT_Emin.A_HL.pdb.m0094	ENERGY:	44484	46.86	399139	(-4.570100)	DDG:	-568557	SD:	0.72598	DDGs:	-783154	:	-0.02576	=	-5313299	-	-5310723	:	-45633	=	581329	-	626962
4fab.4fH_V3_P6h2y_WT_Emin.A_HL.pdb.m0095	ENERGY:	447397	46.86	415107	(-3.229000)	DDG:	-380242	SD:	0.86545	DDGs:	-439359	:	-0.02736	=	-5313762	-	-5311026	:	-32043	=	59757	-	629613
4fab.4fH_V3_P6h2y_WT_Emin.A_HL.pdb.m0096	ENERGY:	439205	46.86	448969	-0.9764	DDG:	0.96237	SD:	0.92291	DDGs:	104275	:	-0.0099	=	-5309845	-	-5308855	:	18225	=	639423	-	621198
4fab.4fH_V3_P6h2y_WT_Emin.A_HL.pdb.m0097	ENERGY:	441442	46.86	400667	(-4.077500)	DDG:	-459362	SD:	0.76516	DDGs:	-600352	:	-0.03442	=	-5312365	-	-5308923	:	-40531	=	58285	-	623381
4fab.4fH_V3_P6h2y_WT_Emin.A_HL.pdb.m0098	ENERGY:	445216	46.86	400713	(-4.450300)	DDG:	-501573	SD:	0.92369	DDGs:	-54301	:	-0.00898	=	-5311234	-	-5310336	:	-44442	=	582866	-	627308
4fab.4fH_V3_P6h2y_WT_Emin.A_HL.pdb.m0099	ENERGY:	429451	46.86	375989	(-5.346200)	DDG:	-494183	SD:	0.71487	DDGs:	-69129	:	-0.01348	=	-5311083	-	-5309735	:	-53285	=	558252	-	611537
4fab.4fH_V3_P6h2y_WT_Emin.A_HL.pdb.m0100	ENERGY:	442908	46.86	380814	(-6.209400)	DDG:	-535978	SD:	0.90583	DDGs:	-591695	:	-0.01185	=	-5312627	-	-5311442	:	-61917	=	563406	-	625323
4fab.4fH_V3_P6h2y_WT_Emin.A_HL.pdb.m0101	ENERGY:	451678	46.86	401255	(-5.042300)	DDG:	-536808	SD:	0.9831	DDGs:	-546035	:	-0.0145	=	-5313143	-	-5311693	:	-5029	=	583609	-	633899
4fab.4fH_V3_P6h2y_WT_Emin.A_HL.pdb.m0102	ENERGY:	447277	46.86	38886	(-5.841700)	DDG:	-659258	SD:	0.75637	DDGs:	-87161	:	-0.01634	=	-5313333	-	-5311699	:	-5828	=	571244	-	629524
4fab.4fH_V3_P6h2y_WT_Emin.A_HL.pdb.m0103	ENERGY:	450517	46.86	394777	(-5.574000)	DDG:	-486022	SD:	0.99906	DDGs:	-486481	:	-0.01247	=	-5310969	-	-5309722	:	-55791	=	577108	-	632899
4fab.4fH_V3_P6h2y_WT_Emin.A_HL.pdb.m0104	ENERGY:	449552	46.86	392504	(-5.704800)	DDG:	-549036	SD:	109054	DDGs:	-503453	:	-0.01838	=	-5313491	-	-5311653	:	-56564	=	575224	-	631788
4fab.4fH_V3_P6h2y_WT_Emin.A_HL.pdb.m0105	ENERGY:	450869	46.86	415269	(-3.560000)	DDG:	-493423	SD:	0.89188	DDGs:	-55324	:	-0.01941	=	-5314065	-	-5312124	:	-35464	=	597652	-	633116
4fab.4fH_V3_P6h2y_WT_Emin.A_HL.pdb.m0106	ENERGY:	431583	46.86	35904	(-7.254300)	DDG:	-683769	SD:	0.99125	DDGs:	-689803	:	-0.01599	=	-5312174	-	-5310575	:	-72322	=	541339	-	613661
4fab.4fH_V3_P6h2y_WT_Emin.A_HL.pdb.m0107	ENERGY:	445798	46.86	393818	(-5.198000)	DDG:	-507598	SD:	0.73435	DDGs:	-691217	:	-0.03446	=	-5313169	-	-5309723	:	-51653	=	576164	-	627817
4fab.4fH_V3_P6h2y_WT_Emin.A_HL.pdb.m0108	ENERGY:	434372	46.86	38396	(-5.041200)	DDG:	-441771	SD:	0.5081	DDGs:	-86946	:	0.53204	=	-5255955	-	-5309159	:	-55949	=	560495	-	616444
4fab.4fH_V3_P6h2y_WT_Emin.A_HL.pdb.m0109	ENERGY:	436375	46.86	413029	(-2.334600)	DDG:	-202659	SD:	0.70276	DDGs:	-288375	:	0.56578	=	-5254823	-	-5311401	:	-31477	=	587397	-	618874
4fab.4fH_V3_P6h2y_WT_Emin.A_HL.pdb.m0110	ENERGY:	422342	46.86	452363	-30021	DDG:	267617	SD:	109887	DDGs:	243538	:	0.60607	=	-5256775	-	-5317382	:	24129	=	629418	-	605289
4fab.4fH_V3_P6h2y_WT_Emin.A_HL.pdb.m0111	ENERGY:	432462	46.86	399466	(-3.299600)	DDG:	-274054	SD:	0.71171	DDGs:	-385064	:	0.60207	=	-5248727	-	-5308934	:	-45582	=	568792	-	614374
4fab.4fH_V3_P6h2y_WT_Emin.A_HL.pdb.m0112	ENERGY:	429311	46.86	42115	(-0.816100)	DDG:	-3127	SD:	0.8759	DDGs:	-357004	:	0.70382	=	-5238272	-	-5308654	:	-1788	=	593649	-	611529
4fab.4fH_V3_P6h2y_WT_Emin.A_HL.pdb.m0113	ENERGY:	429496	46.86	387327	(-4.216900)	DDG:	-417135	SD:	0.7425	DDGs:	-561795	:	0.64904	=	-5247314	-	-5312218	:	-48879	=	562896	-	611775
4fab.4fH_V3_P6h2y_WT_Emin.A_HL.pdb.m0114	ENERGY:	417108	46.86	397717	(-1.939100)	DDG:	-330988	SD:	0.92473	DDGs:	-35793	:	0.68659	=	-5247969	-	-5316628	:	-29813	=	57121	-	601023
4fab.4fH_V3_P6h2y_WT_Emin.A_HL.pdb.m0115	ENERGY:	437065	46.86	39674	(-4.032500)	DDG:	-496272	SD:	0.66542	DDGs:	-745801	:	0.59523	=	-5252144	-	-5311667	:	-4673	=	57.28	-	61953
4fab.4fH_V3_P6h2y_WT_Emin.A_HL.pdb.m0116	ENERGY:	42748	46.86	391744	(-3.573600)	DDG:	-395505	SD:	0.47354	DDGs:	-835201	:	0.74213	=	-5235215	-	-5309428	:	-43674	=	565792	-	609466
4fab.4fH_V3_P6h2y_WT_Emin.A_HL.pdb.m0117	ENERGY:	428673	46.86	379511	(-4.916200)	DDG:	-586895	SD:	113172	DDGs:	-518587	:	0.66978	=	-5250741	-	-5317719	:	-5607	=	555532	-	611602
4fab.4fH_V3_P6h2y_WT_Emin.A_HL.pdb.m0118	ENERGY:	427086	46.86	398295	(-2.879100)	DDG:	-162663	SD:	0.97066	DDGs:	-167579	:	0.51067	=	-5257581	-	-5308648	:	-34173	=	574842	-	609015
4fab.4fH_V3_P6h2y_WT_Emin.A_HL.pdb.m0119	ENERGY:	428932	46.86	393858	(-3.507400)	DDG:	-517151	SD:	101964	DDGs:	-50719	:	0.58432	=	-5258567	-	-5316999	:	-41236	=	57046	-	611696
4fab.4fH_V3_P6h2y_WT_Emin.A_HL.pdb.m0120	ENERGY:	435478	46.86	401386	(-3.409200)	DDG:	-276662	SD:	108125	DDGs:	-255872	:	0.58053	=	-5259675	-	-5317728	:	-39456	=	578879	-	618335
4fab.4fH_V3_P6h2y_WT_Emin.A_HL.pdb.m0121	ENERGY:	432207	46.86	380898	(-5.130900)	DDG:	-450445	SD:	0.94812	DDGs:	-475093	:	0.01529	=	-5312602	-	-5314131	:	-51513	=	563174	-	614687
4fab.4fH_V3_P6h2y_WT_Emin.A_HL.pdb.m0122	ENERGY:	450137	46.86	404933	(-4.520400)	DDG:	-426302	SD:	102017	DDGs:	-417873	:	0.56931	=	-5253637	-	-5310568	:	-51163	=	581119	-	632282
4fab.4fH_V3_P6h2y_WT_Emin.A_HL.pdb.m0124	ENERGY:	44485	46.86	51149	-6664	DDG:	663485	SD:	0.41614	DDGs:	159436	:	0	=	-5309737	-	-5309737	:	66746	=	693588	-	626842
4fab.4fH_V3_P6h2y_WT_Emin.A_HL.pdb.m0127	ENERGY:	461423	46.86	445397	(-1.602600)	DDG:	-117644	SD:	0.44103	DDGs:	-266746	:	0	=	-5309737	-	-5309737	:	-15928	=	627515	-	643443
4fab.4fH_V3_P6h2y_WT_Emin.A_HL.pdb.m0128	ENERGY:	44332	46.86	509858	-66538	DDG:	626655	SD:	0.36228	DDGs:	1729777	:	0	=	-5308665	-	-5308665	:	66556	=	691796	-	62524
4fab.4fH_V3_P6h2y_WT_Emin.A_HL.pdb.m0129	ENERGY:	429762	46.86	508539	-78777	DDG:	686279	SD:	0.49223	DDGs:	1394224	:	-0.20236	=	-53289	-	-5308664	:	80597	=	692281	-	611684
4fab.4fH_V3_P6h2y_WT_Emin.A_HL.pdb.m0130	ENERGY:	433955	46.86	481551	-47596	DDG:	478245	SD:	0.28937	DDGs:	1652723	:	0.03029	=	-5305635	-	-5308664	:	48019	=	663908	-	615889
4fab.4fH_V3_P6h2y_WT_Emin.A_HL.pdb.m0131	ENERGY:	449419	46.86	433868	(-1.555100)	DDG:	-117838	SD:	0.4831	DDGs:	-24392	:	0.32028	=	-5279674	-	-5311702	:	-18746	=	612887	-	631633
5fab.5fH_V1_P2ypv_WT.A_HL.pdb.m0001	ENERGY:	213008	213.57	213.07	-0.062	DDG:	-0.04732	SD:	0.04219	DDGs:	0	:	0.0189	=	-4274041	-	-4275931	:	0.043	=	164102	-	164059
5fab.5fH_V1_P2ypv_WT.A_HL.pdb.m0003	ENERGY:	210091	213.57	208589	(-1.502000)	DDG:	-158143	SD:	0.47895	DDGs:	-33019	:	-247237	=	-4777967	-	-453073	:	0.874	=	164529	-	163655
5fab.5fH_V1_P2ypv_WT.A_HL.pdb.m0011	ENERGY:	212467	213.57	215286	-2819	DDG:	261479	SD:	0.42661	DDGs:	612926	:	0.03547	=	-4330465	-	-4334012	:	2773	=	166801	-	164028
5fab.5fH_V1_P2ypv_WT.A_HL.pdb.m0012	ENERGY:	212606	213.57	212584	(-0.022000)	DDG:	-0.05322	SD:	0.24314	DDGs:	-0.21888	:	0.67199	=	-4252974	-	-4320173	:	-0.605	=	163401	-	164006
5fab.5fH_V1_P2ypv_WT.A_HL.pdb.m0013	ENERGY:	213601	213.57	214951	-1.35	DDG:	135237	SD:	0.04788	DDGs:	2824558	:	-115323	=	-4407196	-	-4291873	:	2537	=	167347	-	164.81
5fab.5fH_V1_P2ypv_WT.A_HL.pdb.m0014	ENERGY:	211649	213.57	210147	(-1.502000)	DDG:	-13608	SD:	0.24358	DDGs:	-558678	:	-170179	=	-4613045	-	-4442866	:	0.092	=	164462	-	164.37
5fab.5fH_V1_P2ypv_WT.A_HL.pdb.m0015	ENERGY:	211026	213.57	208.3	(-2.726000)	DDG:	-294244	SD:	0.39923	DDGs:	-737033	:	-211429	=	-4712118	-	-4500689	:	-0.719	=	163499	-	164218
5fab.5fH_V1_P2ypv_WT.A_HL.pdb.m0016	ENERGY:	210913	213.57	210434	(-0.479000)	DDG:	-0.00523	SD:	0.59741	DDGs:	-0.00876	:	-366014	=	-4824949	-	-4458935	:	3051	=	166.84	-	163789
5fab.5fH_V1_P2ypv_WT.A_HL.pdb.m0017	ENERGY:	210031	213.57	209282	(-0.749000)	DDG:	-0.77604	SD:	0.25517	DDGs:	-304123	:	-249167	=	-4733972	-	-4484805	:	1619	=	165102	-	163483
5fab.5fH_V1_P2ypv_WT.A_HL.pdb.m0018	ENERGY:	210477	213.57	209445	(-1.032000)	DDG:	-0.49011	SD:	0.39367	DDGs:	-124495	:	-0.98344	=	-4564599	-	-4466255	:	0.266	=	163654	-	163388
5fab.5fH_V1_P2ypv_WT.A_HL.pdb.m0019	ENERGY:	212349	213.57	212497	-0.148	DDG:	-0.13326	SD:	0.36129	DDGs:	-0.36885	:	-0.64497	=	-4379552	-	-4315055	:	1102	=	164817	-	163715
5fab.5fH_V1_P2ypv_WT.A_HL.pdb.m0123	ENERGY:	213609	213.57	215363	-1754	DDG:	175186	SD:	0.02244	DDGs:	7805471	:	0.01111	=	-429045	-	-4291561	:	1745	=	166559	-	164814
5fab.5fH_V1_P2ypv_WT.A_HL.pdb.m0125	ENERGY:	212617	213.57	214.44	-1823	DDG:	150184	SD:	0.37886	DDGs:	396413	:	0.9074	=	-4224225	-	-4314965	:	0.841	=	164806	-	163965
5fab.5fH_V1_P2ypv_WT.A_HL.pdb.m0126	ENERGY:	211748	213.57	212007	-0.259	DDG:	0.37504	SD:	0.25158	DDGs:	149072	:	-174802	=	-4642283	-	-4467481	:	1846	=	166559	-	164713
5fab.5fH_V1_P2ypv_WT_Emin.A_HL.pdb.m0001	ENERGY:	725978	72.19	725991	-0.0013	DDG:	0.00682	SD:	0.01684	DDGs:	0	:	0.00904	=	-5185414	-	-5186318	:	-0.0079	=	738416	-	738495
5fab.5fH_V1_P2ypv_WT_Emin.A_HL.pdb.m0003	ENERGY:	706127	72.19	717116	-10989	DDG:	0.21354	SD:	104918	DDGs:	0.20353	:	-0.3912	=	-535526	-	-531614	:	13988	=	748181	-	734193
5fab.5fH_V1_P2ypv_WT_Emin.A_HL.pdb.m0011	ENERGY:	720197	72.19	746184	-25987	DDG:	187314	SD:	0.70829	DDGs:	264461	:	0.16768	=	-5185334	-	-5202102	:	24283	=	758572	-	734289
5fab.5fH_V1_P2ypv_WT_Emin.A_HL.pdb.m0012	ENERGY:	72406	72.19	727708	-0.3648	DDG:	112205	SD:	0.40695	DDGs:	275724	:	0.52521	=	-5148535	-	-5201056	:	-0.1905	=	735945	-	73785
5fab.5fH_V1_P2ypv_WT_Emin.A_HL.pdb.m0013	ENERGY:	72462	72.19	745243	-20623	DDG:	196585	SD:	0.10648	DDGs:	1846215	:	0.33233	=	-5161791	-	-5195024	:	17299	=	75502	-	737721
5fab.5fH_V1_P2ypv_WT_Emin.A_HL.pdb.m0014	ENERGY:	715415	72.19	696377	(-1.903800)	DDG:	-108306	SD:	0.65649	DDGs:	-164978	:	-262179	=	-5525716	-	-5263537	:	0.3586	=	743011	-	739425
5fab.5fH_V1_P2ypv_WT_Emin.A_HL.pdb.m0015	ENERGY:	709642	72.19	699184	(-1.045800)	DDG:	-0.08695	SD:	0.71608	DDGs:	-0.12143	:	-102946	=	-5328717	-	-5225771	:	0.1454	=	725712	-	724258
5fab.5fH_V1_P2ypv_WT_Emin.A_HL.pdb.m0016	ENERGY:	719591	72.19	711842	(-0.774900)	DDG:	0.42814	SD:	0.7825	DDGs:	0.54714	:	-163139	=	-5378945	-	-5215806	:	1305	=	748046	-	734996
5fab.5fH_V1_P2ypv_WT_Emin.A_HL.pdb.m0017	ENERGY:	711962	72.19	719903	-0.7941	DDG:	102779	SD:	0.80049	DDGs:	128395	:	-0.34008	=	-5340401	-	-5306393	:	1165	=	747958	-	736308
5fab.5fH_V1_P2ypv_WT_Emin.A_HL.pdb.m0018	ENERGY:	713263	72.19	698798	(-1.446500)	DDG:	-0.58984	SD:	107178	DDGs:	-0.55034	:	-183561	=	-5485554	-	-5301993	:	0.3999	=	741326	-	737327
5fab.5fH_V1_P2ypv_WT_Emin.A_HL.pdb.m0019	ENERGY:	719548	72.19	735908	-1636	DDG:	104448	SD:	0.52231	DDGs:	199974	:	100973	=	-5095937	-	-519691	:	0.9773	=	742939	-	733166
5fab.5fH_V1_P2ypv_WT_Emin.A_HL.pdb.m0123	ENERGY:	724798	72.19	739538	-1474	DDG:	146242	SD:	0.05812	DDGs:	2516121	:	0.00257	=	-5186061	-	-5186318	:	14717	=	752025	-	737308
5fab.5fH_V1_P2ypv_WT_Emin.A_HL.pdb.m0125	ENERGY:	720959	72.19	744338	-23379	DDG:	226722	SD:	0.60151	DDGs:	376923	:	0.56085	=	-5174886	-	-5230971	:	17456	=	755208	-	737752
5fab.5fH_V1_P2ypv_WT_Emin.A_HL.pdb.m0126	ENERGY:	720087	72.19	724023	-0.3936	DDG:	0.45541	SD:	0.6456	DDGs:	0.70541	:	-2388	=	-5398291	-	-5159491	:	24296	=	757957	-	733661
5fab.5fH_V3_P6h2y_WT.A_HL.pdb.m0002	ENERGY:	193956	193.9	193956	0	DDG:	0	SD:	0	DDGs:	0	:	0	=	-5127237	-	-5127237	:	0	=	146304	-	146304
5fab.5fH_V3_P6h2y_WT.A_HL.pdb.m0004	ENERGY:	192389	193.9	197532	-5143	DDG:	515409	SD:	0.24052	DDGs:	2142903	:	0.56083	=	-5036867	-	-509295	:	4613	=	149033	-	144.42
5fab.5fH_V3_P6h2y_WT.A_HL.pdb.m0005	ENERGY:	193106	193.9	197659	-4553	DDG:	509585	SD:	0.69311	DDGs:	735214	:	111304	=	-501017	-	-5121474	:	3.39	=	148964	-	145574
5fab.5fH_V3_P6h2y_WT.A_HL.pdb.m0006	ENERGY:	193124	193.9	193896	-0.772	DDG:	16305	SD:	0.71466	DDGs:	228152	:	0.91798	=	-5031153	-	-5122951	:	-0.095	=	145329	-	145424
5fab.5fH_V3_P6h2y_WT.A_HL.pdb.m0007	ENERGY:	192321	193.9	200658	-8337	DDG:	913409	SD:	0.85389	DDGs:	10697	:	208355	=	-4861282	-	-5069637	:	6555	=	150633	-	144078
5fab.5fH_V3_P6h2y_WT.A_HL.pdb.m0008	ENERGY:	187918	193.9	207292	-19374	DDG:	199774	SD:	143201	DDGs:	139506	:	142531	=	-4924792	-	-5067323	:	17865	=	157.63	-	139765
5fab.5fH_V3_P6h2y_WT.A_HL.pdb.m0009	ENERGY:	185508	193.9	206183	-20675	DDG:	181156	SD:	139591	DDGs:	1297763	:	0.99511	=	-5232253	-	-5331764	:	19694	=	159596	-	139902
5fab.5fH_V3_P6h2y_WT.A_HL.pdb.m0010	ENERGY:	188.1	193.9	212.38	-24.28	DDG:	26163	SD:	163542	DDGs:	1599773	:	3617	=	-4719953	-	-5081653	:	20561	=	160601	-	140.04
5fab.5fH_V3_P6h2y_WT.A_HL.pdb.m0020	ENERGY:	193577	193.9	212205	-18628	DDG:	194053	SD:	107981	DDGs:	1797103	:	0.00787	=	-512645	-	-5127237	:	18582	=	164506	-	145924
5fab.5fH_V3_P6h2y_WT.A_HL.pdb.m0021	ENERGY:	193954	193.9	193273	(-0.681000)	DDG:	-0.89864	SD:	0.21795	DDGs:	-412319	:	0.32224	=	-5095012	-	-5127236	:	-1002	=	145.3	-	146302
5fab.5fH_V3_P6h2y_WT.A_HL.pdb.m0022	ENERGY:	193956	193.9	193564	(-0.392000)	DDG:	-0.52172	SD:	0.16589	DDGs:	-314502	:	0	=	-5127237	-	-5127237	:	-0.393	=	145.91	-	146303
5fab.5fH_V3_P6h2y_WT.A_HL.pdb.m0023	ENERGY:	193376	193.9	201492	-8116	DDG:	801445	SD:	0.30221	DDGs:	2651938	:	0.0163	=	-5125952	-	-5127582	:	8099	=	153826	-	145727
5fab.5fH_V3_P6h2y_WT.A_HL.pdb.m0024	ENERGY:	193748	193.9	194253	-0.505	DDG:	0.45757	SD:	0.05931	DDGs:	771498	:	0.01722	=	-5126921	-	-5128643	:	0.487	=	146598	-	146111
5fab.5fH_V3_P6h2y_WT.A_HL.pdb.m0025	ENERGY:	193026	193.9	201339	-8313	DDG:	82885	SD:	0.24546	DDGs:	3376694	:	0.45048	=	-5034428	-	-5079476	:	7846	=	152842	-	144996
5fab.5fH_V3_P6h2y_WT.A_HL.pdb.m0026	ENERGY:	192281	193.9	196579	-4298	DDG:	383891	SD:	0.30626	DDGs:	1253485	:	117531	=	-5001755	-	-5119286	:	2995	=	147669	-	144674
5fab.5fH_V3_P6h2y_WT.A_HL.pdb.m0027	ENERGY:	193144	193.9	195551	-2407	DDG:	263733	SD:	0.30618	DDGs:	861352	:	-0.13487	=	-5085765	-	-5072278	:	2775	=	147674	-	144899
5fab.5fH_V3_P6h2y_WT.A_HL.pdb.m0028	ENERGY:	192.53	193.9	197947	-5417	DDG:	537447	SD:	0.18809	DDGs:	2857378	:	0.79465	=	-503103	-	-5110495	:	4564	=	149.39	-	144826
5fab.5fH_V3_P6h2y_WT.A_HL.pdb.m0029	ENERGY:	192519	193.9	197349	-4.83	DDG:	444591	SD:	0.22831	DDGs:	194727	:	0.55059	=	-503849	-	-5093549	:	4305	=	148855	-	144.55
5fab.5fH_V3_P6h2y_WT.A_HL.pdb.m0030	ENERGY:	193019	193.9	202893	-9874	DDG:	959812	SD:	0.32804	DDGs:	2925917	:	0.7164	=	-5033275	-	-5104915	:	9002	=	154297	-	145295
5fab.5fH_V3_P6h2y_WT.A_HL.pdb.m0031	ENERGY:	192.24	193.9	211623	-19383	DDG:	200503	SD:	0.74327	DDGs:	2697572	:	0.81856	=	-5026187	-	-5108043	:	18443	=	163.02	-	144577
5fab.5fH_V3_P6h2y_WT.A_HL.pdb.m0032	ENERGY:	190008	193.9	196894	-6886	DDG:	54511	SD:	0.92092	DDGs:	59192	:	1144	=	-5078206	-	-5192606	:	5.77	=	148844	-	143074
5fab.5fH_V3_P6h2y_WT.A_HL.pdb.m0033	ENERGY:	192703	193.9	198958	-6255	DDG:	648896	SD:	0.90902	DDGs:	713841	:	0.85493	=	-5007509	-	-5093002	:	5606	=	150177	-	144571
5fab.5fH_V3_P6h2y_WT.A_HL.pdb.m0034	ENERGY:	192279	193.9	198902	-6623	DDG:	564195	SD:	0.96549	DDGs:	584364	:	0.96809	=	-4992779	-	-5089588	:	5911	=	150003	-	144092
5fab.5fH_V3_P6h2y_WT.A_HL.pdb.m0035	ENERGY:	193015	193.9	197728	-4713	DDG:	413841	SD:	0.67813	DDGs:	610271	:	120419	=	-4999993	-	-5120412	:	3554	=	148998	-	145444
5fab.5fH_V3_P6h2y_WT.A_HL.pdb.m0036	ENERGY:	191973	193.9	195665	-3692	DDG:	21328	SD:	0.95158	DDGs:	224132	:	0.91551	=	-5002822	-	-5094373	:	2777	=	146853	-	144076
5fab.5fH_V3_P6h2y_WT.A_HL.pdb.m0037	ENERGY:	192845	193.9	199967	-7122	DDG:	765287	SD:	0.93073	DDGs:	822248	:	123222	=	-4982412	-	-5105634	:	5995	=	151021	-	145026
5fab.5fH_V3_P6h2y_WT.A_HL.pdb.m0038	ENERGY:	192632	193.9	200292	-7.66	DDG:	653942	SD:	0.71756	DDGs:	91134	:	0.73764	=	-4999644	-	-5073408	:	7198	=	151612	-	144414
5fab.5fH_V3_P6h2y_WT.A_HL.pdb.m0039	ENERGY:	192565	193.9	197069	-4504	DDG:	538688	SD:	0.83887	DDGs:	64216	:	110915	=	-4999868	-	-5110783	:	3.55	=	148.22	-	144.67
5fab.5fH_V3_P6h2y_WT.A_HL.pdb.m0040	ENERGY:	189392	193.9	194305	-4913	DDG:	417734	SD:	0.55571	DDGs:	751719	:	0.6643	=	-500852	-	-507495	:	4.39	=	145531	-	141141
5fab.5fH_V3_P6h2y_WT.A_HL.pdb.m0041	ENERGY:	192769	193.9	199525	-6756	DDG:	629599	SD:	0.8921	DDGs:	705751	:	100815	=	-5000468	-	-5101283	:	5915	=	150721	-	144806
5fab.5fH_V3_P6h2y_WT.A_HL.pdb.m0042	ENERGY:	192682	193.9	194.76	-2078	DDG:	171297	SD:	0.38294	DDGs:	447315	:	115895	=	-4973726	-	-5089621	:	1196	=	145733	-	144537
5fab.5fH_V3_P6h2y_WT.A_HL.pdb.m0043	ENERGY:	192345	193.9	197072	-4727	DDG:	454875	SD:	0.45087	DDGs:	1008876	:	0.48338	=	-4991703	-	-5040041	:	4391	=	148097	-	143706
5fab.5fH_V3_P6h2y_WT.A_HL.pdb.m0044	ENERGY:	192475	193.9	199071	-6596	DDG:	581572	SD:	0.96615	DDGs:	601947	:	0.84189	=	-5019265	-	-5103454	:	5914	=	150437	-	144523
5fab.5fH_V3_P6h2y_WT.A_HL.pdb.m0045	ENERGY:	192733	193.9	197556	-4823	DDG:	506579	SD:	0.89879	DDGs:	563624	:	114364	=	-4951565	-	-5065929	:	3839	=	148278	-	144439
5fab.5fH_V3_P6h2y_WT.A_HL.pdb.m0046	ENERGY:	192877	193.9	202936	-10059	DDG:	810374	SD:	100832	DDGs:	803687	:	109796	=	-4941762	-	-5051558	:	8923	=	153493	-	144.57
5fab.5fH_V3_P6h2y_WT.A_HL.pdb.m0047	ENERGY:	193277	193.9	194333	-1056	DDG:	234715	SD:	0.93278	DDGs:	25163	:	0.63473	=	-5002534	-	-5066007	:	0.417	=	145436	-	145019
5fab.5fH_V3_P6h2y_WT.A_HL.pdb.m0048	ENERGY:	192768	193.9	195135	-2367	DDG:	299878	SD:	0.86136	DDGs:	348144	:	0.74561	=	-5052871	-	-5127432	:	1675	=	146791	-	145116
5fab.5fH_V3_P6h2y_WT.A_HL.pdb.m0049	ENERGY:	192481	193.9	195325	-2844	DDG:	261068	SD:	0.56683	DDGs:	460574	:	0.80883	=	-504653	-	-5127413	:	2042	=	146865	-	144823
5fab.5fH_V3_P6h2y_WT.A_HL.pdb.m0050	ENERGY:	193201	193.9	195934	-2733	DDG:	183255	SD:	0.93315	DDGs:	196384	:	0.24749	=	-503871	-	-5063459	:	2428	=	147416	-	144988
5fab.5fH_V3_P6h2y_WT.A_HL.pdb.m0051	ENERGY:	188874	193.9	188349	(-0.525000)	DDG:	-171183	SD:	0.58533	DDGs:	-292456	:	0.34744	=	-5288641	-	-5323385	:	-0.872	=	142316	-	143188
5fab.5fH_V3_P6h2y_WT.A_HL.pdb.m0052	ENERGY:	193056	193.9	193995	-0.939	DDG:	195287	SD:	0.58806	DDGs:	332085	:	0.29668	=	-5042938	-	-5072606	:	0.655	=	145512	-	144857
5fab.5fH_V3_P6h2y_WT.A_HL.pdb.m0053	ENERGY:	193401	193.9	196434	-3033	DDG:	430391	SD:	0.89884	DDGs:	478831	:	0.80839	=	-5047294	-	-5128133	:	2226	=	147977	-	145751
5fab.5fH_V3_P6h2y_WT.A_HL.pdb.m0054	ENERGY:	193507	193.9	196.46	-2953	DDG:	253037	SD:	0.84303	DDGs:	300153	:	0.09341	=	-512005	-	-5129391	:	2861	=	148736	-	145875
5fab.5fH_V3_P6h2y_WT.A_HL.pdb.m0055	ENERGY:	193.19	193.9	193384	-0.194	DDG:	0.84871	SD:	0.69936	DDGs:	121356	:	0.76047	=	-5051845	-	-5127892	:	-0.573	=	144995	-	145568
5fab.5fH_V3_P6h2y_WT.A_HL.pdb.m0056	ENERGY:	188568	193.9	189705	-1137	DDG:	0.45661	SD:	0.70079	DDGs:	0.65156	:	0.37393	=	-526051	-	-5297903	:	0.748	=	143386	-	142638
5fab.5fH_V3_P6h2y_WT.A_HL.pdb.m0057	ENERGY:	193282	193.9	194986	-1704	DDG:	19825	SD:	0.77036	DDGs:	257346	:	0.46494	=	-5079046	-	-512554	:	1253	=	146858	-	145605
5fab.5fH_V3_P6h2y_WT.A_HL.pdb.m0058	ENERGY:	193077	193.9	194228	-1151	DDG:	132219	SD:	0.30716	DDGs:	430462	:	0.35576	=	-5037968	-	-5073544	:	0.78	=	145701	-	144921
5fab.5fH_V3_P6h2y_WT.A_HL.pdb.m0059	ENERGY:	193293	193.9	194479	-1186	DDG:	0.99938	SD:	0.54662	DDGs:	182828	:	0.78701	=	-5050402	-	-5129103	:	0.406	=	146067	-	145661
5fab.5fH_V3_P6h2y_WT.A_HL.pdb.m0060	ENERGY:	193055	193.9	195428	-2373	DDG:	187979	SD:	0.63584	DDGs:	295639	:	0.73652	=	-505489	-	-5128542	:	1635	=	147.05	-	145415
5fab.5fH_V3_P6h2y_WT.A_HL.pdb.m0061	ENERGY:	193326	193.9	194452	-1126	DDG:	1701	SD:	0.67073	DDGs:	253604	:	0.94296	=	-5029157	-	-5123453	:	0.194	=	145826	-	145632
5fab.5fH_V3_P6h2y_WT.A_HL.pdb.m0062	ENERGY:	192.14	193.9	201.35	-9.21	DDG:	987315	SD:	0.7616	DDGs:	1296363	:	156675	=	-4907946	-	-5064621	:	7938	=	151762	-	143824
5fab.5fH_V3_P6h2y_WT.A_HL.pdb.m0063	ENERGY:	192781	193.9	203634	-10853	DDG:	103847	SD:	0.78669	DDGs:	1320056	:	200707	=	-4874377	-	-5075084	:	9214	=	153719	-	144505
5fab.5fH_V3_P6h2y_WT.A_HL.pdb.m0064	ENERGY:	192609	193.9	202475	-9866	DDG:	963057	SD:	0.64604	DDGs:	149071	:	175746	=	-4912137	-	-5087883	:	8274	=	152916	-	144642
5fab.5fH_V3_P6h2y_WT.A_HL.pdb.m0065	ENERGY:	193296	193.9	199237	-5941	DDG:	629538	SD:	0.61034	DDGs:	1031453	:	0.26329	=	-5066292	-	-5092621	:	5365	=	150.98	-	145615
5fab.5fH_V3_P6h2y_WT.A_HL.pdb.m0066	ENERGY:	192877	193.9	200269	-7392	DDG:	735276	SD:	0.78125	DDGs:	941151	:	232261	=	-4826873	-	-5059134	:	5236	=	149871	-	144635
5fab.5fH_V3_P6h2y_WT.A_HL.pdb.m0067	ENERGY:	192762	193.9	201629	-8867	DDG:	816165	SD:	0.69835	DDGs:	11687	:	212679	=	-48017	-	-5014379	:	6993	=	150892	-	143899
5fab.5fH_V3_P6h2y_WT.A_HL.pdb.m0068	ENERGY:	192845	193.9	202271	-9426	DDG:	10873	SD:	0.91212	DDGs:	1192054	:	238299	=	-4874943	-	-5113242	:	7274	=	152359	-	145085
5fab.5fH_V3_P6h2y_WT.A_HL.pdb.m0069	ENERGY:	192432	193.9	200989	-8557	DDG:	944442	SD:	0.75628	DDGs:	1248806	:	251119	=	-483007	-	-5081189	:	6.41	=	150625	-	144215
5fab.5fH_V3_P6h2y_WT.A_HL.pdb.m0070	ENERGY:	192879	193.9	202311	-9432	DDG:	103752	SD:	0.81756	DDGs:	1269038	:	219883	=	-4890304	-	-5110187	:	7396	=	152581	-	145185
5fab.5fH_V3_P6h2y_WT.A_HL.pdb.m0071	ENERGY:	192225	193.9	201756	-9531	DDG:	893564	SD:	0.77372	DDGs:	1154895	:	17407	=	-482639	-	-500046	:	7.04	=	150.44	-	143.4
5fab.5fH_V3_P6h2y_WT.A_HL.pdb.m0072	ENERGY:	192275	193.9	203552	-11277	DDG:	104452	SD:	0.86635	DDGs:	1205659	:	125659	=	-4897301	-	-502296	:	10296	=	153894	-	143598
5fab.5fH_V3_P6h2y_WT.A_HL.pdb.m0073	ENERGY:	191353	193.9	199761	-8408	DDG:	841151	SD:	0.70017	DDGs:	1201349	:	197396	=	-4904286	-	-5101682	:	6586	=	150113	-	143527
5fab.5fH_V3_P6h2y_WT.A_HL.pdb.m0074	ENERGY:	192819	193.9	202204	-9385	DDG:	959641	SD:	0.64375	DDGs:	1490709	:	254155	=	-4871924	-	-5126079	:	7114	=	152278	-	145164
5fab.5fH_V3_P6h2y_WT.A_HL.pdb.m0075	ENERGY:	192.43	193.9	201.79	-9.36	DDG:	881129	SD:	0.28666	DDGs:	3073799	:	285868	=	-4875449	-	-5161317	:	6502	=	151908	-	145406
5fab.5fH_V3_P6h2y_WT.A_HL.pdb.m0076	ENERGY:	192816	193.9	197757	-4941	DDG:	607001	SD:	0.6939	DDGs:	874761	:	159439	=	-4913572	-	-5073011	:	3627	=	148221	-	144594
5fab.5fH_V3_P6h2y_WT.A_HL.pdb.m0077	ENERGY:	193323	193.9	202028	-8705	DDG:	876441	SD:	0.65886	DDGs:	1330247	:	239801	=	-4864125	-	-5103926	:	6.55	=	151994	-	145444
5fab.5fH_V3_P6h2y_WT.A_HL.pdb.m0078	ENERGY:	189447	193.9	191524	-2077	DDG:	429876	SD:	0.98965	DDGs:	434373	:	243792	=	-4814203	-	-5057995	:	0.79	=	142034	-	141244
5fab.5fH_V3_P6h2y_WT.A_HL.pdb.m0079	ENERGY:	190766	193.9	211047	-20281	DDG:	208135	SD:	136109	DDGs:	1529179	:	211533	=	-4891852	-	-5103385	:	18041	=	161.08	-	143039
5fab.5fH_V3_P6h2y_WT.A_HL.pdb.m0080	ENERGY:	187.9	193.9	213347	-25447	DDG:	218226	SD:	212473	DDGs:	1027076	:	284685	=	-4809028	-	-5093713	:	23814	=	163.58	-	139766
5fab.5fH_V3_P6h2y_WT.A_HL.pdb.m0081	ENERGY:	185916	193.9	205211	-19295	DDG:	188389	SD:	141797	DDGs:	1328582	:	208267	=	-5096687	-	-5304954	:	17.18	=	157285	-	140105
5fab.5fH_V3_P6h2y_WT.A_HL.pdb.m0082	ENERGY:	189115	193.9	208933	-19818	DDG:	19.53	SD:	164039	DDGs:	119057	:	198122	=	-4890619	-	-5088741	:	17649	=	158928	-	141279
5fab.5fH_V3_P6h2y_WT.A_HL.pdb.m0083	ENERGY:	187258	193.9	206049	-18791	DDG:	184411	SD:	143691	DDGs:	1283386	:	249773	=	-4827002	-	-5076775	:	17255	=	156423	-	139168
5fab.5fH_V3_P6h2y_WT.A_HL.pdb.m0084	ENERGY:	188238	193.9	206581	-18343	DDG:	18447	SD:	136977	DDGs:	1346722	:	219799	=	-4893624	-	-5113423	:	16116	=	156672	-	140556
5fab.5fH_V3_P6h2y_WT.A_HL.pdb.m0085	ENERGY:	189028	193.9	212774	-23746	DDG:	224787	SD:	172148	DDGs:	1305778	:	206878	=	-4875053	-	-5081931	:	21807	=	162649	-	140842
5fab.5fH_V3_P6h2y_WT.A_HL.pdb.m0086	ENERGY:	187591	193.9	207.48	-19889	DDG:	204701	SD:	131592	DDGs:	1555573	:	0.5455	=	-5027129	-	-5081679	:	19357	=	158856	-	139499
5fab.5fH_V3_P6h2y_WT.A_HL.pdb.m0087	ENERGY:	189219	193.9	209.44	-20221	DDG:	202439	SD:	139878	DDGs:	1447254	:	120542	=	-4913313	-	-5033855	:	18818	=	159623	-	140805
5fab.5fH_V3_P6h2y_WT.A_HL.pdb.m0088	ENERGY:	188823	193.9	205752	-16929	DDG:	18474	SD:	120604	DDGs:	153179	:	195652	=	-4896275	-	-5091927	:	14846	=	155834	-	140988
5fab.5fH_V3_P6h2y_WT.A_HL.pdb.m0089	ENERGY:	188223	193.9	211065	-22842	DDG:	218215	SD:	177872	DDGs:	1226809	:	225261	=	-4813641	-	-5038902	:	20478	=	160.25	-	139772
5fab.5fH_V3_P6h2y_WT.A_HL.pdb.m0090	ENERGY:	188946	193.9	208964	-20018	DDG:	196994	SD:	139781	DDGs:	1409305	:	179719	=	-4919422	-	-5099141	:	18.01	=	159189	-	141179
5fab.5fH_V3_P6h2y_WT.A_HL.pdb.m0091	ENERGY:	188564	193.9	203978	-15414	DDG:	153503	SD:	137055	DDGs:	112001	:	213308	=	-4894764	-	-5108072	:	13232	=	154035	-	140803
5fab.5fH_V3_P6h2y_WT.A_HL.pdb.m0092	ENERGY:	188622	193.9	207531	-18909	DDG:	202538	SD:	181026	DDGs:	1118834	:	241464	=	-4864778	-	-5106242	:	16.89	=	157723	-	140833
5fab.5fH_V3_P6h2y_WT.A_HL.pdb.m0093	ENERGY:	189556	193.9	207009	-17453	DDG:	183424	SD:	130851	DDGs:	1401778	:	0.27162	=	-5099298	-	-512646	:	16176	=	159063	-	142887
5fab.5fH_V3_P6h2y_WT.A_HL.pdb.m0094	ENERGY:	189342	193.9	208.02	-18678	DDG:	176219	SD:	172038	DDGs:	1024303	:	0.11313	=	-509995	-	-5111263	:	18545	=	160087	-	141542
5fab.5fH_V3_P6h2y_WT.A_HL.pdb.m0095	ENERGY:	185319	193.9	190504	-5185	DDG:	392062	SD:	0.92074	DDGs:	425812	:	0.18391	=	-5332551	-	-5350942	:	4994	=	144899	-	139905
5fab.5fH_V3_P6h2y_WT.A_HL.pdb.m0096	ENERGY:	189537	193.9	207.45	-17913	DDG:	198347	SD:	203335	DDGs:	975469	:	0.24758	=	-5101893	-	-5126651	:	17649	=	159527	-	141878
5fab.5fH_V3_P6h2y_WT.A_HL.pdb.m0097	ENERGY:	188.92	193.9	210014	-21094	DDG:	185886	SD:	146257	DDGs:	1270955	:	0.16334	=	-5105399	-	-5121733	:	19929	=	162131	-	142202
5fab.5fH_V3_P6h2y_WT.A_HL.pdb.m0098	ENERGY:	191176	193.9	209292	-18116	DDG:	175863	SD:	0.96491	DDGs:	1822586	:	0.21553	=	-5106094	-	-5127647	:	17844	=	161.39	-	143546
5fab.5fH_V3_P6h2y_WT.A_HL.pdb.m0099	ENERGY:	186757	193.9	206531	-19774	DDG:	186225	SD:	0.90197	DDGs:	2064645	:	125052	=	-5188915	-	-5313967	:	18489	=	159496	-	141007
5fab.5fH_V3_P6h2y_WT.A_HL.pdb.m0100	ENERGY:	190103	193.9	208771	-18668	DDG:	171449	SD:	162334	DDGs:	105615	:	0.18619	=	-5109923	-	-5128542	:	18454	=	160929	-	142475
5fab.5fH_V3_P6h2y_WT.A_HL.pdb.m0101	ENERGY:	189586	193.9	206501	-16915	DDG:	178033	SD:	165079	DDGs:	1078472	:	0.21983	=	-510726	-	-5129243	:	16589	=	158612	-	142023
5fab.5fH_V3_P6h2y_WT.A_HL.pdb.m0102	ENERGY:	189198	193.9	205529	-16331	DDG:	153027	SD:	174233	DDGs:	878289	:	0.37064	=	-5090709	-	-5127773	:	15964	=	157582	-	141618
5fab.5fH_V3_P6h2y_WT.A_HL.pdb.m0103	ENERGY:	188886	193.9	208642	-19756	DDG:	20117	SD:	123244	DDGs:	163229	:	0.33621	=	-5092161	-	-5125782	:	19431	=	160706	-	141275
5fab.5fH_V3_P6h2y_WT.A_HL.pdb.m0104	ENERGY:	189654	193.9	209048	-19394	DDG:	187938	SD:	147099	DDGs:	1277629	:	0.20214	=	-5098989	-	-5119203	:	18981	=	160898	-	141917
5fab.5fH_V3_P6h2y_WT.A_HL.pdb.m0105	ENERGY:	190288	193.9	208323	-18035	DDG:	181611	SD:	118149	DDGs:	1537135	:	0.3189	=	-5092216	-	-5124106	:	17664	=	160333	-	142669
5fab.5fH_V3_P6h2y_WT.A_HL.pdb.m0106	ENERGY:	189741	193.9	210132	-20391	DDG:	17708	SD:	161196	DDGs:	1098538	:	0.15688	=	-5104611	-	-5120299	:	20254	=	162346	-	142092
5fab.5fH_V3_P6h2y_WT.A_HL.pdb.m0107	ENERGY:	189172	193.9	206981	-17809	DDG:	180986	SD:	141304	DDGs:	1280827	:	0.25627	=	-5093629	-	-5119256	:	17546	=	158.98	-	141434
5fab.5fH_V3_P6h2y_WT.A_HL.pdb.m0108	ENERGY:	189665	193.9	215026	-25361	DDG:	252517	SD:	155483	DDGs:	1624081	:	313089	=	-4713482	-	-5026571	:	22015	=	163145	-	141.13
5fab.5fH_V3_P6h2y_WT.A_HL.pdb.m0109	ENERGY:	185072	193.9	197556	-12484	DDG:	109204	SD:	112677	DDGs:	969177	:	377209	=	-4866297	-	-5243506	:	8703	=	147195	-	138492
5fab.5fH_V3_P6h2y_WT.A_HL.pdb.m0110	ENERGY:	188383	193.9	215139	-26756	DDG:	276309	SD:	124011	DDGs:	2228101	:	371116	=	-468312	-	-5054236	:	22952	=	163033	-	140081
5fab.5fH_V3_P6h2y_WT.A_HL.pdb.m0111	ENERGY:	187444	193.9	212324	-24.88	DDG:	258465	SD:	102159	DDGs:	2530027	:	37424	=	-4619797	-	-4994037	:	20.29	=	161635	-	141345
5fab.5fH_V3_P6h2y_WT.A_HL.pdb.m0112	ENERGY:	189984	193.9	213468	-23484	DDG:	257935	SD:	161223	DDGs:	1599865	:	382221	=	-4706688	-	-5088909	:	19601	=	161582	-	141981
5fab.5fH_V3_P6h2y_WT.A_HL.pdb.m0113	ENERGY:	185296	193.9	210566	-25.27	DDG:	256281	SD:	142666	DDGs:	1796371	:	358021	=	-4838756	-	-5196777	:	21533	=	159953	-	138.42
5fab.5fH_V3_P6h2y_WT.A_HL.pdb.m0114	ENERGY:	189466	193.9	214157	-24691	DDG:	264802	SD:	146396	DDGs:	1808806	:	375076	=	-4704895	-	-5079971	:	20868	=	162232	-	141364
5fab.5fH_V3_P6h2y_WT.A_HL.pdb.m0115	ENERGY:	187181	193.9	207946	-20765	DDG:	227118	SD:	112058	DDGs:	202679	:	179924	=	-4746562	-	-4926486	:	17806	=	156.79	-	138984
5fab.5fH_V3_P6h2y_WT.A_HL.pdb.m0116	ENERGY:	184247	193.9	208452	-24205	DDG:	253931	SD:	183104	DDGs:	1386813	:	208548	=	-4934208	-	-5142756	:	19891	=	158932	-	139041
5fab.5fH_V3_P6h2y_WT.A_HL.pdb.m0117	ENERGY:	188524	193.9	209.11	-20586	DDG:	223224	SD:	172428	DDGs:	1294593	:	314586	=	-4764986	-	-5079572	:	17008	=	157488	-	140.48
5fab.5fH_V3_P6h2y_WT.A_HL.pdb.m0118	ENERGY:	189465	193.9	213113	-23648	DDG:	263197	SD:	168495	DDGs:	1562046	:	423916	=	-4648487	-	-5072403	:	19273	=	160393	-	141.12
5fab.5fH_V3_P6h2y_WT.A_HL.pdb.m0119	ENERGY:	188509	193.9	212281	-23772	DDG:	241856	SD:	137182	DDGs:	176303	:	159199	=	-4921049	-	-5080248	:	22377	=	162628	-	140251
5fab.5fH_V3_P6h2y_WT.A_HL.pdb.m0120	ENERGY:	186584	193.9	210.62	-24036	DDG:	255115	SD:	149638	DDGs:	1704881	:	207263	=	-5011502	-	-5218765	:	21601	=	161492	-	139891
5fab.5fH_V3_P6h2y_WT.A_HL.pdb.m0121	ENERGY:	188138	193.9	216074	-27936	DDG:	279416	SD:	126817	DDGs:	2203301	:	372854	=	-4693789	-	-5066643	:	24081	=	164013	-	139932
5fab.5fH_V3_P6h2y_WT.A_HL.pdb.m0122	ENERGY:	186359	193.9	213346	-26987	DDG:	23841	SD:	166362	DDGs:	143308	:	313892	=	-488879	-	-5202682	:	23.43	=	162989	-	139559
5fab.5fH_V3_P6h2y_WT.A_HL.pdb.m0124	ENERGY:	193552	193.9	197007	-3455	DDG:	360824	SD:	0.25059	DDGs:	1439909	:	0.00621	=	-5126616	-	-5127237	:	3432	=	149331	-	145899
5fab.5fH_V3_P6h2y_WT.A_HL.pdb.m0127	ENERGY:	193247	193.9	209966	-16719	DDG:	180152	SD:	121923	DDGs:	1477588	:	0.00838	=	-5124955	-	-5125793	:	16707	=	162288	-	145581
5fab.5fH_V3_P6h2y_WT.A_HL.pdb.m0128	ENERGY:	193489	193.9	196388	-2899	DDG:	273037	SD:	0.37587	DDGs:	726423	:	0.33591	=	-5093568	-	-5127159	:	2.56	=	148395	-	145835
5fab.5fH_V3_P6h2y_WT.A_HL.pdb.m0129	ENERGY:	193481	193.9	196367	-2886	DDG:	308186	SD:	0.22584	DDGs:	1364651	:	0.00324	=	-5126601	-	-5126925	:	2855	=	148674	-	145819
5fab.5fH_V3_P6h2y_WT.A_HL.pdb.m0130	ENERGY:	193442	193.9	197468	-4026	DDG:	397737	SD:	0.25337	DDGs:	1569787	:	0.01213	=	-5126349	-	-5127562	:	3996	=	149789	-	145793
5fab.5fH_V3_P6h2y_WT.A_HL.pdb.m0131	ENERGY:	193723	193.9	197806	-4083	DDG:	499715	SD:	0.73297	DDGs:	681766	:	0.0209	=	-5125437	-	-5127527	:	4067	=	150141	-	146074
5fab.5fH_V3_P6h2y_WT_Emin.A_HL.pdb.m0002	ENERGY:	48217	48.21	48217	0	DDG:	0	SD:	0	DDGs:	0	:	0	=	-5397395	-	-5397395	:	0	=	575945	-	575945
5fab.5fH_V3_P6h2y_WT_Emin.A_HL.pdb.m0004	ENERGY:	473419	48.21	536517	-63098	DDG:	616806	SD:	0.599	DDGs:	1029733	:	0.22589	=	-5305119	-	-5327708	:	5868	=	628967	-	570287
5fab.5fH_V3_P6h2y_WT_Emin.A_HL.pdb.m0005	ENERGY:	462228	48.21	568301	-106073	DDG:	953486	SD:	0.71622	DDGs:	1331279	:	-0.25538	=	-5335212	-	-5309674	:	104308	=	662211	-	557903
5fab.5fH_V3_P6h2y_WT_Emin.A_HL.pdb.m0006	ENERGY:	469793	48.21	538696	-68903	DDG:	56803	SD:	0.54772	DDGs:	1037085	:	0.39268	=	-537966	-	-5418928	:	65128	=	630825	-	565697
5fab.5fH_V3_P6h2y_WT_Emin.A_HL.pdb.m0007	ENERGY:	457471	48.21	59735	-139879	DDG:	130938	SD:	0.7099	DDGs:	1844454	:	219806	=	-5457723	-	-5677529	:	122079	=	706448	-	584369
5fab.5fH_V3_P6h2y_WT_Emin.A_HL.pdb.m0008	ENERGY:	438646	48.21	697484	-258838	DDG:	263519	SD:	179958	DDGs:	1464336	:	0.41418	=	-5304947	-	-5346365	:	252721	=	788971	-	53625
5fab.5fH_V3_P6h2y_WT_Emin.A_HL.pdb.m0009	ENERGY:	463003	48.21	672527	-209524	DDG:	202428	SD:	187777	DDGs:	1078023	:	-0.02837	=	-5399849	-	-5397012	:	210114	=	76686	-	556746
5fab.5fH_V3_P6h2y_WT_Emin.A_HL.pdb.m0010	ENERGY:	438482	48.21	741885	-303403	DDG:	301731	SD:	182163	DDGs:	1656379	:	247183	=	-5172196	-	-5419379	:	281962	=	817517	-	535555
5fab.5fH_V3_P6h2y_WT_Emin.A_HL.pdb.m0020	ENERGY:	476988	48.21	660183	-183195	DDG:	19844	SD:	229768	DDGs:	863654	:	0.02761	=	-5392763	-	-5395524	:	182849	=	753421	-	570572
5fab.5fH_V3_P6h2y_WT_Emin.A_HL.pdb.m0021	ENERGY:	48217	48.21	472089	(-1.008100)	DDG:	-0.58982	SD:	0.30177	DDGs:	-195455	:	-0.28505	=	-54259	-	-5397395	:	-0.7203	=	568742	-	575945
5fab.5fH_V3_P6h2y_WT_Emin.A_HL.pdb.m0022	ENERGY:	48217	48.21	482738	-0.0568	DDG:	0.15536	SD:	0.04685	DDGs:	331597	:	0	=	-5397395	-	-5397395	:	0.0503	=	576448	-	575945
5fab.5fH_V3_P6h2y_WT_Emin.A_HL.pdb.m0023	ENERGY:	476368	48.21	612905	-136537	DDG:	135584	SD:	0.23109	DDGs:	5867151	:	-0.02822	=	-5392783	-	-5389961	:	136812	=	706178	-	569366
5fab.5fH_V3_P6h2y_WT_Emin.A_HL.pdb.m0024	ENERGY:	481248	48.21	494938	-1369	DDG:	136404	SD:	0.03532	DDGs:	3862167	:	0.00266	=	-5396379	-	-5396645	:	1367	=	588616	-	574946
5fab.5fH_V3_P6h2y_WT_Emin.A_HL.pdb.m0025	ENERGY:	476995	48.21	560882	-83887	DDG:	964568	SD:	0.55305	DDGs:	1744082	:	-0.49211	=	-5447279	-	-5398068	:	8952	=	660348	-	570828
5fab.5fH_V3_P6h2y_WT_Emin.A_HL.pdb.m0026	ENERGY:	473182	48.21	529939	-56757	DDG:	545961	SD:	0.95722	DDGs:	570362	:	0.25979	=	-5311889	-	-5337868	:	54839	=	623221	-	568382
5fab.5fH_V3_P6h2y_WT_Emin.A_HL.pdb.m0027	ENERGY:	475011	48.21	52074	-45729	DDG:	430059	SD:	0.58751	DDGs:	732009	:	150803	=	-5246552	-	-5397355	:	40654	=	609426	-	568772
5fab.5fH_V3_P6h2y_WT_Emin.A_HL.pdb.m0028	ENERGY:	474839	48.21	548864	-74025	DDG:	756527	SD:	0.45762	DDGs:	1653185	:	0.23598	=	-5310852	-	-533445	:	7.26	=	642019	-	569419
5fab.5fH_V3_P6h2y_WT_Emin.A_HL.pdb.m0029	ENERGY:	473588	48.21	541204	-67616	DDG:	636673	SD:	0.47452	DDGs:	1341706	:	-0.14504	=	-5325954	-	-531145	:	6495	=	634858	-	569908
5fab.5fH_V3_P6h2y_WT_Emin.A_HL.pdb.m0030	ENERGY:	473374	48.21	607477	-134103	DDG:	136257	SD:	0.39577	DDGs:	3442816	:	-0.08365	=	-5358124	-	-5349759	:	134902	=	705849	-	570947
5fab.5fH_V3_P6h2y_WT_Emin.A_HL.pdb.m0031	ENERGY:	463713	48.21	639714	-176001	DDG:	186738	SD:	171364	DDGs:	1089715	:	-0.33101	=	-5365769	-	-5332668	:	177309	=	73.56	-	558291
5fab.5fH_V3_P6h2y_WT_Emin.A_HL.pdb.m0032	ENERGY:	466554	48.21	587124	-12057	DDG:	101784	SD:	0.78002	DDGs:	1304898	:	0.41794	=	-5300221	-	-5342015	:	111667	=	677108	-	565441
5fab.5fH_V3_P6h2y_WT_Emin.A_HL.pdb.m0033	ENERGY:	461558	48.21	579375	-117817	DDG:	116568	SD:	0.83171	DDGs:	1401541	:	-0.88047	=	-5418531	-	-5330484	:	126537	=	682753	-	556216
5fab.5fH_V3_P6h2y_WT_Emin.A_HL.pdb.m0034	ENERGY:	457339	48.21	571237	-113898	DDG:	107968	SD:	0.791	DDGs:	1364947	:	0.15754	=	-5346106	-	-536186	:	113089	=	668656	-	555567
5fab.5fH_V3_P6h2y_WT_Emin.A_HL.pdb.m0035	ENERGY:	463348	48.21	541224	-77876	DDG:	895262	SD:	0.83103	DDGs:	1077287	:	-0.92545	=	-5477396	-	-5384851	:	85813	=	648295	-	562482
5fab.5fH_V3_P6h2y_WT_Emin.A_HL.pdb.m0036	ENERGY:	461945	48.21	554654	-92709	DDG:	848587	SD:	0.97367	DDGs:	871538	:	0.63246	=	-5302055	-	-5365301	:	90064	=	64997	-	559906
5fab.5fH_V3_P6h2y_WT_Emin.A_HL.pdb.m0037	ENERGY:	463937	48.21	582465	-118528	DDG:	120933	SD:	0.6839	DDGs:	1768298	:	-0.68354	=	-5418706	-	-5350352	:	12104	=	684722	-	563682
5fab.5fH_V3_P6h2y_WT_Emin.A_HL.pdb.m0038	ENERGY:	469452	48.21	571768	-102316	DDG:	925724	SD:	0.74539	DDGs:	1241934	:	-0.11287	=	-5404873	-	-5393586	:	103372	=	666011	-	562639
5fab.5fH_V3_P6h2y_WT_Emin.A_HL.pdb.m0039	ENERGY:	458049	48.21	567579	-10953	DDG:	10297	SD:	0.75534	DDGs:	1363234	:	0.3387	=	-5317524	-	-5351394	:	103091	=	661264	-	558173
5fab.5fH_V3_P6h2y_WT_Emin.A_HL.pdb.m0040	ENERGY:	458655	48.21	537516	-78861	DDG:	814621	SD:	0.85313	DDGs:	954867	:	-0.9157	=	-5422086	-	-5330516	:	89411	=	643404	-	553993
5fab.5fH_V3_P6h2y_WT_Emin.A_HL.pdb.m0041	ENERGY:	464802	48.21	556091	-91289	DDG:	899377	SD:	0.62416	DDGs:	1440951	:	-0.45958	=	-5415949	-	-5369991	:	95469	=	659169	-	56.37
5fab.5fH_V3_P6h2y_WT_Emin.A_HL.pdb.m0042	ENERGY:	461729	48.21	505671	-43942	DDG:	264712	SD:	0.79961	DDGs:	331051	:	0.90617	=	-534074	-	-5431357	:	36695	=	601732	-	565037
5fab.5fH_V3_P6h2y_WT_Emin.A_HL.pdb.m0043	ENERGY:	461654	48.21	555765	-94111	DDG:	961914	SD:	0.94227	DDGs:	1020846	:	0.19992	=	-5350191	-	-5370183	:	92698	=	652865	-	560167
5fab.5fH_V3_P6h2y_WT_Emin.A_HL.pdb.m0044	ENERGY:	463957	48.21	558258	-94301	DDG:	9071	SD:	0.92237	DDGs:	983443	:	-0.59951	=	-5419678	-	-5359727	:	103609	=	662407	-	558798
5fab.5fH_V3_P6h2y_WT_Emin.A_HL.pdb.m0045	ENERGY:	453905	48.21	555916	-102011	DDG:	945398	SD:	0.50985	DDGs:	1854263	:	0.03575	=	-5314569	-	-5318144	:	101477	=	653052	-	551575
5fab.5fH_V3_P6h2y_WT_Emin.A_HL.pdb.m0046	ENERGY:	466472	48.21	586714	-120242	DDG:	127493	SD:	0.89865	DDGs:	1418717	:	-0.35501	=	-5387842	-	-5352341	:	124719	=	685505	-	560786
5fab.5fH_V3_P6h2y_WT_Emin.A_HL.pdb.m0047	ENERGY:	473387	48.21	534484	-61097	DDG:	605379	SD:	0.44992	DDGs:	1345526	:	-0.1536	=	-5406958	-	-5391598	:	6283	=	629398	-	566568
5fab.5fH_V3_P6h2y_WT_Emin.A_HL.pdb.m0048	ENERGY:	464011	48.21	537485	-73474	DDG:	792959	SD:	0.71613	DDGs:	1107276	:	0.19143	=	-540725	-	-5426393	:	71799	=	632569	-	56077
5fab.5fH_V3_P6h2y_WT_Emin.A_HL.pdb.m0049	ENERGY:	46658	48.21	542805	-76225	DDG:	693869	SD:	0.54848	DDGs:	1265069	:	0.17798	=	-5409793	-	-5427591	:	74282	=	637804	-	563522
5fab.5fH_V3_P6h2y_WT_Emin.A_HL.pdb.m0050	ENERGY:	468073	48.21	526645	-58572	DDG:	550269	SD:	0.5787	DDGs:	950864	:	-0.07147	=	-5429428	-	-5422281	:	59531	=	623634	-	564103
5fab.5fH_V3_P6h2y_WT_Emin.A_HL.pdb.m0051	ENERGY:	472302	48.21	509993	-37691	DDG:	419219	SD:	0.41308	DDGs:	1014874	:	-0.16855	=	-5415403	-	-5398548	:	39145	=	60532	-	566175
5fab.5fH_V3_P6h2y_WT_Emin.A_HL.pdb.m0052	ENERGY:	468947	48.21	511731	-42784	DDG:	545803	SD:	0.47915	DDGs:	1139114	:	0.04187	=	-541519	-	-5419377	:	42486	=	607363	-	564877
5fab.5fH_V3_P6h2y_WT_Emin.A_HL.pdb.m0053	ENERGY:	46867	48.21	555035	-86365	DDG:	8642	SD:	0.52297	DDGs:	1652501	:	-0.18263	=	-5409798	-	-5391535	:	88258	=	650103	-	561845
5fab.5fH_V3_P6h2y_WT_Emin.A_HL.pdb.m0054	ENERGY:	473307	48.21	528824	-55517	DDG:	543499	SD:	0.44416	DDGs:	1223664	:	-0.1108	=	-5408814	-	-5397734	:	56309	=	623896	-	567587
5fab.5fH_V3_P6h2y_WT_Emin.A_HL.pdb.m0055	ENERGY:	466873	48.21	521025	-54152	DDG:	535573	SD:	0.36292	DDGs:	1475745	:	0.13662	=	-5409501	-	-5423163	:	5263	=	616248	-	563618
5fab.5fH_V3_P6h2y_WT_Emin.A_HL.pdb.m0056	ENERGY:	462019	48.21	506903	-44884	DDG:	435779	SD:	0.81945	DDGs:	531792	:	0.11105	=	-5406007	-	-5417112	:	43761	=	601525	-	557764
5fab.5fH_V3_P6h2y_WT_Emin.A_HL.pdb.m0057	ENERGY:	465165	48.21	526623	-61458	DDG:	526732	SD:	0.80227	DDGs:	65655	:	0.19254	=	-5406899	-	-5426153	:	59937	=	621767	-	56183
5fab.5fH_V3_P6h2y_WT_Emin.A_HL.pdb.m0058	ENERGY:	476285	48.21	504941	-28656	DDG:	296239	SD:	0.44724	DDGs:	662369	:	-0.11204	=	-5408017	-	-5396813	:	29738	=	59974	-	570002
5fab.5fH_V3_P6h2y_WT_Emin.A_HL.pdb.m0059	ENERGY:	469498	48.21	514386	-44888	DDG:	464153	SD:	0.71835	DDGs:	646138	:	-0.06314	=	-5403452	-	-5397138	:	45454	=	608694	-	56324
5fab.5fH_V3_P6h2y_WT_Emin.A_HL.pdb.m0060	ENERGY:	467203	48.21	528439	-61236	DDG:	575803	SD:	0.6724	DDGs:	856341	:	0.10509	=	-5407792	-	-5418301	:	6.02	=	623239	-	563039
5fab.5fH_V3_P6h2y_WT_Emin.A_HL.pdb.m0061	ENERGY:	467994	48.21	520771	-52777	DDG:	526406	SD:	0.52721	DDGs:	998466	:	-0.11832	=	-5409175	-	-5397343	:	54094	=	615868	-	561774
5fab.5fH_V3_P6h2y_WT_Emin.A_HL.pdb.m0062	ENERGY:	468917	48.21	605844	-136927	DDG:	135308	SD:	0.91528	DDGs:	1478319	:	-0.06727	=	-5353075	-	-5346348	:	139019	=	704916	-	565897
5fab.5fH_V3_P6h2y_WT_Emin.A_HL.pdb.m0063	ENERGY:	463515	48.21	617375	-15386	DDG:	153012	SD:	0.93106	DDGs:	1643424	:	0.92622	=	-5271134	-	-5363756	:	143819	=	704795	-	560976
5fab.5fH_V3_P6h2y_WT_Emin.A_HL.pdb.m0064	ENERGY:	466978	48.21	599538	-13256	DDG:	141734	SD:	0.87359	DDGs:	162243	:	-0.36058	=	-5375111	-	-5339053	:	133696	=	697083	-	563387
5fab.5fH_V3_P6h2y_WT_Emin.A_HL.pdb.m0065	ENERGY:	46349	48.21	567021	-103531	DDG:	107206	SD:	0.77087	DDGs:	1390718	:	-0.74925	=	-5419916	-	-5344991	:	106794	=	670002	-	563208
5fab.5fH_V3_P6h2y_WT_Emin.A_HL.pdb.m0066	ENERGY:	467985	48.21	578236	-110251	DDG:	112866	SD:	0.64918	DDGs:	1738585	:	-0.11959	=	-5357774	-	-5345815	:	112678	=	677122	-	564444
5fab.5fH_V3_P6h2y_WT_Emin.A_HL.pdb.m0067	ENERGY:	463361	48.21	58408	-120719	DDG:	127065	SD:	0.91099	DDGs:	1394806	:	-0.49869	=	-5412232	-	-5362363	:	126139	=	687364	-	561225
5fab.5fH_V3_P6h2y_WT_Emin.A_HL.pdb.m0068	ENERGY:	469673	48.21	611951	-142278	DDG:	143859	SD:	0.67425	DDGs:	2133612	:	-0.66861	=	-5403392	-	-5336531	:	147132	=	711761	-	564629
5fab.5fH_V3_P6h2y_WT_Emin.A_HL.pdb.m0069	ENERGY:	462676	48.21	589699	-127023	DDG:	13154	SD:	0.88716	DDGs:	14827	:	10341	=	-5339109	-	-5442519	:	121536	=	682364	-	560828
5fab.5fH_V3_P6h2y_WT_Emin.A_HL.pdb.m0070	ENERGY:	467878	48.21	593041	-125163	DDG:	124297	SD:	0.66612	DDGs:	1865977	:	-0.24461	=	-5357179	-	-5332718	:	125855	=	688251	-	562396
5fab.5fH_V3_P6h2y_WT_Emin.A_HL.pdb.m0071	ENERGY:	462144	48.21	596387	-134243	DDG:	127192	SD:	0.61556	DDGs:	2066268	:	0.62042	=	-5278642	-	-5340684	:	126014	=	687352	-	561338
5fab.5fH_V3_P6h2y_WT_Emin.A_HL.pdb.m0072	ENERGY:	46734	48.21	605611	-138271	DDG:	138853	SD:	0.88598	DDGs:	1567232	:	0.29895	=	-5313757	-	-5343652	:	136118	=	706256	-	570138
5fab.5fH_V3_P6h2y_WT_Emin.A_HL.pdb.m0073	ENERGY:	46619	48.21	577332	-111142	DDG:	113919	SD:	0.78592	DDGs:	1449508	:	-0.26794	=	-5369336	-	-5342542	:	112747	=	674758	-	562011
5fab.5fH_V3_P6h2y_WT_Emin.A_HL.pdb.m0074	ENERGY:	457908	48.21	584546	-126638	DDG:	121388	SD:	0.67574	DDGs:	1796361	:	-0.35582	=	-5359606	-	-5324024	:	124178	=	677645	-	553467
5fab.5fH_V3_P6h2y_WT_Emin.A_HL.pdb.m0075	ENERGY:	472738	48.21	557108	-8437	DDG:	984928	SD:	0.77792	DDGs:	1266096	:	-0.7661	=	-5426305	-	-5349695	:	91158	=	661504	-	570346
5fab.5fH_V3_P6h2y_WT_Emin.A_HL.pdb.m0076	ENERGY:	461868	48.21	548907	-87039	DDG:	916036	SD:	0.74797	DDGs:	1224701	:	-0.00027	=	-5366461	-	-5366434	:	85534	=	646205	-	560671
5fab.5fH_V3_P6h2y_WT_Emin.A_HL.pdb.m0077	ENERGY:	465648	48.21	601882	-136234	DDG:	136491	SD:	0.84551	DDGs:	1614302	:	0.19827	=	-5356196	-	-5376023	:	131747	=	696926	-	565179
5fab.5fH_V3_P6h2y_WT_Emin.A_HL.pdb.m0078	ENERGY:	462835	48.21	572107	-109272	DDG:	116323	SD:	0.91168	DDGs:	1275919	:	109102	=	-5317533	-	-5426635	:	101791	=	663587	-	561796
5fab.5fH_V3_P6h2y_WT_Emin.A_HL.pdb.m0079	ENERGY:	435962	48.21	693161	-257199	DDG:	266993	SD:	144377	DDGs:	1849276	:	0.83544	=	-5317132	-	-5400676	:	251052	=	784033	-	532981
5fab.5fH_V3_P6h2y_WT_Emin.A_HL.pdb.m0080	ENERGY:	440064	48.21	686561	-246497	DDG:	293907	SD:	228437	DDGs:	12866	:	0.55006	=	-5306444	-	-536145	:	240294	=	778145	-	537851
5fab.5fH_V3_P6h2y_WT_Emin.A_HL.pdb.m0081	ENERGY:	438323	48.21	71382	-275497	DDG:	250751	SD:	19125	DDGs:	1311116	:	0.20097	=	-5332557	-	-5352654	:	266683	=	805155	-	538472
5fab.5fH_V3_P6h2y_WT_Emin.A_HL.pdb.m0082	ENERGY:	447056	48.21	70233	-255274	DDG:	253594	SD:	180025	DDGs:	140866	:	0.14219	=	-5350803	-	-5365022	:	24865	=	79735	-	54.87
5fab.5fH_V3_P6h2y_WT_Emin.A_HL.pdb.m0083	ENERGY:	442067	48.21	712621	-270554	DDG:	258217	SD:	166111	DDGs:	1554485	:	0.15356	=	-5322013	-	-5337369	:	265893	=	804012	-	538119
5fab.5fH_V3_P6h2y_WT_Emin.A_HL.pdb.m0084	ENERGY:	447886	48.21	705226	-25734	DDG:	260255	SD:	161212	DDGs:	1614365	:	-0.28623	=	-5376714	-	-5348091	:	259391	=	803481	-	54409
5fab.5fH_V3_P6h2y_WT_Emin.A_HL.pdb.m0085	ENERGY:	446251	48.21	744178	-297927	DDG:	299251	SD:	204105	DDGs:	1466162	:	0.27107	=	-5370475	-	-5397582	:	296152	=	835957	-	539805
5fab.5fH_V3_P6h2y_WT_Emin.A_HL.pdb.m0086	ENERGY:	438474	48.21	695764	-25729	DDG:	26574	SD:	180319	DDGs:	1473722	:	-0.63579	=	-5405818	-	-5342239	:	259868	=	798706	-	538838
5fab.5fH_V3_P6h2y_WT_Emin.A_HL.pdb.m0087	ENERGY:	439706	48.21	718558	-278852	DDG:	275354	SD:	195426	DDGs:	1408994	:	12076	=	-5294389	-	-5415149	:	274322	=	808677	-	534355
5fab.5fH_V3_P6h2y_WT_Emin.A_HL.pdb.m0088	ENERGY:	436272	48.21	701853	-265581	DDG:	243139	SD:	167169	DDGs:	145445	:	0.45511	=	-5316695	-	-5362206	:	257885	=	793641	-	535756
5fab.5fH_V3_P6h2y_WT_Emin.A_HL.pdb.m0089	ENERGY:	456848	48.21	721545	-264697	DDG:	274779	SD:	169086	DDGs:	1625084	:	0.80789	=	-5344995	-	-5425784	:	258148	=	816618	-	55847
5fab.5fH_V3_P6h2y_WT_Emin.A_HL.pdb.m0090	ENERGY:	437644	48.21	695484	-25784	DDG:	254235	SD:	107094	DDGs:	2373943	:	0.05762	=	-5317874	-	-5323636	:	251914	=	787287	-	535373
5fab.5fH_V3_P6h2y_WT_Emin.A_HL.pdb.m0091	ENERGY:	439513	48.21	63439	-194877	DDG:	212079	SD:	178479	DDGs:	1188257	:	0.69408	=	-530839	-	-5377798	:	190873	=	723793	-	53292
5fab.5fH_V3_P6h2y_WT_Emin.A_HL.pdb.m0092	ENERGY:	439933	48.21	705842	-265909	DDG:	258309	SD:	185043	DDGs:	139594	:	0.51574	=	-53368	-	-5388374	:	256765	=	797905	-	54114
5fab.5fH_V3_P6h2y_WT_Emin.A_HL.pdb.m0093	ENERGY:	457224	48.21	683273	-226049	DDG:	21063	SD:	187022	DDGs:	1126231	:	-0.00885	=	-5398125	-	-539724	:	226131	=	77712	-	550989
5fab.5fH_V3_P6h2y_WT_Emin.A_HL.pdb.m0094	ENERGY:	464965	48.21	66206	-197095	DDG:	190193	SD:	0.79804	DDGs:	2383243	:	-0.05318	=	-5401559	-	-5396241	:	197925	=	756522	-	558597
5fab.5fH_V3_P6h2y_WT_Emin.A_HL.pdb.m0095	ENERGY:	469018	48.21	535217	-66199	DDG:	646554	SD:	0.72942	DDGs:	886395	:	-0.02674	=	-5398563	-	-5395889	:	67365	=	630023	-	562658
5fab.5fH_V3_P6h2y_WT_Emin.A_HL.pdb.m0096	ENERGY:	453293	48.21	683798	-230505	DDG:	218344	SD:	12259	DDGs:	1781091	:	0.26688	=	-5397801	-	-5424489	:	22778	=	777566	-	549786
5fab.5fH_V3_P6h2y_WT_Emin.A_HL.pdb.m0097	ENERGY:	455867	48.21	684524	-228657	DDG:	225674	SD:	15407	DDGs:	146475	:	0.23584	=	-5398966	-	-542255	:	226233	=	778546	-	552313
5fab.5fH_V3_P6h2y_WT_Emin.A_HL.pdb.m0098	ENERGY:	466975	48.21	703182	-236207	DDG:	205946	SD:	189007	DDGs:	1089621	:	0.47144	=	-5347906	-	-539505	:	231392	=	792025	-	560633
5fab.5fH_V3_P6h2y_WT_Emin.A_HL.pdb.m0099	ENERGY:	456832	48.21	662832	-20.6	DDG:	217339	SD:	166182	DDGs:	1307837	:	0.42672	=	-5372539	-	-5415211	:	201647	=	754036	-	552389
5fab.5fH_V3_P6h2y_WT_Emin.A_HL.pdb.m0100	ENERGY:	460611	48.21	652702	-192091	DDG:	191257	SD:	200123	DDGs:	955697	:	0.66275	=	-5328632	-	-5394907	:	185483	=	739613	-	55413
5fab.5fH_V3_P6h2y_WT_Emin.A_HL.pdb.m0101	ENERGY:	466281	48.21	649334	-183053	DDG:	19805	SD:	185873	DDGs:	1065512	:	104671	=	-5320915	-	-5425586	:	172683	=	735562	-	562879
5fab.5fH_V3_P6h2y_WT_Emin.A_HL.pdb.m0102	ENERGY:	466749	48.21	70179	-235041	DDG:	200094	SD:	200375	DDGs:	998598	:	0.48984	=	-534798	-	-5396964	:	230441	=	790952	-	560511
5fab.5fH_V3_P6h2y_WT_Emin.A_HL.pdb.m0103	ENERGY:	465339	48.21	726811	-261472	DDG:	218929	SD:	246834	DDGs:	886948	:	0.71354	=	-5351617	-	-5422971	:	254398	=	816088	-	56169
5fab.5fH_V3_P6h2y_WT_Emin.A_HL.pdb.m0104	ENERGY:	456909	48.21	666799	-20989	DDG:	208383	SD:	192892	DDGs:	1080309	:	0.25294	=	-5370404	-	-5395698	:	205731	=	757786	-	552055
5fab.5fH_V3_P6h2y_WT_Emin.A_HL.pdb.m0105	ENERGY:	457763	48.21	649665	-191902	DDG:	213659	SD:	224643	DDGs:	951105	:	-0.03432	=	-5401075	-	-5397643	:	192556	=	744136	-	55158
5fab.5fH_V3_P6h2y_WT_Emin.A_HL.pdb.m0106	ENERGY:	466913	48.21	640801	-173888	DDG:	204478	SD:	23394	DDGs:	874062	:	-0.0105	=	-5395057	-	-5394007	:	173992	=	73432	-	560328
5fab.5fH_V3_P6h2y_WT_Emin.A_HL.pdb.m0107	ENERGY:	457348	48.21	638631	-181283	DDG:	202884	SD:	240546	DDGs:	843431	:	0.60307	=	-533183	-	-5392137	:	175376	=	725961	-	550585
5fab.5fH_V3_P6h2y_WT_Emin.A_HL.pdb.m0108	ENERGY:	439922	48.21	737777	-297855	DDG:	291639	SD:	134614	DDGs:	2166483	:	333631	=	-5192995	-	-5526626	:	259062	=	817422	-	55836
5fab.5fH_V3_P6h2y_WT_Emin.A_HL.pdb.m0109	ENERGY:	432811	48.21	606458	-173647	DDG:	154622	SD:	0.84794	DDGs:	1823502	:	283175	=	-5191699	-	-5474874	:	140734	=	685997	-	545263
5fab.5fH_V3_P6h2y_WT_Emin.A_HL.pdb.m0110	ENERGY:	458756	48.21	745253	-286497	DDG:	308286	SD:	138511	DDGs:	2225715	:	264534	=	-5163644	-	-5428178	:	263776	=	819999	-	556223
5fab.5fH_V3_P6h2y_WT_Emin.A_HL.pdb.m0111	ENERGY:	436067	48.21	776034	-339967	DDG:	314864	SD:	22064	DDGs:	1427049	:	308065	=	-5185281	-	-5493346	:	305646	=	854038	-	548392
5fab.5fH_V3_P6h2y_WT_Emin.A_HL.pdb.m0112	ENERGY:	419495	48.21	713686	-294191	DDG:	294524	SD:	101965	DDGs:	2888481	:	347216	=	-5261018	-	-5608234	:	254808	=	799082	-	544274
5fab.5fH_V3_P6h2y_WT_Emin.A_HL.pdb.m0113	ENERGY:	427376	48.21	749792	-322416	DDG:	303159	SD:	208993	DDGs:	145057	:	216495	=	-5305017	-	-5521512	:	294494	=	835004	-	54051
5fab.5fH_V3_P6h2y_WT_Emin.A_HL.pdb.m0114	ENERGY:	437302	48.21	722836	-285534	DDG:	315169	SD:	22562	DDGs:	1396902	:	160155	=	-5176903	-	-5337058	:	26.8	=	801201	-	533201
5fab.5fH_V3_P6h2y_WT_Emin.A_HL.pdb.m0115	ENERGY:	430429	48.21	70674	-276311	DDG:	27738	SD:	198582	DDGs:	1396803	:	194956	=	-5220603	-	-5415559	:	250624	=	78204	-	531416
5fab.5fH_V3_P6h2y_WT_Emin.A_HL.pdb.m0116	ENERGY:	441975	48.21	716875	-27.49	DDG:	283493	SD:	192524	DDGs:	1472507	:	136584	=	-5210077	-	-5346661	:	254993	=	797952	-	542959
5fab.5fH_V3_P6h2y_WT_Emin.A_HL.pdb.m0117	ENERGY:	444634	48.21	707394	-26276	DDG:	288698	SD:	211687	DDGs:	1363796	:	117244	=	-5191058	-	-5308302	:	245196	=	786866	-	54167
5fab.5fH_V3_P6h2y_WT_Emin.A_HL.pdb.m0118	ENERGY:	441057	48.21	742535	-301478	DDG:	319222	SD:	158828	DDGs:	200986	:	176405	=	-515129	-	-5327695	:	277927	=	81669	-	538763
5fab.5fH_V3_P6h2y_WT_Emin.A_HL.pdb.m0119	ENERGY:	436761	48.21	69406	-257299	DDG:	270459	SD:	160731	DDGs:	1682681	:	0.54043	=	-5375654	-	-5429697	:	25632	=	796236	-	539916
5fab.5fH_V3_P6h2y_WT_Emin.A_HL.pdb.m0120	ENERGY:	42081	48.21	71279	-29198	DDG:	292579	SD:	131659	DDGs:	2222248	:	195618	=	-5326752	-	-552237	:	273214	=	807625	-	534411
5fab.5fH_V3_P6h2y_WT_Emin.A_HL.pdb.m0121	ENERGY:	451556	48.21	762467	-310911	DDG:	320118	SD:	165383	DDGs:	1935616	:	130445	=	-5206352	-	-5336797	:	290833	=	840858	-	550025
5fab.5fH_V3_P6h2y_WT_Emin.A_HL.pdb.m0122	ENERGY:	438195	48.21	702864	-264669	DDG:	255647	SD:	223046	DDGs:	1146163	:	148439	=	-5182244	-	-5330683	:	246245	=	780506	-	534261
5fab.5fH_V3_P6h2y_WT_Emin.A_HL.pdb.m0124	ENERGY:	478147	48.21	538757	-6061	DDG:	580845	SD:	0.26006	DDGs:	2233478	:	0.03497	=	-5393888	-	-5397385	:	60249	=	632196	-	571947
5fab.5fH_V3_P6h2y_WT_Emin.A_HL.pdb.m0127	ENERGY:	473436	48.21	625584	-152148	DDG:	16654	SD:	190562	DDGs:	873941	:	0.01187	=	-5392144	-	-5393331	:	151975	=	71879	-	566815
5fab.5fH_V3_P6h2y_WT_Emin.A_HL.pdb.m0128	ENERGY:	478355	48.21	533234	-54879	DDG:	507405	SD:	0.64611	DDGs:	785324	:	0.05226	=	-539217	-	-5397396	:	54354	=	626483	-	572129
5fab.5fH_V3_P6h2y_WT_Emin.A_HL.pdb.m0129	ENERGY:	477677	48.21	53904	-61363	DDG:	604981	SD:	0.24071	DDGs:	251334	:	0.00761	=	-5392575	-	-5393336	:	61232	=	632294	-	571062
5fab.5fH_V3_P6h2y_WT_Emin.A_HL.pdb.m0130	ENERGY:	477942	48.21	549689	-71747	DDG:	73691	SD:	0.1624	DDGs:	4537651	:	0.00468	=	-5396179	-	-5396647	:	7172	=	643363	-	571643
5fab.5fH_V3_P6h2y_WT_Emin.A_HL.pdb.m0131	ENERGY:	470708	48.21	579504	-108796	DDG:	103247	SD:	0.53836	DDGs:	1917817	:	-0.05824	=	-5395972	-	-5390148	:	109343	=	673036	-	563693
