# Supplementary material for: Design of cross-reactive antigens with machine learning and high-throughput experimental evaluation
Source: Front Bioinform. 2025 Jul 16;5:1580967. doi: 10.3389/fbinf.2025.1580967 (PMC12319226; doi:10.3389/fbinf.2025.1580967)
Supplement: Supplementary file 10 [file Table5.xlsx]

## Sheet: Numbers
Construct	Concentration (µg/mL) 8 mL culture	Antibody	Response	KD (M)	KD Error	kon(1/Ms)	kon Error	kdis(1/s)	kdis Error	Full X^2	Full R^2
v3.28	352.4	h12C1	No Binding
		1A12	0.2426	2.044e-08	3.507e-10	326800	5352	0.006679	3.424e-05	0.1459	0.983
		1E6	0.3419	7.702e-10	8.659e-12	501900	2082	0.0003866	4.04e-06	0.0384	0.9988
m000006	47	h12C1	0.0563	1.105e-05	3.412e-05	1923	5939	0.02124	0.000377	0.0131	0.9627
		1A12	0.0455	1.76e-06	1.212e-06	29870	20540	0.05257	0.001789	0.0121	0.9566
		1E6	0.3365	8.71e-11	1.108e-11	429600	2168	3.741e-05	4.756e-06	0.0681	0.9981
		hJAR5	0.2712	9.225e-10	9.882e-12	540900	2723	0.000499	4.718e-06	0.0272	0.9987
		4B3	0.2604	8.097e-09	4.734e-11	231300	1196	0.001873	5.112e-06	0.0226	0.9986
m001015	47.4	h12C1	0.0942	1.868e-07	8.934e-09	126100	5976	0.02355	0.0001533	0.0103	0.9919
		1A12	No Binding
		1E6	0.3174	1.115e-09	8.42e-12	375100	1122	0.0004183	2.899e-06	0.0218	0.9994
m001037	102.5	h12C1	0.2048	8.933e-10	2.043e-11	300900	2652	0.0002688	5.675e-06	0.0156	0.9983
		1A12	No Binding
		1E6	0.2918	3.492e-10	1.791e-11	413700	3873	0.0001444	7.283e-06	0.0458	0.9967
m001039	36.3	h12C1	0.1669	6.574e-08	9.407e-10	222600	3080	0.01463	5.339e-05	0.0173	0.9957
		1A12	No Binding
		1E6	0.312	6.549e-10	8.509e-12	473100	1889	0.0003099	3.831e-06	0.05	0.9985
m001040	167	h12C1	0.2439	5.227e-10	1.22e-11	368300	1822	0.0001925	4.392e-06	0.0183	0.9986
		1A12	No Binding
		1E6	0.3151	5.94e-10	1.629e-11	447100	3338	0.0002656	7.007e-06	0.0989	0.9967
m001099	38.5	h12C1	0.1836	4.4e-08	6.12e-10	240700	3225	0.01059	3.958e-05	0.0293	0.9934
		1A12	No Binding
		1E6	0.335	8.412e-10	1.625e-11	281500	1287	0.0002368	4.444e-06	0.0641	0.9985
m001118	26.3	h12C1	0.173	4.196e-08	5.473e-10	245100	3104	0.01028	3.218e-05	0.019	0.9953
		1A12	No Binding
		1E6	0.331	2.35e-10	1.613e-11	361600	2211	8.5e-05	5.811e-06	0.1017	0.9976
m001119	107.5	h12C1	0.2582	9.566e-10	1.342e-11	278300	1108	0.0002662	3.582e-06	0.0174	0.9992
		1A12	No Binding
		1E6	0.3363	8.861e-10	8.369e-12	393800	1254	0.000349	3.103e-06	0.0213	0.9993
m001120	NO PROTEIN
m001120repeat	NO PROTEIN
m001152	30.1	h12C1	0.1514	4.593e-08	7.776e-10	204000	3355	0.009372	3.788e-05	0.032	0.9907
		1A12	No Binding
		1E6	0.3147	2.906e-10	1.241e-11	415300	2384	0.0001207	5.107e-06	0.0508	0.9983
m001176	38	h12C1	No Binding
		1A12	No Binding
		1E6	0.1294	<1.0E-12	4.507e-09	4782	2216	<1.0E-07		0.0488	0.9832
m001177	42.8	h12C1	0.1002	9.266e-08	3.642e-09	243600	9383	0.02257	0.0001765	0.0136	0.989
		1A12	No Binding
		1E6	0.3296	6.094e-10	7.899e-12	457500	1659	0.0002788	3.469e-06	0.0371	0.9991
m001180	55.2	h12C1	0.1476	6.988e-08	1.029e-09	226800	3253	0.01585	5.256e-05	0.0139	0.996
		1A12	No Binding
		1E6	0.291	5.738e-10	7.984e-12	485200	1975	0.0002784	3.704e-06	0.0238	0.9991
m001199	37.4	h12C1	0.1925	2.507e-08	2.277e-10	378900	3305	0.009497	2.409e-05	0.0294	0.9959
		1A12	No Binding
		1E6	0.3016	3.289e-10	1.867e-11	400500	3247	0.0001317	7.402e-06	0.1177	0.9961
m001200	121.4	h12C1	0.2546	2.43e-10	5.771e-12	830700	4095	0.0002019	4.69e-06	0.0358	0.998
		1A12	No Binding
		1E6	0.3035	2.191e-10	2.95e-12	1385000	5607	0.0003034	3.897e-06	0.0248	0.9987
m001207	45.5	h12C1	0.126	8.081e-08	2.276e-09	173900	4814	0.01405	7.296e-05	0.0206	0.991
		1A12	No Binding
		1E6	0.2847	3.365e-10	1.63e-11	459700	4076	0.0001547	7.367e-06	0.0825	0.9967
m001211	29.6	h12C1	0.2004	1.975e-08	2.015e-10	381300	3732	0.007532	2.162e-05	0.0434	0.9943
		1A12	No Binding
		1E6	0.314	5.067e-10	1.167e-11	431400	2213	0.0002186	4.908e-06	0.0782	0.998
m001213	157.7	h12C1	0.0274	6.087e-06	2.695e-05	9638	42670	0.05867	0.002627	0.0086	0.934
		1A12	No Binding
		1E6	0.3186	5.942e-10	8.997e-12	440700	1809	0.0002618	3.816e-06	0.0288	0.999
m001336	89.8	h12C1	No Bindng
		1A12	No Binding
		1E6	0.2916	6.173e-10	1.25e-11	500500	3445	0.000309	5.885e-06	0.0561	0.9978
m001375	14.9	h12C1	0.0572	6.185e-07	3.154e-07	65440	33250	0.04047	0.001659	0.0384	0.9243
		1A12	No Binding
		1E6	0.3158	3.189e-10	3.076e-11	264900	2294	8.448e-05	8.114e-06	0.1535	0.9957
m001403	23.9	h12C1	No Binding
	10	1A12	No Binding
		1E6	0.3259	6.181e-10	1.808e-11	393700	2860	0.0002433	6.896e-06	0.1447	0.9966
m001418	NO PROTEIN
m001418repeat	NO PROTEIN
m001448	79.5	h12C1	0.2352	1.003e-09	1.759e-11	402400	3239	0.0004036	6.291e-06	0.0239	0.998
		1A12	No Binding
		1E6	0.309	7.237e-10	1.257e-11	390800	2367	0.0002828	4.606e-06	0.028	0.999
m001496	NO PROTEIN
m001496repeat	NO PROTEIN
m001497	28	h12C1	0.1857	3.064e-09	6.161e-11	193400	2786	0.0005926	8.313e-06	0.0313	0.996
		1A12	0.027	4.418e-08		1648000	8.827e+71	0.07281		0.0086	0.9145
		1E6	0.2802	5.632e-10	1.991e-11	311700	2460	0.0001755	6.049e-06	0.0508	0.9979
m001503	NO PROTEIN
m001503repeat	NO PROTEIN
m001523	NO PROTEIN
m001523repeat	NO PROTEIN
m001524	30.7	h12C1	0.2359	7.012e-10	5.819e-11	166700	1950	0.0001169	9.602e-06	0.096	0.9942
		1A12	0.0324	3.268e-07	8.566e-08	163900	42460	0.05357	0.002163	0.0071	0.9327
		1E6	0.3132	7.419e-10	3.077e-11	224700	1683	0.0001667	6.8e-06	0.1095	0.997
m001525	NO PROTEIN
m001525repeat	NO PROTEIN
m001529	11.4	h12C1	0.1608	7.419e-10	9.957e-10	383100	7778	0.01813	9.99e-05	0.0278	0.9925
		1A12	0.0643	2.951e-06	1.168e-05	43710	173000	0.129	0.008803	0.0376	0.9404
		1E6	0.2944	3.38e-10	1.543e-11	460900	3882	0.0001558	6.987e-06	0.0661	0.9967
m001531	27.2	h12C1	0.214	7.174e-10	2.401e-11	307400	2944	0.0002205	7.07e-06	0.0447	0.997
		1A12	0.0826	3.853e-07	5.368e-08	102500	14190	0.03949	0.000596	0.0111	0.9866
		1E6	0.3049	5.458e-10	1.436e-11	367300	1986	0.0002005	5.16e-06	0.0721	0.998
m001551	NO PROTEIN
m001551repeat	NO PROTEIN
m001556	9.74	h12C1	No Binding
		1A12	0.0873	2.521e-07	3.812e-08	324100	48550	0.08172	0.001664	0.0108	0.9895
		1E6	0.2937	1.726e-10	1.637e-11	468200	4575	8.08e-05	7.625e-06	0.0906	0.9967
m001577	NO PROTEIN
m001577repeat	NO PROTEIN
m001581	40.5	h12C1	0.228	2.564e-09	3.312e-11	230400	1711	0.0005908	6.244e-06	0.0252	0.9976
		1A12	No Binding
		1E6	0.3114	7.371e-10	1.84e-11	303900	1861	0.000224	5.42e-06	0.0555	0.9981
m001582	20.7	h12C1	0.0405	3.128e-05	0.001814	1605	93040	0.0502	0.003736	0.0522	0.8334
		1A12	No Binding (Really crappy binding)
		1E6	0.2544	1.573e-10	3.479e-11	234000	3717	3.682e-05	8.122e-06	0.0685	0.9967
m001604	23.1	h12C1	0.0709	6.106e-06	2.601e-05	4200	17890	0.02565	0.000618	0.0458	0.9353
		1A12	0.0265	5.658e-06	6.766e-05	17150	205100	0.09705	0.01019	0.0218	0.8388
		1E6	0.2927	4.93e-10	4.191e-11	210200	2265	0.0001036	8.735e-06	0.1097	0.9957
m001605	24.2	h12C1	0.1096	<1.0E-12	5.654e-09	5980	5492	<1.0E-07		0.0946	0.9617
		1A12	No Binding
		1E6	0.3525	2.305e-10	1.242e-11	383500	1926	8.838e-05	4.743e-06	0.0786	0.9984
m001607	9.14	h12C1	0.0954	3.287e-08	1.226e-09	365500	13330	0.01201	9.429e-05	0.0158	0.9816
		1A12	0.0778	9.378e-08	1.44e-08	637600	94110	0.05979	0.002522	0.0385	0.9272
		1E6	0.3172	2.423e-10	1.937e-11	484300	5230	0.0001174	9.293e-06	0.1481	0.9949
m001608	26.8	h12C1	0.0383	1.412e-05	0.0002372	2354	39560	0.03323	0.001791	0.0318	0.8554
		1A12	0.028	9.069e-08		696700	6.127e-65	0.06318		0.0218	0.8203
		1E6	0.3273	1.54e-10	6.353e-12	537900	1935	8.283e-05	3.404e-06	0.045	0.9989
m001621	23.6	h12C1	0.1172	5.398e-08	1.443e-09	214000	5576	0.01155	6.912e-05	0.0237	0.9863
		1A12	0.0377	6.463e-07	2.826e-07	115700	50440	0.07474	0.002332	0.0053	0.9738
		1E6	0.3024	4.639e-10	1.31e-11	375400	1904	0.0001742	4.839e-06	0.0564	0.9984
m001636	NO PROTEIN
m001636repeat	NO PROTEIN
m001639	18	h12C1	No Binding
		1A12	0.0967	2.566e-07	1.648e-08	318200	20010	0.08164	0.001059	0.006	0.9954
		1E6	0.3096	4.592e-10	1.831e-11	453100	3899	0.0002081	8.101e-06	0.1381	0.9953
m001658	NO PROTEIN
m001658repeat	NO PROTEIN
m001659	76.1	h12C1	0.1884	1.749e-09	2.773e-11	330500	3436	0.0005781	6.922e-06	0.0187	0.9975
		1A12	0.0283	2.511e-06	5.415e-06	23850	51440	0.05989	0.001944	0.0038	0.9605
		1E6	0.3062	7.16e-10	7.797e-12	427300	1406	0.000306	3.176e-06	0.0223	0.9993
m001660	55.8	h12C1	0.0553	1.394e-07	2.199e-08	465900	71490	0.06495	0.002381	0.0461	0.9319
		1A12	0.0572	1.422e-07	1.506e-08	236500	24450	0.03363	0.0007755	0.0206	0.9455
		1E6	0.2693	7.064e-10	3.053e-11	295600	3451	0.0002088	8.69e-06	0.063	0.9946
m001661	70.9	h12C1	0.0966	1.666e-07	6.132e-09	124200	4492	0.0207	0.0001413	0.0138	0.9893
		1A12	0.0625	1.629e-07	1.983e-08	273700	32370	0.04459	0.001275	0.0313	0.9301
		1E6	0.2785	6.779e-10	2.258e-11	285300	2182	0.0001934	6.272e-06	0.0587	0.9976
m001663	NO PROTEIN
m001663repeat	NO PROTEIN
m001672	40.5	h12C1	0.1694	1.167e-07	3.059e-09	153500	3919	0.01791	0.0001059	0.0387	0.991
		1A12	0.1314	1.793e-07	4.855e-09	237200	6250	0.04252	0.0002657	0.0103	0.9959
		1E6	0.3433	1e-09	1.49e-11	320000	1491	0.00032	4.527e-06	0.0728	0.9983
m001687	NO PROTEIN
m001687repeat	NO PROTEIN
m001688	47.4	h12C1	0.1259	5.377e-08	1.109e-09	197300	3980	0.01061	4.57e-05	0.0208	0.99
		1A12	0.0411	9.356e-07	4.074e-07	51780	22520	0.04844	0.0009416	0.0064	0.9719
		1E6	0.3133	9.367e-10	1.946e-11	275900	1571	0.0002584	5.163e-06	0.0432	0.998
m001690	172	h12C1	0.2502	5.255e-10	1.207e-11	351700	1564	0.0001848	4.164e-06	0.019	0.9985
		1A12	0.0885	2.381e-08	1.502e-09	754800	45280	0.01797	0.0003507	0.0644	0.9141
		1E6	0.3166	6.782e-10	9.483e-12	438900	1792	0.0002976	3.981e-06	0.0411	0.9989
m001691	111.8	h12C1	0.1926	3.395e-08	3.722e-10	252500	2677	0.008571	2.395e-05	0.0243	0.9953
		1A12	0.1159	6.662e-08	3.073e-09	313600	13950	0.0209	0.0002539	0.0569	0.9661
		1E6	0.3346	1.006e-09	1.235e-11	361600	1548	0.0003639	4.184e-06	0.053	0.9987
		hJAR5	0.2681	8.376e-10	1.498e-11	360100	2368	0.0003016	5.016e-06	0.0222	0.9987
		4B3	0.294	3.105e-09	2.667e-11	235300	1280	0.0007305	4.855e-06	0.0314	0.9986
m001720	117.5	h12C1	0.2504	1.036e-09	1.077e-11	354900	1288	0.0003677	3.581e-06	0.0185	0.999
		1A12	0.0854	8.894e-08	3.479e-09	367900	13860	0.03272	0.0003442	0.0076	0.9908
		1E6	0.3109	7.877e-10	9.198e-12	370200	1237	0.0002916	3.263e-06	0.026	0.9991
m001767	58.8	h12C1	0.0298	1.466e-05	0.0001623	1608	17800	0.02357	0.0007761	0.0151	0.8825
		1A12	No Binding
		1E6	0.3185	1.307e-10	1.388e-11	358200	2135	4.681e-05	4.965e-06	0.0472	0.9985
m001768	103	h12C1	0.1521	5.511e-09	1.139e-10	82170	1158	0.0004528	6.847e-06	0.0148	0.9976
		1A12	0.0263	1.2e-05	0.0001378	2815	32350	0.03378	0.001397	0.0098	0.9004
		1E6	0.2775	5.384e-10	1.711e-11	325000	2317	0.000175	5.419e-06	0.0365	0.9984
m001820	71.3	h12C1	0.0356	3.332e-06	1.077e-05	4062	13130	0.01353	0.0002375	0.0061	0.9474
		1A12	No Binding
		1E6	0.3222	5.306e-10	1.209e-11	322300	1427	0.000171	3.822e-06	0.0297	0.9991
m001822	64.9	h12C1	0.0539	1.386e-05	5.71e-05	1158	4773	0.01604	0.0001683	0.0119	0.9692
		1A12	0.068	1.626e-07	9.458e-09	134300	7680	0.02185	0.0002333	0.0145	0.9742
		1E6	0.2837	4.547e-10	1.719e-11	372900	2613	0.0001696	6.297e-06	0.0504	0.9979
m001832	109.1	h12C1	No Binding
		1A12	0.0636	2.499e-07	2.359e-08	73720	6914	0.01843	0.0001966	0.0096	0.9781
		1E6	0.3258	4.353e-10	8.88e-12	367800	1238	0.0001601	3.221e-06	0.0312	0.9992
m001847	63	h12C1	0.0563	1.081e-07	7.554e-09	81840	5639	0.008846	0.0001033	0.0092	0.9592
		1A12	0.0319	1.866e-07	3.636e-08	50280	9730	0.009385	0.0002097	0.0086	0.8689
		1E6	0.2854	3.478e-10	1.539e-11	353300	2151	0.0001229	5.387e-06	1.8e-10	0.3294
m001848	50.2	h12C1	0.0446	8.831e-06	5.514e-05	1752	10940	0.01547	0.0003038	0.0168	0.9231
		1A12	0.0381	8.255e-06	3.99e-05	2457	11880	0.02028	0.0004102	0.0062	0.952
		1E6	0.2956	3.436e-10	9.186e-12	451100	2154	0.000155	4.078e-06	0.0244	0.9988
m001854	NO PROTEIN
m001854repeat	NO PROTEIN
m001912	NO CLONE
m001927	95.9	h12C1	0.2279	3.796e-10	3.204e-11	209200	1713	7.94e-05	6.669e-06	0.044	0.9973
		1A12	0.1878	2.693e-08	3.17e-10	158300	1802	0.004263	1.291e-05	0.0207	0.9958
		1E6	0.3201	2.934e-10	1.001e-11	402600	1678	0.0001181	4e-06	0.0464	0.9989
		hJAR5	0.3103	8.243e-10	7.344e-12	450900	1401	0.0003717	3.103e-06	0.0234	0.9993
		4B3	0.2984	3.636e-09	3.122e-11	259300	1546	0.0009427	5.823e-06	0.0429	0.9981
m001928	81.3	h12C1	0.1261	5.528e-08	1.124e-09	263600	5237	0.01457	6.3e-05	0.018	0.9929
		1A12	0.2136	9.724e-09	7.826e-11	302400	2253	0.00294	8.936e-06	0.0251	0.9966
		1E6	0.3039	1.738e-10	3.231e-12	937300	2908	0.0001629	2.986e-06	0.0192	0.9993
		hJAR5	0.3061	7.414e-10	1.06e-11	402800	1731	0.0002987	4.072e-06	0.039	0.9989
		4B3	0.2931	4.253e-09	3.508e-11	248300	1564	0.001056	5.626e-06	0.0443	0.9983
m001929	22.5	h12C1	0.1287	4.591e-08	1.226e-09	174700	4564	0.00802	4.435e-05	0.0289	0.9849
		1A12	0.1933	1.474e-08	2.679e-10	167600	2851	0.002471	1.58e-05	0.0469	0.9897
		1E6	0.3041	2.351e-10	1.368e-11	387500	2187	9.109e-05	5.277e-06	0.0624	0.9978
		hJAR5	0.2567	3.475e-10	3.954e-11	301200	5287	0.0001047	1.177e-05	0.0974	0.9923
		4B3	0.2726	2.629e-09	4.836e-11	241500	2588	0.0006348	9.493e-06	0.1119	0.9948
m001932	54.4	h12C1	0.2254	3.52e-08	2.644e-10	161900	1163	0.005698	1.251e-05	0.0355	0.9967
		1A12	0.2946	1.475e-08	1.225e-10	150900	1108	0.002226	8.63e-06	0.0736	0.9961
		1E6	0.3403	3.03e-10	1.509e-11	347000	1891	0.0001051	5.203e-06	0.0775	0.9979
		hJAR5	0.2865	3.728e-09	2.747e-11	251000	1281	0.0009356	4.975e-06	0.0259	0.9984
		4B3	0.3101	8.14e-10	1.157e-11	394600	1735	0.0003212	4.342e-06	0.0407	0.9986
m001935	23.8	h12C1	0.1826	1.893e-08	1.839e-10	330500	3082	0.006258	1.697e-05	0.0219	0.9948
		1A12	0.2134	1.042e-08	7.063e-11	185700	1130	0.001936	5.792e-06	0.0119	0.9984
		1E6	0.3078	1.31e-10	1.278e-11	412500	2304	5.402e-05	5.262e-06	0.0777	0.9979
		hJAR5	0.3013	4.008e-10	1.04e-11	556800	3250	0.0002232	5.643e-06	0.0937	0.9973
		4B3	0.3117	2.343e-09	1.752e-11	415300	2102	0.0009729	5.358e-06	0.0551	0.9982
m001941	137.3	h12C1	No Binding
		1A12	0.199	1.68e-08	3.036e-10	97710	1636	0.001642	1.115e-05	0.0339	0.9941
		1E6	0.2879	4.636e-10	1.765e-11	323000	2302	0.0001497	5.599e-06	0.0419	0.9983
m001960	NO CLONE
m002091	NO CLONE
m002173	NO CLONE
m002232	NO CLONE
m002252	37.8	h12C1	0.2284	2.688e-10	4.812e-11	150400	1270	4.043e-05	7.23e-06	0.0576	0.9966
		1A12	0.2317	5.948e-09	8.684e-11	93570	828.5	0.0005566	6.462e-06	0.0215	0.9977
		1E6	0.2921	1.333e-10	2.546e-11	304600	2713	4.061e-05	7.746e-06	0.0997	0.9965
		hJAR5	0.2838	5.066e-09	6.285e-11	221100	2116	0.00112	8.842e-06	0.0858	0.995
		4B3	0.2947	1.267e-09	1.995e-11	327400	2094	0.0004148	5.97e-06	0.0897	0.9974
m002253	NO PROTEIN
m002253repeat	NO PROTEIN
m002254	NO PROTEIN
m002254repeat	NO PROTEIN
m002255	NO PROTEIN
m002255repeat	NO PROTEIN
m002256	12.5	h12C1	0.1533	4.355e-08	9.665e-10	235200	5058	0.01024	5.612e-05	0.036	0.9885
		1A12	0.1853	1.184e-09	1.403e-10	106500	4398	0.0001261	1.401e-05	0.0391	0.993
		1E6	0.288	2.295e-10	1.914e-11	460600	4448	0.0001057	8.758e-06	0.1045	0.9961
m002281	15	h12C1	0.1596	3.489e-08	8.095e-10	300300	6697	0.01048	6.7e-05	0.0583	0.9827
		1A12	0.2832	7.563e-10	3.918e-11	252200	2530	0.0001907	9.694e-06	0.1174	0.9937
		1E6	0.3066	2.169e-10	1.469e-11	462500	3370	0.0001003	6.755e-06	0.0831	0.9971
m002332	45.7	h12C1	0.2175	1.188e-09	2.938e-11	212700	1531	0.0002527	5.981e-06	0.019	0.9972
		1A12	0.1868	4.807e-09	1.253e-10	121900	2180	0.0005862	1.112e-05	0.0382	0.993
		1E6	0.2965	7.078e-10	1.172e-11	373200	1993	0.0002641	4.139e-06	0.0204	0.999
		hJAR5	0.304	6.62e-10	9.195e-12	458500	1889	0.0003035	4.026e-06	0.0421	0.9988
		4B3	0.2956	4.045e-09	2.101e-11	291800	1151	0.00118	3.986e-06	0.0239	0.9991
m002333	23.5	h12C1	0.0889	1.66e-07	7.681e-09	101600	4593	0.01686	0.0001657	0.018	0.9796
		1A12	0.189	4.873e-09	3.363e-10	65800	1942	0.0003206	2.001e-05	0.1003	0.9827
		1E6	0.2902	2.67e-11	3.247e-11	231300	2114	6.176e-06	7.51e-06	0.098	0.9964
m002334	46.5	h12C1	0.075	1.022e-06	2.095e-07	13010	2666	0.01329	0.0001149	0.0152	0.9776
		1A12	0.1063	1.237e-07	1.799e-07	1519	2199	0.0001878	2.727e-05	0.0497	0.975
		1E6	0.2957	8.44e-10	5.607e-11	119300	929.8	0.0001007	6.643e-06	0.0713	0.9973
m002335	83	h12C1	0.2552	2.352e-10	1.384e-11	340700	1748	8.011e-05	4.695e-06	0.0251	0.9982
		1A12	0.2928	1.922e-09	2.447e-11	193200	885.1	0.0003713	4.41e-06	0.0351	0.9986
		1E6	0.3267	1.368e-10	5.586e-12	744000	3231	0.0001018	4.133e-06	0.0581	0.9981
		hJAR5	0.305	8.829e-10	1.195e-11	357500	1539	0.0003156	4.05e-06	0.0369	0.999
		4B3	0.2796	5.082e-09	4.526e-11	214100	1499	0.001088	5.992e-06	0.0432	0.9982
m002336	11.9	h12C1	0.1189	4.711e-08	1.776e-09	261400	9538	0.01231	0.0001161	0.0375	0.9744
		1A12	0.2177	6.484e-10	7.471e-11	159100	2608	0.0001032	1.176e-05	0.0677	0.991
		1E6	0.2979	<1.0E-12	8.163e-12	676300	4119	<1.0E-07		0.0683	0.9976
m002389	126.4	h12C1	0.2448	1.163e-09	1.965e-11	220700	1056	0.0002567	4.16e-06	0.0194	0.9989
		1A12	0.2663	6.975e-10	2.597e-11	148200	786	0.0001034	3.809e-06	0.0139	0.9992
		1E6	0.3349	8.176e-10	1.301e-11	332200	1433	0.0002716	4.159e-06	0.0414	0.9988
		hJAR5	0.3181	7.721e-10	8.561e-12	462400	1737	0.000357	3.724e-06	0.0389	0.999
		4B3	0.2797	4.009e-09	4.313e-11	227400	1703	0.0009116	7.042e-06	0.0503	0.9969
		4B3-2	0.3147	3.224e-09	1.645e-11	314600	1125	0.001014	3.689e-06	0.0253	0.9992
m002392	64.5	h12C1	0.2587	8.924e-10	2.629e-11	237100	1550	0.0002116	6.078e-06	0.065	0.9975
		1A12	0.2698	8.116e-10	2.983e-11	149600	815.4	0.0001214	4.415e-06	0.0259	0.9989
		1E6	0.3228	5.148e-10	1.929e-11	305400	1877	0.0001572	5.811e-06	0.1045	0.9975
		hJAR5	0.2508	7.108e-10	1.5e-11	413300	3020	0.0002938	5.817e-06	0.0276	0.998
		hJAR5-2	0.305	6.891e-10	1.17e-11	443100	2276	0.0003053	4.941e-06	0.063	0.9982
		4B3	0.3186	2.955e-09	1.888e-11	359400	1644	0.001062	4.738e-06	0.0391	0.9986
m002404	123.7	h12C1	0.0843	1.25e-07	5.631e-09	122700	5461	0.01534	0.0001065	0.0108	0.987
		1A12	0.2215	2.923e-09	4.914e-11	101500	809.4	0.0002966	4.39e-06	0.0114	0.999
		1E6	0.3235	4.291e-10	1.296e-11	336700	1537	0.0001445	4.313e-06	0.0455	0.9987
m002413	127	h12C1	0.24	1.103e-09	2.181e-11	214700	1140	0.0002368	4.509e-06	0.0227	0.9987
		1A12	0.234	2.687e-09	6.855e-11	100100	1124	0.0002688	6.159e-06	0.0215	0.9979
		1E6	0.3238	6.6e-10	1.114e-11	410700	2054	0.0002711	4.369e-06	0.0253	0.9989
		hJAR5	0.3147	1.09e-09	9.707e-12	446800	1748	0.0004871	3.896e-06	0.0419	0.9989
		4B3	0.2516	4.566e-09	3.68e-11	245200	1673	0.00112	4.803e-06	0.0136	0.9989
		4B3	0.3106	3.743e-09	2.14e-11	306600	1307	0.001148	4.372e-06	0.0359	0.9988
m002414	111	h12C1	0.0772	6.64e-08	2.938e-09	129200	5632	0.008576	6.443e-05	0.012	0.9741
		1A12	0.1463	9.481e-09	1.431e-09	11910	1542	0.0001129	8.777e-06	0.0147	0.9968
		1E6	0.2995	1.086e-09	1.866e-11	205200	949.5	0.0002228	3.688e-06	0.0206	0.9992
m002415	93.7	h12C1	0.1274	6.669e-08	1.078e-09	140800	2240	0.009388	2.692e-05	0.0076	0.9961
		1A12	0.1961	3.019e-09	1.429e-10	64160	1445	0.0001937	8.064e-06	0.0228	0.997
		1E6	0.3207	8.309e-10	9.255e-12	363300	1205	0.0003019	3.21e-06	0.0248	0.9993
		hJAR5	0.2726	6.636e-10	1.241e-11	393200	1955	0.000261	4.705e-06	0.0459	0.9983
		4B3	0.2782	3.779e-09	2.988e-11	267700	1536	0.001012	5.506e-06	0.0431	0.9983
m002416	130.6	h12C1	0.2437	2.93e-10	2.366e-11	201100	1147	5.893e-05	4.746e-06	0.0258	0.9986
		1A12	0.2494	5.435e-10	3.548e-11	119500	798.1	6.493e-05	4.217e-06	0.0147	0.9991
		1E6	0.3025	3.241e-10	1.814e-11	322000	2415	0.0001044	5.788e-06	0.0391	0.9982
		hJAR5	0.2611	6.31e-10	1.826e-11	440100	3815	0.0002777	7.665e-06	0.0691	0.9966
		4B3	0.2962	3.811e-09	1.619e-11	296100	924.9	0.001129	3.249e-06	0.0165	0.9994
m002417	64.9	h12C1	0.1233	9.565e-08	1.828e-09	100600	1894	0.009625	3.177e-05	0.0103	0.9948
		1A12	0.2106	7.015e-11	1.724e-10	58810	1421	4.126e-06	1.014e-05	0.0521	0.9945
		1E6	0.3071	5.025e-10	9.762e-12	356800	1379	0.0001793	3.414e-06	0.0164	0.9992
m002419	29.1	h12C1	0.2071	2.373e-10	5.445e-11	143100	1515	3.395e-05	7.783e-06	0.0411	0.9961
		1A12	0.1719	1.026e-08	1.211e-09	20200	1937	0.0002072	1.428e-05	0.0556	0.9917
		1E6	0.2701	1.911e-10	1.975e-11	277200	2091	5.297e-05	5.46e-06	0.0329	0.9982
m002420	22.7	h12C1	0.1799	7.041e-08	1.489e-09	304300	6165	0.02143	0.0001301	0.04	0.9924
		1A12	0.2086	6.97e-10	8.157e-11	119500	2011	8.33e-05	9.648e-06	0.0496	0.9954
		1E6	0.3074	2.849e-10	7.529e-12	542300	2288	0.0001545	4.031e-06	0.0427	0.9984
		hJAR5	0.2639	2.564e-10	8.727e-12	683900	4305	0.0001754	5.866e-06	0.0553	0.9975
		4B3	0.2729	2.01e-09	2.896e-11	441000	4484	0.0008865	9.052e-06	0.0895	0.9955
m002421	30.3	h12C1	0.1822	3.378e-08	3.584e-10	250000	2561	0.008446	2.324e-05	0.0231	0.9956
		1A12	0.2527	2.622e-10	6.766e-11	119300	1390	3.127e-05	8.062e-06	0.0566	0.9964
		1E6	0.2894	1.31e-10	1.503e-11	424400	3048	5.56e-05	6.366e-06	0.0626	0.997
		hJAR5	0.2831	1.925e-10	3.392e-12	1246000	5321	0.0002398	4.099e-06	0.042	0.9979
		4B3	0.3055	1.253e-09	7.921e-12	803900	3509	0.001008	4.604e-06	0.0391	0.9982
m002428	NO PROTEIN
m002428repeat	NO PROTEIN
m002429	82.5	h12C1	No Binding
		1A12	0.245	4.131e-10	1.947e-11	295100	2629	0.0001219	5.643e-06	0.023	0.9985
		1E6	0.3296	6.318e-10	7.081e-12	583200	2261	0.0003685	3.875e-06	0.0388	0.9987
		hJAR5	0.2828	6.072e-10	6.034e-12	663700	2489	0.000403	3.709e-06	0.0327	0.9988
		4B3	0.2987	1.878e-09	1.275e-11	456000	1974	0.0008565	4.478e-06	0.0412	0.9986
m002440	123.5	h12C1	0.0789	1.891e-07	1.285e-08	130100	8745	0.02459	0.0002384	0.0152	0.982
		1A12	0.3018	5.319e-10	9.407e-12	322400	1016	0.0001715	2.985e-06	0.0177	0.9994
		1E6	0.3243	6.536e-10	7.742e-12	554200	2353	0.0003622	4.005e-06	0.031	0.999
m002446	37.7	h12C1	0.1898	3.447e-08	3.749e-10	427900	4459	0.01475	4.595e-05	0.0231	0.9962
		1A12	0.2924	5.13e-10	2.377e-11	218400	1197	0.000112	5.154e-06	99.6	0.0524
		1E6	0.297	2.825e-10	1.187e-11	454200	2567	0.0001283	5.344e-06	0.0594	0.9979
m002447	14.9	h12C1	No Binding
		1A12	0.2642	1.48e-10	1.565e-11	331300	2050	4.904e-05	5.175e-06	0.0238	0.9985
		1E6	0.2811	9.094e-10	1.747e-11	401900	2896	0.0003655	6.51e-06	0.048	0.9975
m002452	102.7	h12C1	No Binding
		1A12	0.283	2.878e-09	3.063e-11	178100	1004	0.0005126	4.629e-06	0.0264	0.9988
		1E6	0.3386	1.111e-09	1.28e-11	370200	1653	0.0004113	4.368e-06	0.0475	0.9984
m002552	40.5	h12C1	No Binding
		1A12	Very Bad Binding
		1E6	0.2503	5.036e-10	5.985e-12	547400	1894	0.0002757	3.134e-06	0.0171	0.9994
m002792	NO CLONE
m002958	36.5	h12C1	0.0226	9.885e-06	0.0003215	17450	567500	0.1725	0.04788	0.0752	0.5847
		1A12	No Binding
		1E6	0.3488	4.836e-10	1.576e-11	361600	2123	0.0001749	5.605e-06	0.1049	0.9967
m003063	33	h12C1	0.0507	1.246e-05	8.874e-05	3126	22260	0.03896	0.001379	0.0215	0.9363
		1A12	No Binding
		1E6	0.3332	4.198e-10	1.353e-11	405400	2314	0.0001702	5.399e-06	0.1104	0.9974
m003144	68.4	h12C1	0.0895	2.332e-07	1.951e-08	77640	6434	0.01811	0.0002081	0.0275	0.9746
		1A12	No Binding
		1E6	0.337	2.676e-10	1.244e-11	405000	2214	0.0001084	5.004e-06	0.0579	0.9984
